# Supplementary material for: Mancala board games and origins of entrepreneurship in Africa
Source: PLoS One. 2020 Oct 15;15(10):e0240790. doi: 10.1371/journal.pone.0240790 (PMC7561206; doi:10.1371/journal.pone.0240790)
Supplement: S1 File — This zip file contains the underlying datasets, R code and the STATA do-file used to replicate the results of the manuscript. (ZIP) [file pone.0240790.s004.zip]

Archive with 115 entries (103 files):
- replicationfiles/Appendices.docx
- replicationfiles/do/
- replicationfiles/do/Originspaper.do
- replicationfiles/dta/
- replicationfiles/dta/Ancestral_Characteristics_Database_Baseline_Version_1_1.dta
- replicationfiles/dta/ethnographic_atlas_final.dta
- replicationfiles/dta/Mancala data.xlsx
- replicationfiles/dta/merged_r3_codebook2_0.pdf
- replicationfiles/dta/Nunn_Wantchekon_AER_2011.dta
- replicationfiles/dta/TownshendData.csv
- replicationfiles/dta/TownshendDataMurdock.dta
- replicationfiles/dta/TownshendDataMurdocknodup.dta
- replicationfiles/dta/TownshendDataMurdocknodupNunn_Small.dta
- replicationfiles/dta/TownshendDataMurdocknodupNunn_SmallMigrants.dta
- replicationfiles/dta/WES_final.dta
- replicationfiles/Graphs/
- replicationfiles/Graphs/AvPlotOccTypeComplexity.png
- replicationfiles/Graphs/AvPlotOccTypeComplexityCountryFE.png
- replicationfiles/Graphs/AvPlotsHistoricalEcon.png
- replicationfiles/Graphs/AvPlotsHistoricalSoc.png
- replicationfiles/Graphs/ComtemporaryGameComplexityandAg.png
- replicationfiles/Graphs/ComtemporaryGameComplexityandEconCompl.png
- replicationfiles/Graphs/ComtemporaryGameComplexityandSocialCompl.png
- replicationfiles/Graphs/Fig4a.gph
- replicationfiles/Graphs/Fig4b.gph
- replicationfiles/Graphs/Fig4Final.png
- replicationfiles/Graphs/Fig5Final.png
- replicationfiles/Graphs/Fig6Final.png
- replicationfiles/Graphs/GameComplexityandAg.png
- replicationfiles/Graphs/GameComplexityandEconCompl.png
- replicationfiles/Graphs/GameComplexityandEconCompl_Col.png
- replicationfiles/Graphs/GameComplexityandSocialCompl.png
- replicationfiles/Graphs/GameComplexityandSocialCompl_Col.png
- replicationfiles/Graphs/GameComplexityMap.png
- replicationfiles/R/
- replicationfiles/R/ggAVPLOTS.R
- replicationfiles/R/OriginsRcode.Rnw
- replicationfiles/Readme.docx
- replicationfiles/shp/
- replicationfiles/shp/Africa.dbf
- replicationfiles/shp/Africa.shp
- replicationfiles/shp/Africa.shx
- replicationfiles/shp/africa_ethnographic_atlas_final.dbf
- replicationfiles/shp/africa_ethnographic_atlas_final.prj
- replicationfiles/shp/africa_ethnographic_atlas_final.shp
- replicationfiles/shp/africa_ethnographic_atlas_final.shx
- replicationfiles/shp/Africa_SHP.zip
- replicationfiles/shp/AncestralCharacteristics.qgs
- replicationfiles/shp/AncestralCharacteristics.qgs~
- replicationfiles/shp/murdock_africa.dbf
- replicationfiles/shp/murdock_africa.prj
- replicationfiles/shp/murdock_africa.shp
- replicationfiles/shp/murdock_africa.shx
- replicationfiles/shp/murdock_ea_2010_3.cst
- replicationfiles/shp/murdock_ea_2010_3.dbf
- replicationfiles/shp/murdock_ea_2010_3.prj
- replicationfiles/shp/murdock_ea_2010_3.shp
- replicationfiles/shp/murdock_ea_2010_3.shx
- replicationfiles/shp/murdock_ea_2010_3.zip
- replicationfiles/shp/murdock-master.zip
- replicationfiles/shp/murdock-master/
- replicationfiles/shp/murdock-master/.gitignore
- replicationfiles/shp/murdock-master/.Rbuildignore
- replicationfiles/shp/murdock-master/.travis.yml
- replicationfiles/shp/murdock-master/data/
- replicationfiles/shp/murdock-master/data/murdock.rda
- replicationfiles/shp/murdock-master/data-raw/
- replicationfiles/shp/murdock-master/data-raw/murdock.R
- replicationfiles/shp/murdock-master/data-raw/Murdock_EA_2011_vkZ.geojson
- replicationfiles/shp/murdock-master/DESCRIPTION
- replicationfiles/shp/murdock-master/man/
- replicationfiles/shp/murdock-master/man/murdock.Rd
- replicationfiles/shp/murdock-master/murdock.Rproj
- replicationfiles/shp/murdock-master/NAMESPACE
- replicationfiles/shp/murdock-master/R/
- replicationfiles/shp/murdock-master/R/murdock.R
- replicationfiles/shp/murdock-master/README.md
- replicationfiles/shp/TownshendDataMurdockIDmap.dbf
- replicationfiles/shp/TownshendDataMurdockIDmap.prj
- replicationfiles/shp/TownshendDataMurdockIDmap.shp
- replicationfiles/shp/TownshendDataMurdockIDmap.shx
- replicationfiles/shp/TownshendDataMurdockIDmap_Clean.dbf
- replicationfiles/shp/TownshendDataMurdockIDmap_Clean.prj
- replicationfiles/shp/TownshendDataMurdockIDmap_Clean.shp
- replicationfiles/shp/TownshendDataMurdockIDmap_Clean.shx
- replicationfiles/shp/TownshendDataMurdockIDmap_v2.dbf
- replicationfiles/shp/TownshendDataMurdockIDmap_v2.prj
- replicationfiles/shp/TownshendDataMurdockIDmap_v2.shp
- replicationfiles/shp/TownshendDataMurdockIDmap_v2.shx
- replicationfiles/shp/TownshendDataMurdockIDmap2.dbf
- replicationfiles/shp/TownshendDataMurdockIDmap2.prj
- replicationfiles/shp/TownshendDataMurdockIDmap2.shp
- replicationfiles/shp/TownshendDataMurdockIDmap2.shx
- replicationfiles/shp/Tribes.pgw
- replicationfiles/shp/Tribes.png
- replicationfiles/shp/Tribes2.png
- replicationfiles/shp/Tribes3.pgw
- replicationfiles/shp/Tribes3.png
- replicationfiles/shp/wfsrequest.txt
- replicationfiles/tables/
- replicationfiles/tables/gamesinculturefinal.rtf
- replicationfiles/tables/modellistcontemporary.doc
- replicationfiles/tables/modellistcontemporaryMigrants.doc
- replicationfiles/tables/modellistSocioeconomicComplexity.doc
- replicationfiles/tables/originsmodelfinal.rtf
- replicationfiles/tables/originsmodelfinalMigrants.rtf
- replicationfiles/tables/TA1_panelA_Baseline_no_controls1.txt
- replicationfiles/tables/TA1_panelA_Baseline_no_controls1.xls
- replicationfiles/tables/TA1_panelB_Baseline_controls.txt
- replicationfiles/tables/TA1_panelB_Baseline_controls.xls
- replicationfiles/tables/TA2_panelA_Baseline_no_controls.txt
- replicationfiles/tables/TA2_panelA_Baseline_no_controls.xls
- replicationfiles/tables/tablecsv.csv
- replicationfiles/tmp/
- replicationfiles/tmp/ethnographic_atlas_final_africa.dta
