# Supplementary material for: Mancala board games and origins of entrepreneurship in Africa
Source: PLoS One. 2020 Oct 15;15(10):e0240790. doi: 10.1371/journal.pone.0240790 (PMC7561206; doi:10.1371/journal.pone.0240790)
Supplement: S1 File — This zip file contains the underlying datasets, R code and the STATA do-file used to replicate the results of the manuscript. (ZIP) [file pone.0240790.s004.zip › replicationfiles/do/Originspaper.do]

/*
___________________________________________________________________

Mancala Board Games and Origins of Entrepreneurship in Africa
______________________________________________________________________________

Analysis of textual data only. Spatial data are analyzed separately in R
ssc install binscatter
ssc install estout
*/
clear all
gl mbg "C:\Users\mkond\OneDrive\OriginsofEntrepreneurship\replicationfiles"
gl do "$mbg\do"
gl dta "$mbg\dta"
gl tables "$mbg\tables"
gl Graphs "$mbg\Graphs"
gl tmp "$mbg\tmp"
* ------------- Descriptive Statistics ------------------------------------------
*----------Deed Title and Region
use $dta\ethnographic_atlas_final,clear 
* Africa sample
keep if v97==1
sum v8 v17 v28 v30 v32 v33 v42 v56 v65 v66 v70 v71 v90 v91 v95 v97 v98 v99 v102 v107
* Trying another data source
*use $dta\WES_final,clear 
*use $dta\Ancestral_Characteristics_Database_Baseline_Version_1_1,clear 
save $tmp\ethnographic_atlas_final_africa, replace


**********************************************************************************************************
* Games in culture hypothesis
**********************************************************************************************************
* Matched mancala and ancestral characteristics data

use $dta\TownshendDataMurdocknodup,clear

*Social complexity
ta SocialComplexity GameTypeComplexity 

tabplot GameTypeComplexity SocialComplexity, percent(SocialComplexity) xtitle("Society social complexity") ytitle("Mancala board game type complexity") ///
bfcolor(none) showval subtitle(col %) plotregion(fcolor(white)) graphregion(fcolor(white)) title("Panel (a)") saving("$Graphs\Fig4a") 

graph export "$Graphs\GameComplexityandSocialCompl_Col.png", as(png) replace

tabplot GameTypeComplexity SocialComplexity, percent(GameTypeComplexity) xtitle("Society social complexity") ytitle("Mancala board game type complexity") ///
bfcolor(none) showval subtitle(row %) plotregion(fcolor(white)) graphregion(fcolor(white))

graph export "$Graphs\GameComplexityandSocialCompl.png", as(png) replace

*Economic complexity
ta EconomicComplexity GameTypeComplexity 
tabplot GameTypeComplexity EconomicComplexity, percent(EconomicComplexity) xtitle("Society economic complexity") ytitle("") ///
bfcolor(none) showval subtitle(col %) plotregion(fcolor(white)) graphregion(fcolor(white)) title("Panel (b)") yscale(lstyle(none)) ylabel(, nolabels) fxsize(50) saving("$Graphs\Fig4b")

graph export "$Graphs\GameComplexityandEconCompl_Col.png", as(png) replace

tabplot GameTypeComplexity EconomicComplexity, percent(GameTypeComplexity) xtitle("Society economic complexity") ytitle("Mancala board game type complexity") ///
bfcolor(none) showval subtitle(row %) plotregion(fcolor(white)) graphregion(fcolor(white))

graph export "$Graphs\GameComplexityandEconCompl.png", as(png) replace

graph combine "$Graphs\Fig4a.gph" "$Graphs\Fig4b.gph",ycommon graphregion(fcolor(white))
*,iscale(1)

*  Agriculture dependence and game type complexity

tabplot V5 GameTypeComplexity , percent(V5) xtitle("Mancala board game type complexity") ytitle("Agriculture dependence") ///
bfcolor(none) showval subtitle(row %) plotregion(fcolor(white)) graphregion(fcolor(white))

graph export "$Graphs\GameComplexityandAg.png", as(png) replace


*
ta V35 
fre V35
*bro if V35=="Physical skill only"

local baseline_controls "SlaveTrade AgDependenceDummy"

** Added Variable Plots
****************************
*** Panel A. No controls ***
****************************
reg SocialComplexityDummy GameTypeComplexityDummy,robust cluster(Tribe)
eststo gamesinculture1
outreg2 using "$tables/TA1_panelA_Baseline_no_controls1.xls", replace 
sum SocialComplexityDummy if e(sample)==1

xi: reg SocialComplexityDummy GameTypeComplexityDummy SlaveTrade AgDependenceDummy,robust cluster(Tribe)
eststo gamesinculture2
outreg2 using "$tables/TA1_panelB_Baseline_controls.xls", replace 
sum SocialComplexityDummy if e(sample)==1

preserve
reg EconomicComplexityDummy GameTypeComplexityDummy,robust cluster(Tribe)
eststo gamesinculture3
outreg2 using "$tables/TA1_panelA_Baseline_no_controls1.xls", append 
sum EconomicComplexityDummy if e(sample)==1
restore

preserve
xi:reg EconomicComplexityDummy GameTypeComplexityDummy SlaveTrade AgDependenceDummy,robust cluster(Tribe)
eststo gamesinculture4
outreg2 using "$tables/TA1_panelB_Baseline_controls.xls", append 
sum EconomicComplexityDummy if e(sample)==1
restore

regress SocialComplexityDummy GameTypeComplexityDummy ,robust cluster(Tribe)

avciplot GameTypeComplexityDummy 

esttab gamesinculture1 gamesinculture2 gamesinculture3 gamesinculture4 using /// 
     $tables/gamesinculturefinal.rtf, replace se r2 ar2 ///
      coeflabel(GameTypeComplexityDummy "Game complexity" 1.GameTypeComplexityDummy "Game complexity") ///
	  drop (SlaveTrade AgDependenceDummy _cons)
				

***************************************************************************************************
* Origins of entrepreneurship hypothesis: full sample
***************************************************************************************************

use $dta\TownshendDataMurdocknodupNunn_Small,clear

tabplot GameTypeComplexity SocialComplexity, percent(GameTypeComplexity) xtitle("Society social complexity") ytitle("Mancala board game type complexity") ///
bfcolor(none) showval subtitle(row %) plotregion(fcolor(white)) graphregion(fcolor(white))

graph export "$Graphs\ComtemporaryGameComplexityandSocialCompl.png", as(png) replace


tabplot GameTypeComplexity EconomicComplexity, percent(GameTypeComplexity) xtitle("Society economic complexity") ytitle("Mancala board game type complexity") ///
bfcolor(none) showval subtitle(row %) plotregion(fcolor(white)) graphregion(fcolor(white))

graph export "$Graphs\ComtemporaryGameComplexityandEconCompl.png", as(png) replace


*  Agriculture dependence and game type complexity

tabplot V5 GameTypeComplexity , percent(V5) xtitle("Mancala board game type complexity") ytitle("Agriculture dependence") ///
bfcolor(none) showval subtitle(row %) plotregion(fcolor(white)) graphregion(fcolor(white))

graph export "$Graphs\ComtemporaryGameComplexityandAg.png", as(png) replace


** Regressions and Added Variable Plots
encode isocode,gen(isocodef)
encode Tribe,gen(Tribef)

reg occupationdummy GameTypeComplexityDummy,robust cluster(Tribe)
eststo originsmodel1
outreg2 using "$tables/TA2_panelA_Baseline_no_controls.xls", replace 
sum occupationdummy if e(sample)==1


avciplot GameTypeComplexityDummy

preserve
reg occupationdummy GameTypeComplexityDummy Islam age age2 male frac_ethnicity_in_district distsea ///
ln_init_pop_density i.urban_dum i.education SlaveTrade AgDependenceDummy,robust cluster(Tribe)
eststo originsmodel2
outreg2 using "$tables/TA2_panelA_Baseline_no_controls.xls", append 
sum occupationdummy if e(sample)==1
restore

preserve
reg occupationdummy GameTypeComplexityDummy Islam age age2 male frac_ethnicity_in_district distsea ///
ln_init_pop_density i.urban_dum i.education SlaveTrade AgDependenceDummy i.isocodef,robust cluster(Tribe)
eststo originsmodel3
outreg2 using "$tables/TA2_panelA_Baseline_no_controls.xls", append 
sum occupationdummy if e(sample)==1
restore


preserve
reg occupationdummy GameTypeComplexityDummy##c.frac_ethnicity_in_district Islam age age2 ///
male distsea ln_init_pop_density i.urban_dum i.education SlaveTrade AgDependenceDummy i.isocodef,robust cluster(Tribe)
eststo originsmodel4
outreg2 using "$tables/TA2_panelA_Baseline_no_controls.xls", append 
sum occupationdummy if e(sample)==1
restore

preserve
reg occupationdummy GameTypeComplexityDummy##c.frac_ethnicity_in_district GameTypeComplexityDummy##c.Islam age ///
age2 male distsea ln_init_pop_density i.urban_dum i.education SlaveTrade AgDependenceDummy i.isocodef,robust cluster(Tribe)
eststo originsmodel5
outreg2 using "$tables/TA2_panelA_Baseline_no_controls.xls", append 
sum occupationdummy if e(sample)==1
restore


esttab originsmodel1 originsmodel2 originsmodel3 originsmodel4 originsmodel5 using /// 
     $tables/originsmodelfinal.rtf, replace se r2 ar2 ///
      coeflabel(GameTypeComplexityDummy "Game complexity" 1.GameTypeComplexityDummy "Game complexity") ///
	  drop (*.education *.isocodef *.urban_dum ln_init_pop_density distsea male age age2 0.GameType* _cons)
				
				
				
******************************************************************************************
* Origins of entrepreneurship hypothesis: Epidemiological approach
******************************************************************************************
use $dta\TownshendDataMurdocknodupNunn_SmallMigrants,clear

** Regressions and Added Variable Plots
encode isocode,gen(isocodef)
encode Tribe,gen(Tribef)

reg occupationdummy GameTypeComplexityDummy,robust cluster(Tribe)
eststo originsmodel1Migrants
*outreg2 using "$tables/TA3_migrants.xls", replace 
sum occupationdummy if e(sample)==1

avciplot GameTypeComplexityDummy

preserve
reg occupationdummy GameTypeComplexityDummy Islam age age2 male frac_ethnicity_in_district distsea ln_init_pop_density i.urban_dum i.education SlaveTrade AgDependenceDummy,robust cluster(Tribe)
eststo originsmodel2Migrants
*outreg2 using "$tables/TA3_migrants.xls", append 
sum occupationdummy if e(sample)==1
restore

preserve
reg occupationdummy GameTypeComplexityDummy Islam age age2 male frac_ethnicity_in_district distsea ln_init_pop_density i.urban_dum i.education SlaveTrade AgDependenceDummy i.isocodef,robust cluster(Tribe)
eststo originsmodel3Migrants
*outreg2 using "$tables/TA3_migrants.xls", append 
sum occupationdummy if e(sample)==1
restore

preserve
reg occupationdummy GameTypeComplexityDummy##c.frac_ethnicity_in_district Islam age age2 male distsea ln_init_pop_density i.urban_dum i.education SlaveTrade AgDependenceDummy i.isocodef,robust cluster(Tribe)
eststo originsmodel4Migrants
*outreg2 using "$tables/TA3_migrants.xls", append 
sum occupationdummy if e(sample)==1
restore

preserve
reg occupationdummy GameTypeComplexityDummy##c.frac_ethnicity_in_district GameTypeComplexityDummy##c.Islam age age2 male distsea ln_init_pop_density i.urban_dum i.education SlaveTrade AgDependenceDummy i.isocodef,robust cluster(Tribe)
eststo originsmodel5Migrants
*outreg2 using "$tables/TA3_migrants.xls", append 
sum occupationdummy if e(sample)==1
restore

esttab originsmodel1Migrants originsmodel2Migrants originsmodel3Migrants originsmodel4Migrants originsmodel5Migrants using /// 
     $tables/originsmodelfinalMigrants.rtf, replace se r2 ar2 ///
      coeflabel(GameTypeComplexityDummy "Game complexity" 1.GameTypeComplexityDummy "Game complexity") ///
	  drop (*.education *.isocodef *.urban_dum ln_init_pop_density distsea male age age2 0.GameType* _cons)
