# Supplementary material for: Mancala board games and origins of entrepreneurship in Africa
Source: PLoS One. 2020 Oct 15;15(10):e0240790. doi: 10.1371/journal.pone.0240790 (PMC7561206; doi:10.1371/journal.pone.0240790)
Supplement: S1 File — This zip file contains the underlying datasets, R code and the STATA do-file used to replicate the results of the manuscript. (ZIP) [file pone.0240790.s004.zip › replicationfiles/dta/Mancala data.xlsx]

## Sheet: Readme
This data was collected from several sources. Cite as : Strategic games in culture and origins of entreprenuership in Africa

## Sheet: Townshend
ID	Source	Source cited	Source cited 2	Game Name	Tribe	Country	Region	GameType	Game Type Num	GeneralName	Number of Rows	Number of Columns	Number of Columns Alternative	FlexibleColumns	Number of Seeds	Reverse play (i.e. clockwise)
1	Townshend 1979	Pankhurst 1971		Soro	Anuak	Sudan	S.E. Sudan	4A		Soro	4	12	13	Yes		No
2	Townshend 1979	Pankhurst 1971		Soro	Anuak	Ethiopia	S.W Ethiopia	4A		Soro	4	12	13	Yes		No
3	Townshend 1979	Pankhurst 1971		Soro	Nuer	Sudan	S.E. Sudan	4A		Soro	4	12	13	Yes		No
4	Townshend 1979	Pankhurst 1971		Soro	Nuer	Ethiopia	S.W Ethiopia	4A		Soro	4	12	13	Yes		No
5	Townshend 1979	Pankhurst 1971		Soro	Dinka	Sudan	S.E. Sudan	4A		Soro	4	12	13	Yes		No
6	Townshend 1979	Pankhurst 1971		Soro	Dinka	Ethiopia	S.W Ethiopia	4A		Soro	4	12	13	Yes		No
7	Townshend 1979	Pankhurst 1971		Soro	Shilluk	Sudan	S.E. Sudan	4A		Soro	4	12	13	Yes		No
8	Townshend 1979	Pankhurst 1971		Soro	Shilluk	Ethiopia	S.W Ethiopia	4A		Soro	4	12	13	Yes		No
9	Townshend 1979	Beaton 1939		Soro	Bari	Sudan	S. Sudan	4A		Soro	4	8		No		Yes
10	Townshend 1979	Tornay 1971		Ngikileth/amoru	Nyangatom	Ethiopia	N.E. Uganda	4A		Soro	4	11	13	Yes		No
11	Townshend 1979	Tornay 1971		Ngikileth/amoru	Nyangatom	Uganda	N.E. Uganda	4A		Soro	4	11	13	Yes		No
12	Townshend 1979	Driberg 1927		Pereauni	Didinga	Uganda	N.Uganda	4A		Soro	4	8		No		No
13	Townshend 1979	Driberg 1927		Pereauni	Topotha	Uganda	N.Uganda	4A		Soro	4	8		No		No
14	Townshend 1979	Driberg 1927		Pereauni	Dodoth	Uganda	N.Uganda	4A		Soro	4	8		No		No
15	Townshend 1979	Driberg 1927	Nsimbi 1968	Ngikilees	Karamonjong	Uganda	N.E Uganda	4A		Soro	4	8	10	Yes		No
16	Townshend 1979	Townshend 1979		Ngikiles	Turkana	Kenya	N.W Kenya	4A		Soro	4	12		No		No
17	Townshend 1979	Driberg 1927			Longarim	Sudan	S. Sudan	4A		Soro	4	8		No		No
18	Townshend 1979	Driberg 1927			Lokatham	Sudan	S. Sudan	4A		Soro	4	8		No		No
19	Townshend 1979	Driberg 1927			Lotuko-speaking lango	Sudan	S. Sudan	4A		Soro	4	8		No		No
20	Townshend 1979	Driberg 1927			Longarim	Uganda	N. Uganda	4A		Soro	4	8		No		No
21	Townshend 1979	Driberg 1927			Lokatham	Uganda	N. Uganda	4A		Soro	4	8		No		No
22	Townshend 1979	Driberg 1927			Lotuko-speaking lango	Uganda	N. Uganda	4A		Soro	4	8		No		No
23	Townshend 1979	Schneider and Brown, personal communication		Keci	Pokot	Kenya	N.W. Kenya	4A		Soro	4	9	15	Yes		No
24	Townshend 1979	Townshend 1979		Kecuek	Tugen	Kenya	N.W. Kenya	4A		Soro	4	10	11,12	No		No
25	Townshend 1979	Townshend 1979		Cepenet	Marakwet	Kenya	N.W. Kenya	4A		Soro	4	4	8,12,16,24	No		No
26	Townshend 1979	Townshend 1977		Losolo	Lega	Zaire	E.C. Zaire	4A		Soro	4	8		No		No
27	Townshend 1979	Townshend 1977		Nsumbi	Taabwa	Zaire	S.E. Zaire	4A		Soro	4	8		No		No
28	Townshend 1979	Centner 1963		Kisumbi	Sanga	Zaire	S.E. Zaire	4A		Soro	4	8		No		No
29	Townshend 1979	Chaplin 1956		Isolo/ Mulabalaba	Bemba	Zambia	N.E. Zambia	4A		Soro	4	8		No		Yes
30	Townshend 1979			Leka	Alur	Zaire	Zaire/Uganda border	4A		Soro	4	8		No		Yes
31	Townshend 1979			Coro	Lango	Uganda	C. Uganda	4A		Soro	4	8		No		Yes
32	Townshend 1979	Driberg 1927		Coro	Acoli	Uganda	C. Uganda	4A		Soro	4	8		No		Yes
33	Townshend 1979	Nagashima		Elee	Teso	Uganda	E.Uganda	4A		Soro	4	8		No		Yes
34	Townshend 1979	Nagashima		Elee	Teso	Kenya	W.Kenya	4A		Soro	4	8		No		Yes
35	Townshend 1979	Townshend 1979		Kacigh	Pokot	Kenya	N.W. Kenya	4A		Soro	4	11	12	Yes		Yes
36	Townshend 1979	Shackell 1934 and Nsimbi 1968		Omweso	Ganda	Uganda	S. Uganda	4A		Soro	4	8		No		Yes
37	Townshend 1979	Copez and Benda 1963		Igisoro/Kubuguza	Rwanda	Rwanda		4A		Soro	4	8		No		Yes
38	Townshend 1979	Townshend 1977		Mucuba	Shi	Kenya	Lake Kivu area	4A		Soro	4	8		No		Yes
39	Townshend 1979	Townshend 1977		Mutiteba	Hunde	Kenya	Lake Kivu area	4A		Soro	4	8		No		Yes
40	Townshend 1979	Murray 1952		Ruhesha	Ziba	Tanzania	Tanzania W./S.W. Lake Victoria	4A		Soro	4	8		No		Yes
41	Townshend 1979	Murray 1952		Ruhesha	Nyambo	Tanzania	Tanzania W./S.W. Lake Victoria	4A		Soro	4	8		No		Yes
42	Townshend 1979	Murray 1952		Ruhesha	Yoza	Tanzania	Tanzania W./S.W. Lake Victoria	4A		Soro	4	8		No		Yes
43	Townshend 1979	Murray 1952		Ruhesha	Zinza	Tanzania	Tanzania W./S.W. Lake Victoria	4A		Soro	4	8		No		Yes
44	Townshend 1979	Murray 1952		Ruhesha	Ha	Tanzania	Tanzania W./S.W. Lake Victoria	4A		Soro	4	8		No		Yes
45	Townshend 1979	Murray 1952		Ruhesha	Sumbwa	Tanzania	Tanzania W./S.W. Lake Victoria	4A		Soro	4	8		No		Yes
46	Townshend 1979	Murray 1952			Subi	Tanzania	Tanzania W./S.W. Lake Victoria	4A		Soro	4	8		No		Yes
47	Townshend 1979	Murray 1952			Hangaza	Tanzania	Tanzania W./S.W. Lake Victoria	4A		Soro	4	8		No		Yes
48	Townshend 1979	Chaplin 1956		Isolo/ Mulabalaba	Bemba	Zambia	N.E. Zambia	4A		Soro	4	8		No		No
49	Townshend 1979	Murray 1952		Isolo	Sukuma	Tanzania	S.W. Lake Victoria	4A		Soro	4	8		No		Yes
50	Townshend 1979	Chaplin 1956		Cisolo	Tonga	Uganda	Lake Kariba area	4A		Soro	4	5		No		No
51	Townshend 1979	Schultze 1907; Wagner 1918; Townshend 1977		Hus	Nama	Mibianns	Namibia	4A		Soro	4	6	12,16,24,36	Yes		No
52	Townshend 1979	Schultze 1907; Wagner 1918; Townshend 1977		Hus	Dama	Mibianns	Namibia	4A		Soro	4	6	12,16,24,36	Yes		No
53	Townshend 1979	Linton, 1933		Katra	Tanala	Madagascar	Madagascar	4A		Soro	4	8		No		No
54	Townshend 1979	Linton, 1933		Katra	Merina	Madagascar	Madagascar	4A		Soro	4	8		No		No
55	Townshend 1979	Miss Antje Otto, Staatsmuseum, Windhoek		Onyune	Herero	Namibia	Namibia	4A		Soro	4	8		No		No
56	Townshend 1979	Bosch, 1964		Uera	Shambyo	Namibia	Okavango, N. Namibia	4A		Soro	4	8		No		No
57	Townshend 1979	Mr. Ngure, Mombasa			Taita	Kenya	S.E. Kenya	4A		Soro	4	4		No		No
58	Townshend 1979	Own data		KiNyamwezi	Digo	Kenya	S.E. Kenya	4A		Soro	4	4		No		No
59	Townshend 1979	van Tonder, 1966		Uera	Mbukasha	Namibia	Okavango, N. Namibia	4A		Soro	4	10		No		No
60	Townshend 1979	Townhend 1977		Mangola	Sango	Zaire	N.W. Zaire	4A		Mangola	4	8		No
61	Townshend 1979	Townhend 1977		tokoro	Ngbandi	Zaire	N.W. Zaire	4A		Mangola	4	8		No
62	Townshend 1979	Townhend 1977		tokoro	Ngbaka	Zaire	N.W. Zaire	4A		Mangola	4	8		No
63	Townshend 1979	Townhend 1977		Mangola	Mbanja	Zaire	N.W. Zaire	4A		Mangola	4	8		No
64	Townshend 1979	Townhend 1977		Mangola	Logo	Zaire	N.E. Zaire	4A		Mangola	4	8		No
65	Townshend 1979	Townhend 1977		Mangola	Lugbara	Zaire	N.E. Zaire	4A		Mangola	4	8		No
66	Townshend 1979	Townhend 1977		Mangola	Alur	Zaire	N.E. Zaire	4A		Mangola	4	8		No
67	Townshend 1979	Townhend 1977		Mangola	Hema	Zaire	N.E. Zaire	4A		Mangola	4	8		No
68	Townshend 1979	Townhend 1977		Mangola	Nande	Zaire	N.E. Zaire	4A		Mangola	4	8		No
69	Townshend 1979	Townhend 1977		Mangola	Teke	Zaire	Kinshasa	4A		Mangola	4	8		No
70	Townshend 1979	Townhend 1977		Mangola	Binja	Zaire	N.C. Zaire	4A		Mangola	4	11		No
71	Townshend 1979	Townhend 1977		Mangola	Boa	Zaire	N.C. Zaire	4A		Mangola	4	10		No
72	Townshend 1979	Townhend 1977		Mangola	Zande	Zaire	N.C. Zaire	4A		Mangola	4	10		No
73	Townshend 1979	Townhend 1977		Mangola	Bandia	Zaire	N.C. Zaire	4A		Mangola	4	10		No
74	Townshend 1979	Townhend 1977		Mangola	Barambo	Zaire	N.C. Zaire	4A		Mangola	4	10		No
75	Townshend 1979	Townhend 1977		Mangola	S.Boa	Zaire	N.C. Zaire	4A		Mangola	4	19		No
76	Townshend 1979	Townhend 1977		Mangola	Bati	Zaire	N.C. Zaire	4A		Mangola	4	19		No
77	Townshend 1979	Townhend 1977		Mangola	Bunguru	Zaire	N.C. Zaire	4A		Mangola	4	19		No
78	Townshend 1979	Townhend 1977		Mangola	Sere	Zaire	N.C. Zaire	4A		Mangola	4	19		No
79	Townshend 1979	Townhend 1977		Mangola	Budja	Zaire	N.W. River Zaire	4A		Mangola	4	7		No
80	Townshend 1979	Townhend 1977		Mangola	Poto	Zaire	N.W. River Zaire	4A		Mangola	4	7		No
81	Townshend 1979	Townhend 1977		Mangola	Mondunga	Zaire	N.W. River Zaire	4A		Mangola	4	7		No
82	Townshend 1979	Townhend 1977		Mangola	Ngombe	Zaire	N.W. River Zaire	4A		Mangola	4	7		No
83	Townshend 1979	Townhend 1977		Mangola	Lubala	Zaire	N.W. River Zaire	4A		Mangola	4	7		No
84	Townshend 1979	Townhend 1977		Mbele	Sengere	Zaire	N.W. River Zaire	4A		Mangola	4	7		No
85	Townshend 1979	Townhend 1977		Mangola	Ngbele	Zaire	N.W. River Zaire	4A		Mangola	4	7		No
86	Townshend 1979	Townhend 1977		Nembele	Mangbetu	Zaire	N.E. Zaire	4A		Mangola	4	8		No
87	Townshend 1979	Townhend 1977		Nembele	Mangbele	Zaire	N.E. Zaire	4A		Mangola	4	8		No
88	Townshend 1979	Townhend 1977		Nembele	Kaliko	Zaire	N.E. Zaire	4A		Mangola	4	8		No
89	Townshend 1979	Townhend 1977			Soko	Zaire		4A		Mangola	4	7		No
90	Townshend 1979	Townhend 1977			Budja	Zaire		4A		Mangola	4	7		No
91	Townshend 1979	Townhend 1977			Ngombe	Zaire		4A		Mangola	4	7		No
92	Townshend 1979	Townhend 1977			Otto-Mbanja	Sudan	N.W. Sudan	4A		Mangola				No
93	Townshend 1979	Townhend 1977			Lugbara	Sudan	N.E. Sudan	4A		Mangola				No
94	Townshend 1979	Townhend 1977			Bari	Sudan	S. Sudan	4A		Mangola				No
95	Townshend (1979)	(Centner, 1963; Townshend, 1977		Cisolo	Luba	Zaire		4A	iii	Cisolo	4	7		No
96	Townshend (1979)	(Centner, 1963; Townshend, 1977		Cisolo	Lulua	Zaire		4A	iii	Cisolo	4	7		No
97	Townshend (1979)	(Centner, 1963; Townshend, 1977		Cisolo	Songye	Zaire		4A	iii	Cisolo	4	7		No
98	Townshend (1979)	(Centner, 1963; Townshend, 1977		Cisolo	Lunda	Angola	Easten Angola	4A	iii	Cisolo	4	7		No
99	Townshend (1979)	Driberg (1927)		Coro	Lango	Uganda	C. Uganda	4A	iii	Cisolo	4	8		No
100	Townshend (1979)	Townshend (1977a)		Ndelukya	Nande	Zaire	Zaire/Uganda border	4A	iii	Cisolo	4	8		No
101	Townshend (1979)	Townshend (1977a)		Ndelukya	Konjo	Zaire	Zaire/Uganda border	4A	iii	Cisolo	4	8		No
102	Townshend (1979)	(Townshend, 1977a; Ferald, 197		Kigubuduza	Rundi	Burundi		4A	iv	Kigubuduza	4	8		No
103	Townshend (1979)	(Townshend, 1977a; Ferald, 197		Kigubuduza	Fulero	Zaire	Zaire/Burundi	4A	iv	Kigubuduza	4	8		No
104	Townshend (1979)			Bao	Swahili	Kenya	N.E. Kenya coast	4A	v	Bao	4	8		No
105	Townshend (1979)			Bao	Bajun	Kenya	N.E. Kenya coast	4A	v	Bao	4	8		No
106	Townshend (1979)			Bao	Bangubangu	Zaire	E. Zaire	4A	v	Bao	4	8		No
107	Townshend (1979)			Bao	Yao	Malawi		4A	v	Bao	4	8		No
108	Townshend (1979)			isiimbi	Fipa	Tanzania	S.W. Tanzania	4A	v	Bao	4	8		No
109	Townshend (1979)			Udi	Digo	Kenya	S.E. Kenya	4B	a		4	8		No
110	Townshend (1979)	(Klamroth, 1911		Bao	Gogo	Tanzania	C. Tanzania	4B	a		4	12		No
111	Townshend (1979)	Reche, 1914		Usolo	Turu	Tanzania	W. Tanzania	4B	a					No
112	Townshend (1979)	Viegas Guerreiro, 1962		Ncayo	Konde	Tanzania	S. Tanzania	4B	a		4	5	8	Yes
113	Townshend (1979)	Viegas Guerreiro, 1962		Ncayo	Konde	Tanzania	N. Mozambique	4B	a		4	5	8	Yes
114	Townshend (1979)	Sanderson, 1913		Njombwa	Yao	Malawi	S. Malawi	4B	a		4	8		No
115	Townshend (1979)	Sanderson, 1913		Njombwa	Yao	Mozambique		4B	a		4	8		No
116	Townshend (1979)	Sanderson, 1913		Ncombwa	Ngoni	Malawi		4B	a		4	10	20	Yes
117	Townshend (1979)	Sanderson, 1913		Nsolo	Ngoni	Malawi		4B	a		4	10	20	Yes
118	Townshend (1979)	Sanderson, 1913		Msuwa	Nyanja	Malawi	S. Malawi	4B	a		4	10	20	Yes
119	Townshend (1979)	Sanderson, 1913		Mchuwa	Tonga	Zambia	S. Zambia	4B	a		4	6	9,12,15	Yes
120	Townshend (1979)	Sanderson, 1913		Spreta	Kunda	Mozambique		4B	a		4	10	20	Yes
121	Townshend (1979)	Sanderson, 1913		Spreta	Kunda	Zambia	S. Zambia	4B	a		4	10	20	Yes
122	Townshend (1979)	Bent, 1892		Isafuba	Kalanga	Zimbabwe	W. Zimbabwe	4B	a		4	8	15	Yes
123	Townshend (1979)	Stayt 1931		Mefuvha	Venda	South Africa	Transvaal	4B	a		4	6	28	Yes
124	Townshend (1979)	Wagner 1918		Moruba	Pedi	South Africa	Transvaal	4B	a		4			No
125	Townshend (1979)			Cuba	Ronga	South Africa	South Africa/ Mozambique border	4B	a		4	4	22	Yes
126	Townshend (1979)			Cuba	Thonga	South Africa	South Africa/ Mozambique border	4B	a		4	4	22	Yes
127	Townshend (1979)	(Chaplin, 195		Isolo	Bemba	Zambia	N.E. Zambia	4B	a		4	8		No
128	Townshend (1979)	(Chaplin, 195		Mulabalaba	Bemba	Zambia	N.E. Zambia	4B	a		4	8		No
129	Townshend (1979)	Chaplin, 1956		Cisolo	Tonga	Zambia	S.E. Zambia	4B	a					No
130	Townshend (1979)	Chaplin, 1956		Ncuba	Tumbuka	Malawi		4B	a		4	16		No
131	Townshend (1979)	Chaplin, 1956		Ncuba	Tumbuka	Zambia		4B	a		4	16		No
132	Townshend (1979)	Smith & Dale 1920; Chaplin, 1956			Kaonde	Zambia	W. Zambia	4B	a		4	7	8,10	Yes
133	Townshend (1979)	Smith & Dale 1920; Chaplin, 1956			Ila	Zambia	W. Zambia	4B	a		4	7	8,10	Yes
134	Townshend (1979)	Chaplin, 1956		Mulabalaba	Lozi	Zambia	W. Zambia	4B	a		4	6	8	Yes
135	Townshend (1979)	Chaplin, 1956		Mulabalaba	Toka	Zambia	W. Zambia	4B	a		4	12	16	Yes
136	Townshend (1979)	Schachtzabel, 1923; Hambly, 1934		Cela	Nkangela	Angola	S.C. Angola	4B	a		4	7		No
137	Townshend (1979)	Schachtzabel, 1923; Hambly, 1934		Cela	Ngalangi	Angola	S.C. Angola	4B	a		4	7		No
138	Townshend (1979)	(Townshend, 1977		Cela	Cokwe	Angola		4B	a		4	11		No
139	Townshend (1979)	(Townshend, 1977		Luela	Bindi	Zaire		4B	a		4	11		No
140	Townshend (1979)	Torday and Joyce, 1910; Townshend 1977a		Lien	Kuba	Zaire	S.C. Zaire	4B	a		4	7		No
141	Townshend (1979)	Torday and Joyce, 1910; Townshend 1977a		Lela	Kuba	Zaire	S.C. Zaire	4B	a		4	7		No
142	Townshend (1979)				Holo	Zaire	S.W. Zaire	4B	a		4	7		No
143	Townshend (1979)	(Townshend, 1977		Mbele	Logo	Zaire	N.E. Zaire	4B	a		4	8		No
144	Townshend (1979)	(Townshend, 1977		Soro	Alur	Zaire	N.E. Zaire	4B	a		4	8		No
145	Townshend (1979)	(Townshend, 1977		Dwong	Alur	Zaire	N.E. Zaire	4B	a		4	8		No
146	Townshend (1979)	(Townshend, 1977		Mangola	Hema	Zaire	N.E. Zaire	4B	a		4	8		No
147	Townshend (1979)	Own		Cepenet	Marakwet	Kenya	W. Kenya	4B	a		4	4	8,12,16,24	Yes
148	Townshend (1979)	Own		Kecuek	Nandi	Kenya	W. Kenya	4B	a		4	6		No
149	Townshend (1979)	Own		Ndoto	Kipsigis	Kenya	W. Kenya	4B	a		4	6		No
150	Townshend (1979)	Townshend, 1977a		Baruma	Lugbara	Zaire	N.E. Zaire	4B	b		4	8		No
151	Townshend (1979)	Sanderson, 1913		Sute	Kunda	Mozambique	Mozambique	4B	c		4	8	20	Yes
152	Townshend (1979)	Sanderson, 1913		Sute	Kunda	Zambia	Zambia/Zimbabwe border	4B	c		4	8	20	Yes
153	Townshend (1979)	Townshend, 1977a		O_tu	Lugbara	Zaire	N.E. Zaire	4B	d		4	8		No
154	Townshend (1979)	Townshend, 1977a		Otra	Kaliko	Zaire	N.E. Zaire	4B	d		4	8		No
155	Townshend (1979)	Own		Coro	Padhola	Uganda	S.E. Uganda	4B	d		4	8		No
156	Townshend (1979)	Own		Ngikiles	Turkana	Kenya		4C			4	6		No
157	Townshend (1979)	Own		Kecuek	Nandi	Kenya	W. Kenya	4D			4	6		No
158	Townshend (1979)	Own		Ndoto	Kipsigis	Kenya	W. Kenya	4D			4	6		No
159	Townshend (1979)	(Klamroth, 1911)		Usolo	Bondei	Tanzania	N.E. Tanzania coast	2A	i		2	7		No		Yes
160	Townshend (1979)	(Klamroth, 1911)		Bao	Ngulu	Tanzania	N.E. Tanzania	2A	i		2	6		No		Yes
161	Townshend (1979)	(Widenmann, 1899; Muller, 1947)		Oce	Caga	Tanzania	Kilimanjaro	2A	i		2	6		No		Yes
162	Townshend (1979)	own		Kecuek	Sabaot	Kenya	W. Kenya	2A	i		2	8	10	Yes		Yes
163	Townshend (1979)	Lindblom (1920)		Mbare-mbare	Elgon	Kenya	W. Kenya	2A	i		2	8		No
164	Townshend (1979)	(Dr. Malcolm Ruel, Cambridge, pers. comm.		Ubwere	Kuria	Kenya	S.W. Kenya/Tanzania border	2A	i		2	10		No
165	Townshend (1979)	(Dr. Malcolm Ruel, Cambridge, pers. comm.		Ubweyii	Kuria	Kenya	S.W. Kenya/Tanzania border	2A	i		2	8		No
166	Townshend (1979)	own		En-gehe	Masai	Kenya	S.C. Kenya	2A	i		2	8		No
167	Townshend (1979)	own		En-gehe	Masai	Kenya	S.E. Kenya	2A	i		2	8		No
168	Townshend (1979)	Murray (1953, quoting Leakey)		Kiuthi	Masai	Kenya	Sekirari	2A	i		2	8		No
169	Townshend (1979)	own		Curi	Duruma	Kenya	S.E. Kenya	2A	i		2	6		No
170	Townshend (1979)	own		Ajua	Luo	Kenya	W. Kenya	2A	i		2	8		No
171	Townshend (1979)	own		Oluko	Luhya	Kenya	W. Kenya	2A	i		2	8		No
172	Townshend (1979)	own		Tsinjera	Luhya	Kenya	W. Kenya	2A	i		2	8		No
173	Townshend (1979)	NMK UN 1970 619 and own data		Orotuba	Gusii	Kenya	W. Kenya	2A	i		2	8		No
174	Townshend (1979)	own		Oluko	Suba	Kenya	S.E. Lake Victoria shore	2A	i		2	8		No
175	Townshend (1979)	own		Keciek	Sabaot	Kenya	W.C. Kenya	2A	i		2	10	8	Yes
176	Townshend (1979)	(Pankhurst, 1971: no. 76		Bulto	Boran	Kenya	N. Kenya	2A	iii		2	10		No
177	Townshend (1979)	(Pankhurst, 1971: no. 76		Bulto	Boran	Kenya	S. Ethiopia	2A	iii		2	10		No
178	Townshend (1979)	own		Bultuma	Orma	Kenya	E. Kenya	2A	iii		2	9		No
179	Townshend (1979)			Gosha	Kulu Konta	Ethiopia		2A	iii		3	6		No
180	Townshend (1979)			Usolo	Gosha	Somalia	S.E. Somalia	2A	iv		2	6		No
181	Townshend (1979)	(Pankhurst, 1971, no 38		Leyla	Habr Awal			2A	vi		2	6		No
182	Townshend (1979)	(Pankhurst, 1971, no 38		Wegi	Habr Awal			2A	vi		2	6		No
183	Townshend (1979)	Townshend (1977)		Deka	Yombe	Zaire		2A	vii		2	5	6,+2	Yes
184	Townshend (1979)	Townshend (1977)		Deka	Boma	Zaire		2A	vii		2	5	6,+2	Yes
185	Townshend (1979)	Townshend (1977)		Deka	Nyanga	Zaire		2A	vii		2	5	6,+2	Yes
186	Townshend (1979)	Townshend (1977)		Deka	Ntandu	Zaire		2A	vii		2	5	6,+2	Yes
187	Townshend (1979)	Townshend (1977)		Ambala	Bali	Zaire		2A	vii		2	10	,+2	Yes
188	Townshend (1979)	Townshend (1977)		Embeli	Boa	Zaire		2A	vii					No
189	Townshend (1979)	Townshend (1977)		Mambayi	Popoi	Zaire		2A	vii					No
190	Townshend (1979)	Townshend (1977)		Imbelece	Enva	Zaire	Near Kisangani	2A	vii					No
191	Townshend (1979)	Murray, 1952; FitzGerdd, 1942			Ibo	Nigeria	S.E. Nigeria	2B	ii					No
192	Townshend (1979)	Murray, 1952; FitzGerdd, 1942			Kukuba	Nigeria	S.E. Nigeria	2B	ii					No
193	Townshend (1979)	Murray, 1952; FitzGerdd, 1942			Dakari	Nigeria	N.W. Nigeria	2B	ii					No
194	Townshend (1979)	Murray, 1952; FitzGerdd, 1942			Kunama	Eritrea	W. Eritrea	2B	ii					No
195	Townshend (1979)	Pankhurst, 1971: nos. 9, 103, 94, 95			Wataweat	Ethiopia	C. Ethiopia	2B	ii					No
196	Townshend (1979)	Pankhurst, 1971: nos. 9, 103, 94, 95			Mursi	Ethiopia	S. Ethiopia	2B	ii					No
197	Townshend (1979)	Pankhurst, 1971: nos. 9, 103, 94, 95			Meen	Ethiopia	S. Ethiopia	2B	ii					No
198	Townshend (1979)	Pankhurst, 1971: nos. 9, 103, 94, 95			Bodi	Ethiopia	S. Ethiopia	2B	ii					No
199	Townshend (1979)				Pokomo	Kenya		2B	iv					No
200	Townshend (1979)				Orma	Kenya		2B	iv					No
201	Townshend (1979)				Somali	Somalia		2B	iv					No
202	Townshend (1979)				Gosha	Somalia		2B	iv					No
203	Townshend (1979)				Zande	Zaire	N.C. Zaire	2B	v					No
204	Townshend (1979)	Townshend, 1977		Banga batikuliyo	Zande-Avungara	Zaire		2C			2	8	2	Yes
205	Townshend (1979)	Pankhurst, 1971: no 102		Rath	Shilluk	Sudan	S.E. Sudan	2C			2	7	13	Yes
206	Townshend (1979)	Murray, 1952; SchbnhArl, 1909; Mizony, 1971			Ghana	Ghana		2D	i					No
207	Townshend (1979)	Murray, 1952; SchbnhArl, 1909; Mizony, 1971			Togo	Togo		2D	i					No
208	Townshend (1979)	Murray, 1952; SchbnhArl, 1909; Mizony, 1971			Dahomey	Benin		2D	i					No
209	Townshend (1979)	Murray, 1952; SchbnhArl, 1909; Mizony, 1971			Yoruba	Nigeria		2D	i					No
210	Townshend (1979)	Parker (1909)		Mangala	Suez	Egypt		2D	i		2	6		No
211	Townshend (1979)	Herskovits (1932)			Barbados		West Indies	2D	i					No
212	Townshend (1979)	Townshend (1977)		Mbelele	Manga	Zaire	N. Kisangani/N.Zaire	2D	i		2	16	18	Yes
213	Townshend (1979)	own		Ndoto	Kipsigis	Kenya	W. Kenya	2D	i					No
214	Townshend (1979)	Pankhurst ( 1971: no 79)		Sirinya	Boran	Ethiopia	E. Ethiopia	2D	i		2	10		No
215	Townshend (1979)	Ms. Jean Brown, pers corn.)		Sirinya	Boran	Kenya	N. Kenya	2D	i		2	12		No
216	Townshend (1979)	NMK UC 1970 110		Bola	Rendille	Kenya	N.C. Kenya	2D	i		2	10		No
217	Townshend (1979)	Murray (1952, p. 200)		Totoi	Samburu	Kenya	N.C. Kenya	2D	i		2	12		No
218	Townshend (1979)	NMK UC 1969 737-8		Toitoin	El moro	Kenya	N.C. Kenya	2D	i		2	12		No
219	Townshend (1979)	NMK UC 1969 1508		Engeshuit	Ogiek Dorobo	Kenya	S.W. Kenya/Mau Mau Forest	2D	i		2	12		No
220	Townshend (1979)	own		Ndotoi	Njemps	Kenya	W.C. Kenya	2D	i		2	12		No
221	Townshend (1979)	Hamilton (1962) and own data		Nkeshui	Masai	Kenya	C. Kenya	2D	i		2	12		No
222	Townshend (1979)	own		Ndoto	Kipsigis	Kenya	W. Kenya	2D	i		2	12		No
223	Townshend (1979)	own		Usolo	Gosha	Somalia	S. Somalia	2D	i		2	10		No
224	Townshend (1979)	Pankhurst (1971, nos. 53, 82)		Lamtameta	Konso	Ethiopia	S. Ethiopia	2D	i		2	10		No
225	Townshend (1979)	Pankhurst (1971, nos. 53, 82)		Lami	Konso	Ethiopia	S. Ethiopia	2D	i		2	10		No
226	Townshend (1979)			Lami	Boran	Kenya	N. Kenya	2D	i		2	10		No
227	Townshend (1979)	Pankhurst (1971, no. 77)		Lami	Boran	Ethiopia	S. Ethiopia	2D	i		2	10		No
228	Townshend (1979)	own		Kuri	Orma			2D	i		2	9		No
229	Townshend (1979)	Murray (1952)			Ghana			2D	ii					No
230	Townshend (1979)	Murray (1952)			Yoruba			2D	ii					No
231	Townshend (1979)	Pankhurst (1971. no. 33)		Dabuda	Afar	Djibouti		2D	ii		2	10		No
232	Townshend (1979)	Merker (1904)		En gehe	Kisongo Masai	Tanzania	N. Tanzania	2D	ii		2	40	50	Yes
233	Townshend (1979)	Merker (1904)		En gehe	Loitha	Tanzania	N. Tanzania	2D	ii		2	40	50	Yes
234	Townshend (1979)	Merker (1904)		En dodoi	Kisongo Masai	Tanzania	N. Tanzania	2D	ii		2	6	10	Yes
235	Townshend (1979)	Merker (1904)		En dodoi	Loitha	Tanzania	N. Tanzania	2D	ii		2	6	10	Yes
236	Townshend (1979)	Leakey (1937)		Giuthi	Kikuyu	Kenya	C. Kenya	2D	ii		2	5	10	Yes
237	Townshend (1979)	Orde-Browne (1925)		Uthi	Embu	Kenya	C. Kenya	2D	ii		2	8		No
238	Townshend (1979)	own		Kiuthi	Meru	Kenya	N.C. Kenya	2D	ii		2	10	12	Yes
239	Townshend (1979)	Lindblom (1902)		Kiusi	Kamba	Kenya	S.E. Kenya	2D	ii		2	10	20	Yes
240	Townshend (1979)	own		Kigogo	Mijikenda	Kenya	Coastal Kenya	2D	ii		2	7		No
241	Townshend (1979)	own		Sadeka	Pokomo	Kenya	N.E. Kenya	2D	i		2	10		No
242	Townshend (1979)	own		Mbothe	Pokomo	Kenya	N.E. Kenya	2D	i		2	10		No
243	Townshend (1979)	own		Sadeka	Orma	Kenya	N.E. Kenya	2D	i		2	10		No
244	Townshend (1979)	own		Lami	Orma	Kenya	N.E. Kenya	2D	i		2	10		No
245	Townshend (1979)	own, informant Haji Ababia, Danisa village near Garsen		Kuri	Orma	Kenya	N.E. Kenya	2D	i		2	9		No

## Sheet: Murray
ID	Source	Source cited	Source cited 2	Game Name	Tribe	Country	Region	GameType	Game Type Num	Game Type Num	GeneralName	Number of Rows	Number of Columns	Number of Columns Alternative	Number of Seeds	Directions of Play		Reverse play (i.e. clockwise)
	Murray (1952)			Gamma	Dagon	French West Africa		2A				2	4
	Murray (1952)			Jodu	Yoruba	Nigeria		2A				2	6
	Murray (1952)			Adjito	Dahomey	Benin		2A				2	4	5,6
	Murray (1952)	Culin, c 601		Madji	Dahomey	Benin		2A				2	6
	Murray (1952)	Bennett (1927)		Wari	Ashanti	Gold Coast		2B				2	6									The most popular in West Africa
	Murray (1952)			Woro	Gambia	Gambia		2B				2	6
	Murray (1952)			Kpo	Deys	Liberia		2B				2	6
	Murray (1952)			Kpo	Veys	Liberia		2B				2	6
	Murray (1952)			Kpo	Pesseh	Liberia		2B				2	6
	Murray (1952)			Kpo	Gedibo	Liberia		2B				2	6
	Murray (1952)			Kpo	Queah	Liberia		2B				2	6
	Murray (1952)			Poo	Deys	Liberia		2B				2	6
	Murray (1952)			Poo	Veys	Liberia		2B				2	6
	Murray (1952)			Poo	Pesseh	Liberia		2B				2	6
	Murray (1952)			Poo	Gedibo	Liberia		2B				2	6
	Murray (1952)			Poo	Queah	Liberia		2B				2	6
	Murray (1952)			Aware	Agni	Ivory Coast		2B				2	6
	Murray (1952)			Wolo	Neo	Ivory Coast		2B				2	6
	Murray (1952)			Dagboprou	Neo	Ivory Coast		2B				2	6
	Murray (1952)			Wora	Kru	Ivory Coast		2B				2	6
	Murray (1952)			Ayo	Nago	Dahomey		2B				2	6
	Murray (1952)			Ayo	Yoruba	Dahomey		2B				2	6
	Murray (1952)			Ayo	Mina	Dahomey		2B				2	6
	Murray (1952)			Ayoayo	Yoruba	Nigeria		2B				2	6
	Murray (1952)			Ichwe	Okpu	Nigeria		2B				2	6
	Murray (1952)			Ichwe	Oturkpo	Nigeria		2B				2	6
	Murray (1952)			Ichwe	Idoma Divn	Nigeria		2B				2	6
	Murray (1952)			Igori	Igbirra	Nigeria		2B				2	6
	Murray (1952)			Igori	Okeni	Nigeria		2B				2	6
	Murray (1952)			Igori	Kabba	Nigeria		2B				2	6
	Murray (1952)			Dagh	Tiv	Nigeria		2B				2	6
	Murray (1952)			Dagh	Munshi	Nigeria		2B				2	6
	Murray (1952)			Kale	Fan	Gabon		2B				2	6
	Murray (1952)			Walu	Dogon	French West Africa		2B				2	6
	Murray (1952)			Pere	Dogon	French West Africa		2B				2	5
	Murray (1952)			Koro	Dogon	French West Africa		2B				2	4	5,6
	Murray (1952)			Ti	Mende	Sierra Leone		2B				2	6
	Murray (1952)			Wari	Mende	Sierra Leone		2B				2	6
	Murray (1952)			Warre	Mende	Sierra Leone		2B				2	6
	Murray (1952)			Adi	Ewe	Togoland		2B				2	6
	Murray (1952)			Adji	Ewe	Togoland		2B				2	6
	Murray (1952)			Aji	Ewe	Togoland		2B				2	6
	Murray (1952)			Erherhe	Epongwe	Gabon		2B				2	6
	Murray (1952)			Kale	Epongwe	Gabon		2B				2	6
	Murray (1952)			Songo	M'velle	Cameroon		2B				2	6
	Murray (1952)			Okwe	Ibo	Nigeria		2B				2	12
	Murray (1952)			Okwe	Edo	Nigeria		2B				2	12
	Murray (1952)			Ayo	Dahomey	Dahomey		2B				2	6,12
	Murray (1952)			Dagh	Tiv	Nigeria		2B				2	8
	Murray (1952)			Dagh	Munshi	Nigeria		2B				2	8
	Murray (1952)			Dagh	Kaja	Nigeria		2B				2	8
	Murray (1952)			Wari	Ashanti	Dahomey		2B				2	6
	Murray (1952)			Adi	Keta	Gold Coast		2C				2	6
	Murray (1952)			Obridjin	Ijaw	Nigeria		2C				2	6
	Murray (1952)			Whyo	Ibibio	Nigeria		2C				2	6
	Murray (1952)			Jerin	Yoruba	Nigeria		2C				2	6
	Murray (1952)			Lok	Jaba	Nigeria		2C				2	6
	Murray (1952)			Adzua	Jukan	Nigeria		2C				2	6
	Murray (1952)			Darra	Haussa	Nigeria		2C				2	6
	Murray (1952)			Derra	Haussa	Nigeria		2C				2	6
	Murray (1952)			Darra	Haussa	Nigeria		2C				2	12	16,18
	Murray (1952)				Dogon	French West Africa		2C				2	5
	Murray (1952)				Dogon	French West Africa		2C				2	6
	Murray (1952)			Okwe	Ibo	Nigeria		2D				2	10	20
	Murray (1952)			Azigo	Ibo	Nigeria		2D				2	20
	Murray (1952)			Okwe	Akpa	Nigeria		2D				2	20
	Murray (1952)			Ndim-ndum	Ekoi	Nigeria		2D				2	20
	Murray (1952)			Azigo	Ikwe	Nigeria		2D				2	20
	Murray (1952)			Makwinni	Kukurukuland	Nigeria		2D				2	10
	Murray (1952)			Iyogh	Kukuba	Nigeria		2E				2	8
	Murray (1952)			Okwe	Ibo	Nigeria		2F				2	5
	Murray (1952)			Okwe	Owerri	Nigeria		2F				2	5
	Murray (1952)			Ako Okwe	Owerri	Nigeria		2F				2	5
	Murray (1952)			Okwe	Bende	Nigeria		2F				2	6
	Murray (1952)			Ekwe	Ibo	Nigeria		2F				2	5
	Murray (1952)			Gifia	Umon	Nigeria		2G				2	4
	Murray (1952)			Mbangbi	Nsungli	Cameroon		2G				2	5
	Murray (1952)			Okwe	Ibo	Nigeria		2I				4	4
	Murray (1952)			Kara	Baggara	Sudan		2I				4	4
	Murray (1952)			Mangala	Nubia			2I				3	8
	Murray (1952)			Gabata		Absyssinia
	Murray (1952)			Guvoota		Absyssinia
	Murray (1952)			Gabatta		Absyssinia
	Murray (1952)			Guebeta		Absyssinia
	Murray (1952)			Uugg		Abyssinia
	Murray (1952)			Sullusie		Abyssinia
	Murray (1952)			Qancebie		Abyssinia
	Murray (1952)			Togatog		Somaliland						2	5
	Murray (1952)			Saddiqiya		Somaliland						2	5
	Murray (1952)			Loyla-gobale		Somaliland						2	6	8	12
	Murray (1952)			Bosh	Dash	Somaliland						2	5
	Murray (1952)			Um el banat		Sudan						2	6
					Ja-luo	Uganda
	Murray (1952)			Kiuthi	Kikuyu	Kenya						2	10
	Murray (1952)			Giuthi	Kikuyu	Kenya						2	10
	Murray (1952)	L.S. Leakey		Kiuthi	Kikuyu	Kenya						2	8
	Murray (1952)	Lindblom		Kiusi	Akamba	Kenya						2	8
	Murray (1952)	Lindblom		Kiuthi	Akamba	Kenya						2	5	10
	Murray (1952)	L.S. Leakey		Kiuthi	Masai	Kenya						2	8
	Murray (1952)	Merker		En dodoi	Masai	Kenya						2	6	10
	Murray (1952)	Merker		Guehe	Masai	Kenya						2	40	50
	Murray (1952)	Order Brown		Uthi	Embu	Kenya						2	8
	Murray (1952)			Mweso	Luganda	Uganda						2
	Murray (1952)			Okusora	Teso	Uganda						2
	Murray (1952)			Akileyisit		Uganda						2
	Murray (1952)			Karungi		Uganda						2	8
	Murray (1952)	Miss Grindley		Intotoi	Samburu	Kenya						2	12
	Murray (1952)			Bao		Congo Basin
	Murray (1952)			Bonzo	Bangi	Congo Basin						2
	Murray (1952)			Bonzo	Yanzi	Congo Basin						2
	Murray (1952)				Konjo	West Congo						2
	Murray (1952)				Urundi	Congo Basin						2
	Murray (1952)			Peki	Boloki	Congo Basin						2
	Murray (1952)			Kisolo	Urua	Congo Basin						2
	Murray (1952)			Chela	Nano	Angola						2
	Murray (1952)			Chela	Lobale	Angola						2
	Murray (1952)			Chela	Lounda	Angola						2
	Murray (1952)			Chela	Boumbe	Angola						2
	Murray (1952)			Chela	Ovampo	Angola						2
	Murray (1952)			Mbau		Angola						2	6
	Murray (1952)			Gabata		Absyssinia						3	6
	Murray (1952)			Komari	Nandiek	Eastern Uganda						3	6
	Murray (1952)			Komari	Nadi	Eastern Uganda						3	6
	Murray (1952)			Komari	Lumbwa	Eastern Uganda						3	6
	Murray (1952)			Lela	Bushongo	Congo Basin						3
	Murray (1952)			Bao kiarabu		Zanzibar						4	7
	Murray (1952)			Bao kiarabu		Zanzibar						4	8
	Murray (1952)			Njombwa		Mozambique						4	8	9	10
	Murray (1952)			Njombwa		Nyasaland						4	8	9	10
	Murray (1952)			Hus	Damara	South-West Africa						4	16
	Murray (1952)			Hus	Herero	South-West Africa						4	16	22
	Murray (1952)			Hus	Hottentot	South-West Africa						4	16	22
	Murray (1952)			Nchombwa	Angoni	Nyasaland						4	10	20
	Murray (1952)			Nsoli	Angoni	Nyasaland						4	10	20
	Murray (1952)			Nchuwa	Atonga	Nyasaland						4	6	9	12,15
	Murray (1952)			Chisolo	Ba-ila	Northern Rhodesia						4	7	10
	Murray (1952)			Natatu	Ba-ila	Northern Rhodesia						4	7	10
	Murray (1952)			Spreta	Achikunda	Nyasaland						4	10	20
	Murray (1952)			Mefuhva	BaVenda	Northern Transvaal						4	6	8,10-28
	Murray (1952)			Tshuba	BaThonga	Mozambique						4	4	8,10,16,22
	Murray (1952)			Msuwa	Manyanja	Nyasaland						4	10,12-20
	Murray (1952)			Msuwa	Manyanja	Mozambique						4	10,12-20
	Murray (1952)			Tsoro	Mashona	Mashonaland
	Murray (1952)			Tshuba	BaThonga	Mozambique						4	8	16,22
	Murray (1952)			Sute	Achikunda	Nyasaland						4	8	10,20
	Murray (1952)
	Murray (1952)
	Murray (1952)
	Murray (1952)
	Murray (1952)			Katra	Betsileo	Madagascar
	Murray (1952)			Pereauni	Didinga	Kenya						4	8
	Murray (1952)				Dodoth	Kenya
	Murray (1952)
	Murray (1952)			Choro	Acholi	Uganda						4	8
	Murray (1952)			Ikibuguzo	Kilaya	Tanganyika						4	8
	Murray (1952)			Mweiso	Bunganda	Tanganyika						4	8
	Murray (1952)			Ruweisho	Baziba	Tanganyika						4	8
	Murray (1952)			Ruweisho	Bayoza	Tanganyika						4	8
	Murray (1952)			Ruweisho	Bahumba	Tanganyika						4	8
				Ruweisho	Banyambo	Tanganyika						4	8
				Ruweisho	Bakoba	Tanganyika						4	8
				Ruweisho	Banyanangiro	Tanganyika						4	8
				Ruweisho	Bazinza	Tanganyika						4	8
				Ruweisho	Baha	Tanganyika						4	8
				Ruweisho	Basumbwa	Tanganyika						4	8
				Ruweisho	Banwani	Tanganyika						4	8
					Basubi	Tanganyika						4	8
					Bahambazi	Tanganyika						4	8
					Barundi	Tanganyika						4	8
				Mweso		Uganda						4	8
				Mweso		Uganda	Entebe					4	8
				Choro	Lango	Uganda						4	8
				Bao		Zanzibar						4	8
				Bao	Yao	Nyasaland

## Sheet: BeckerMatchingDHSEthno
Number	Country	Sample	Tribes
1	Benin	29551	Betamaribe, Fon (and related), Peulh (and related), Yoruba (and related)
2	Burkina Faso	35551	Bissa, Bobo, Dioula, Fulfulde/Peul, Gourmantche, Lobi, Mossi, Samo, Touareg/Bella
3	CAR	5071	Banda, Gbaya, Haoussa, Mandjia, Mboum, Ngbaka-Bantou, Zande-Nzakara
4	Cameroon	10426	Arabe Choa, Bamilike-Central, Bamoun, Banen-Bandem, Banyang, Bassa-Bakoko, Bata, Bendi, Efik-Korop, Ejagham, Fali, Gbaya, Haoussa, Kotoko, Mafa, Mambila, Massa, Mbembe, Mboum, Momo, Mousgoum, Ngoe-Oroko, Peulh, Ring, Samba, Tiv, Wimbum-Yamba
5	Chad		Arab, Baguirmi/Barma, Gorane, Kanembou-Bornou, Massa/Mousseye/Mousgoume, Moundang, Peul/Foulbe, Sara, Toupouri
6	Congo Brazzaville		Baboma, Bakotas, Bambama, Bandja, Bangala, Basundi, Batak, Bayombe, Bomwali, Kota, Mbochi, Sangha, Teke
7	Cote d'Ivoire		Aboure, Abron, Agni, Akye/Attie, Alladian, Avikam, Bakwe, Bambara, Bete, Birifor, Dioula, Gagou, Gouro, Koulango, Lobi, Senoufo, Toura, Yacouba, Yacouda/Dan
8	DRC		Lunda
9	Ethiopia		Affar, Amhara, Anyiwak, Ari, Basketo, Bena, Burji, Dasenech, Gedeo, Guragie, Hamer, Kefficho, Komo, Konso, Kore, Malie, Mao, Me’enite, Nuwer, Oromo, Sheko, Sidama, Somalie, Tigray, Tigrie, Yem
10	Gabon		Fang, Kota-Kele, Myene, Okande-Tsogho
11	Gambia		Bambara, Fula/Tukulur/Lorobo, Mandinke/Jahanka, Serahuleh, Serere
12	Ghana		Akan, Akwapim, Asante, Dagarti, Ewe, Fante, Ga-Adangbe, Ga- Dangme, Grusi/Grussi, Gurma, Hausa, Mande, Mole-Dagbani, Twi
13	Guinea		Kissi, Malinke, Peulh, Soussou, Toma
14	Kenya		Boran, Gabbra, Iteso, Kalenjin, Kamba, Kikuyu, Kisii, Luo, Maa- sai, Meru/Embu, Mijikenda/Swahili, Pokomo, Samburu, Somali, Taita/Tavate, Turkana
15	Liberia		Gbandi, Gio, Gola, Kpelle, Krahn, Kru/Sapo, Mande/Mende, Sarpo, Vai
16	Malawi		Amanganja/Anyanja, Chewa, Ngoni, Nkonde, Nyanga, Tonga, Tumbuka, Yao
17	Mali		Bambara, Bobo, Dogon, Malinke, Peul/Toucouleur, Sarakole/Soninke/Marka, Senoufo/Minianka, Sonrai, Tamachek/Bella
18	Mozambique		Cicewa, Cichopi, Cindau, Cisena, Ciyao, Emakhuwa, Shi- makonde, Shona, Xichangana, Xitsonga
19	Namibia		Afrikaans, Damara/Nama, Herero, Lozi, San, Tswana
20	Niger		Arab, Djerma/Songhai, Gourmantche, Haoussa, Kanouri, Peul, Touareg/Bella, Toubou
21	Nigeria		Adra/Adarawa, Afemai, Afo, Anaguta, Angas, Attakar, Auchi, Aulliminden, Babur, Bachama, Badakare/Dakarkari, Baggara, Basa, Bashama, Basso Komo, Baya, Bchama, Berom, Bini/Edo, Birom, Bogom, Bolawa, Buduma, Bura/Babur, Butawa, Buzu, Cal- abar, Chamba, Dakar Kari, Djerma, Ebira/Igbira, Ebu, Edo, Efik, Egba, Ejagham, Ekoi, Etsako, Fulani, Fulfulde, Gede/Gude/Gai, Gizmawa, Gobiri/Gobirawa/Bogobiri, Gu…
22	Senegal		Diola, Poular, Serer, Soninke, Wolof, Bambara, Diola, Poular, Sarakole/Soninke, Serer, Wolof/Lebou
23	Sierra Leone		Diola, Poular, Serer, Soninke, Wolof, Bambara, Diola, Poular, Sarakole/Soninke, Serer, Wolof/Lebou
24	Togo		Ana, Bassar, Cotokoli, Ewe, Fon, Gourma, Kabye, Konkomba, Moba, Mossi, Yanga, Yoruba
25	Uganda		Acholi, Alur, Atesa, Baamba, Bachope, Bafumbira, Baganda, Bahororo, Bakiga, Bakonjo, Banyankole, Banyarwanda, Bany- oro, Barundi, Basoga, Batoro, Iteso, Kakwa, Karimojong, Langi, Lendu, Lugbara, Madi, Mufumbira, Muganda, Mugishu, Mukiga, Mukonjo, Munyankole, Munyarwanda, Munyoro, Musoga, Mu- toro, Mwamba, Sebei
26	Zambia		Ambo, Baroste, Bemba, Bisa, Byanja, Chewa, Chikunda, Chishinga, Chokwe, Gowa, Ila, Kabende, Kaonde, Kunda, Lala, Lamba, Lozi, Luano, Luchazi, Lunda/Luapula, Lungu, Luvale, Mambwe, Namwanga, Ngumbo, Nyanja, Senga, Shila, Swaka, Tabwa, Tambo, Toka-Leya, Tonga, Tumbuka, Unga, Yombe

## Sheet: FandomWebsite
https://mancala.fandom.com/wiki/Traditional_mancala_games?action=edit&section=1
ame	Alternative Names	Region	Board	Counters	Laps	Goal	Additional Information
Abalala'e	Abala, Abalalà	Eritrea	3x6	3	multiple	capturing most counters	---
Achochodi	Axoxodi	Ivory Coast	2x6	4	single	capturing most counters	---
Adi	Annana	Ghana	2x6	4	multiple	capturing most counters	variant of Ba-awa
Ajua	---	Kenya	2x8	3	multiple	capturing most counters	variant of Boola
Alemungula	---	Ethiopia (West)	2x5	5	single	capturing most counters	played by Wetawit youngsters; closely related to Um el Bagara
Andada	---	Eritrea (West)	2x12, 15, 18, 21, 24	2	multiple	capturing most counters	played by Kunama elders
Andot	---	Sudan (Kassala)	2x6	4	single	capturing most counters	played by the Beja
Anywoli	---	Ethiopia (Gambela), Sudan	2x12	4	multiple	capturing most counters	played by the Anuak; related to Ba-awaand Obridjie
Aringari	---	Sudan	(?)	(?)	(?)	capturing most counters	played by the For; 5 players
Aweet	---	Sudan	4x10	4 in the outer rows; 0 in the inner rows	multiple	immobilize the opponent	variant of Coro; played by the Dinka
Azigo	---	Nigeria (Aro Chuku, Calabar)	2x20	5 in each of the 7 leftmost holes; 1 in the 8th hole; the rest is empty	single	immobilize the opponent	played by the Igbo; men's game; boards symbolize the spiritual cosmos
Ayoayo	Aji, Ajito, Ayo, Madji, Tamtam Apachi, Yovodji	Benin, Ghana, Nigeria	2x4, 5, 6	4	multiple	capturing most counters	played by the Mina and the Yoruba
Ba-awa	---	Ghana	2x6	4	multiple	capturing most counters	played by the Twi; related to Obridjie
Bakuk	---	Morocco	2x3	6	single	capturing most counters	played by Amazigh; related to Koumma
Bao Kiarabu (Variant I)	Bao	Kenya (Mombasa), Tanzania (Zanzibar)	4x8	3	multiple	immobilize the opponent	related to Hawalis (?)
Bao la Kigogo	Bao	Tanzania	4x12	?	multiple	immobilize the opponent	played by the Gogo; related to Bao Kiarabu (Variant I)
Bao la Kimasai	---	Tanzania (Kilimanjaro)	4x8	1 in each inner hole; 24 in each hand	multiple	capturing all counters from the opponent's inner row	played by the Masai; men's game (?)
Bao la Kiswahili	Bao La Kete, Bao La Komwe, Bao La Kucheza, Bao La Zanzibar, Bau, Bawo, Busolo, Katra, Lusole	Burundi (Bujumbura), Comores (Anjouan), D. R. of the Congo (Kisangani), Kenya (Coast), Madagascar (Northwest), Malawi, Tanzania (Coast, Zanzibar)	4x8	irregular (20 on board, 44 in hand)	multiple	immobilize the opponent; capturing all counters from the opponent's inner row	played by the Swahili, Bajun, Bangubangu, Sakalava and Yao; men's game; most difficult rules of all mancala games; Bao proverbs and poems; tournaments
Baré	Bare	Sudan	4x12	4	multiple	immobilize the opponent	played by the Anuak
Baruma	---	D. R. of the Congo	4x8	?	multiple	immobilize the opponent	played by the Lugbara
Bechi	---	Eritrea	2x4	6	single	capturing most counters	played by the Kunama
Boola	---	Kenya	2x12	0 & 3	multiple	immobilize the opponent	played by the Ariaal, Rendille and Samburu
Bosh	---	Somalia	2x5	4	Pussa Kanawa	capturing most counters	probably related to Indian mancala games
Bulto	---	Ethiopia (South), Kenya (North)	2x10	2	multiple	capturing most counters	played by the Oromo; men's game
Cela	---	Angola	4x7	?	multiple	immobilize the opponent	played by the Nkangela and Ngalangi
Cepenet	---	Kenya	4x4, 8, 12, 16, 24	?	multiple	immobilize the opponent	played by the Marakwet
Chiana	---	Malawi	4x any size	4	multiple	capturing holes	played by the Mayanja; children's game
Chisolo I	Cisolo	Zambia	4x5	3	multiple	immobilize the opponent	played by the Tonga; related to Mulabalaba
Chisolo II	Cisolo	Zambia	4x5	3	multiple	immobilize the opponent	played by the Tonga
Coro I	Choro	Uganda	4x8	4 in the outer rows; 0 in the inner rows	multiple	immobilize the opponent	variant of Omwesoplayed by the Lango
Coro II	---	Uganda	4x8	?	multiple	immobilize the opponent	variant of Omwesoplayed by the Acoli
Cuba	---	Mozambique, South Africa	4x4, 6, 8, 10, 12, 14, 16, 18, 20 or 22	?	multiple	immobilize the opponent	played by the Ronga and Tonga; related to Moruba
Dabuda	---	Djibouti, Ethiopia	2x6, 10	4	multiple	capturing more seeds	played by the Afar
Dagh	---	Nigeria	(?)	(?)	single (?)	capturing most counters	played by the Tiv and Munshi
Deka	---	D. R. of the Congo	3x5 or 6 (outer rows) or 2 (central row)	2	multiple	immobilize the opponent	played by the Uombe and the Nyanga; related to Embeli
Dwong	Soro	D. R. of the Congo	4x8	?	multiple	immobilize the opponent	played by the Alur
Éhérhé	---	Ghana	2x6	4	single	capturing most seeds	related to Oware
El Arnab	---	Sudan	2x3	irregular (a total of 14)	multiple	repetition of the board position	mancala puzzle (solitaire) played by the Kababish
Elee	---	Kenya, Uganda	4x8	?	multiple	immobilize the opponent	variant of Omwesoplayed by the Teso
Embeli	Ambala	D. R. of the Congo (Buta, Bafwasende)	3x10 (outer rows) or 2 (central row)	4 (outer rows); the 2 holes in the central row have 0	multiple	immobilize the opponent	played by the Boa and Bali
En Gehé	---	Tanzania (North)	2x40-50	4	multiple	capturing most counters	played by the Loitha and Kisonga Masai
Enkeshui	---	Kenya	2x8, 10, 12	irregular	multiple	capturing most counters	played by the Masai, but only by men
En Dodoi	Endodoi	Kenya, Tanzania	2x6, 8, 10	4	multiple	capturing most counters	played by Masai men
Fifanga	---	Madagascar	4x8	irregular (12 on board, 52 in hand)	multiple	immobilize the opponent; capturing all counters from the opponent's inner row	simplified Bao la Kiswahili variant
Gamacha	Yada	Ethiopia (South)	2x12	irregular	multiple	capturing most counters	played by the Hadiya and the Walamo
Giuthi	---	Kenya	2x5-10	2019-04-09	single	capturing most counters	played by the Kikuyu and Embu Masai; pastime of young boys
Goré	---	Ivory Coast	2x4	6	multiple	capturing most counters	played by the Guro
Huroy	---	Ethiopia (Omo valley)	2x6	4	single	capturing most counters	played by the Mursi; recreation of adult males
Hus	//hūs, Lochspiel, Ogoro, Onjune, Onyune, Otjitoto, Owela, Thuskae, Uera, Xoros, Wera	Namibia	4x8-24	2 in the outer rows and the right half of the inner row; the rest is empty	multiple	immobilize the opponent	played by Damara (Berg-Dama), Namaqua, Herero, Kanyama, Ndonga, Kwangari, Mbukushu, Shambyo and Hei//om by both sexes; associated with rain-making; tournaments
Ichwe	---	Nigeria	(?)	(?)	single (?)	capturing most counters	played by the Okpu clan
Igisoro	Gisoro, Ibisoro, Ikisoro, Ikibuguzo, Kubuguza, Kusuro, Kuwaguza	Burundi, Rwanda, Uganda	4x8	4 in the inner rows; 0 in the outer rows	multiple	immobilize the opponent	played by the Tutsi; tournaments
Igori	Ogori (?)	Nigeria	(?)	(?)	single (?)	capturing most counters	played by the Igbirra; similar game probably by the Igara
Imbelece	Ambala	D. R. of the Congo (near Kisangani)	3x6 (outer rows) or 4 (central row)	3	multiple	immobilize the opponent	played by the Genya; men's game
Ise Ozin Egbe	---	Nigeria	2x3	irregular (a total of 22)	multiple	repetition of the board position	solitaire game
Isafuba	---	Zimbabwe	4x8-15 and more	?	multiple	immobilize the opponent	played by the Kalanga
Isiimbi	---	Tanzania	4x8	irregular (8 on board, 56 in hand)	multiple	immobilize the opponent; capturing all counters from the opponent's inner row	simplified Bao la Kiswahili variant played by the Fipa
Isolo I	---	Zambia	2x8	2 (plus an unlimited stock)	multiple	immobilize the opponent	played by the Bemba
Isolo II	Isumbi	Tanzania	4x8	2	multiple	immobilize the opponent	played by Sukuma girls
Isolo III	Isumbi	Tanzania	4x8	2 (then rearranged)	multiple	immobilize the opponent	played by Sukuma boys
J'erin	---	Nigeria	2x6	4	single	capturing most counters	played by the Yoruba; similar to Ba-awa
Je ki n je	---	Nigeria	2x6	4	single / multiple	capturing most counters	---
J'odu	Jodokarase	Nigeria (Keta)	2x6	4	multiple	capturing most counters	played by Yoruba women and children
Kabwenga	---	Zambia	4x8	irregular	multiple	immobilize the opponent	played by the Bantu Botatwe
Kacigh	---	Kenya	4x11-12	?	multiple	immobilize the opponent	variant of Omwesoplayed by the Pokot
Kale	---	Gabon	2x6	4	single	capturing most counters	variant of Owareplayed by the Fang
Kanona	---	Zambia (Mwinilunga District)	4x8	2	multiple	immobilize the opponent	played by the Lunda
Kâra	---	Sudan (Kordofan)	2x6	7	multiple	capturing most counters	played by the Bagara during Ramadan; four-person game
Katra Fandatsaka	---	Madagascar	4x8	irregular (12 on board, 52 in hand)	multiple	immobilize the opponent; capturing all counters from the opponent's inner row	simplified Bao la Kiswahili variant
Katra Gorobaka	---	Madagascar	4x8	?	multiple	immobilize the opponent	played by the Tanala and Merina
Katra Mpantsaka	---	Madagascar	4x8	?	multiple	immobilize the opponent	played by the Tanala and Merina
Katro I	---	Madagascar (Fianarantsoa)	6x6	2	multiple	immobilize the opponent	played by the Betsileo; sowing in a unique "boustrophedon" direction; only 6-row game
Keci	Kecig	Kenya	4x9-15	?	multiple	immobilize the opponent	played by the Pokot
Kecuek	---	Kenya	4x10-12	?	multiple	immobilize the opponent	played by the Tugen
Kiela	---	Angola (North)	4x10	irregular for advanced players (a total of 56)	multiple	immobilize the opponent	played by the Kimbundu; tournaments
Ki-Nyamwezi	---	Kenya	4x4	?	multiple	immobilize the opponent	played by the Digo
Kiothi	---	Kenya	2x10	4 leftmost holes are empty, each of the 6 rightmost contain 5	multiple	capturing most counters	played by the Meru; Kiothi Club in the 1970s
Kisolo	Cisolo	D. R. of the Congo	4x6-7	3	Pussa Kanawa	capture all seeds in the opponent's inner row	played by the Luba, Lulula and Songye
Kisoro	Kisolo	D. R. of the Congo	4x8	?	multiple	immobilize the opponent	played by the Ngbaka, Ngbandi and Mbanja; related to Mangola
Kisumbi	---	D. R. of the Congo	4x8	?	multiple	immobilize the opponent	played by the Sanga
Koumma	Hefari (?), Hefira (?)	Morocco (Ouled M'taâ)	2x3	6	single	capturing more counters	played by Arabic people; variant of Um ed-Dyar
Kpo	Kbo, Poo	Liberia	2x6	4 (3 if 3 or 4 play)	single	capturing more counters	played by the Deys, Veys, Pesseh, Gedibo and Queah; minor variant of Oware, which can also be played by 3 or 4 persons
Krur	Crur, Hrur, Khrour, Krour, Kurùr	Mauretania, Morocco (Western Sahara)	2x4	4	multiple	capturing most counters	played by the Hassaniya; children's game
Kuoless	---	Guinea	2x2-10	4	single	capturing more counters	played by the Baga; variant of Oware, which can also be played by 2-10 persons
Kwahilka Aitidikus	---	Eritrea, Ethiopia	3x3	1 (in the first hole: 2)	multiple	learning to play mancala games	solitaire
Lahemay Waladat	---	Ethiopia (southern Tigré)	2x6	4	multiple	capturing most counters	---
Lamè Uwèlèdèt	---	Eritrea	3x6	3	multiple	capturing most counters	variant of Sulus Nishtaw
Lami	---	Ethiopia (South)	2x10	2	multiple	capturing most counters	played by the Borana; variant of Lamlameta
Lamlameta	---	Ethiopia (Olanta)	2x12	2	multiple	capturing most counters	played by the Konso
Latho	---	Ethiopia (south-central)	2x6	irregular (a total of 30)	none	removing all counters blindfolded	played by the Dorze; a game of memory
Layli Goobalay I	---	Somalia	2x6	4	multiple	capturing most counters	played by Somali camel herders
Layli Goobalay II	---	Somalia (Berbera, Somaliland)	2x12	4	multiple	capturing most counters	played by Somali camel herders
Leka	---	D. R. of the Congo, Uganda	4x8	?	multiple	immobilize the opponent	variant of Omwesoplayed by the Alur
Lela	Lien'	D. R. of the Congo	4x7	?	multiple	immobilize the opponent	played by the Kuba
Li'b al-Aqil	---	Egypt	2x6	arbitrary (a total of 72)	multiple	capturing most counters	---
Li'b al-Ghashim	---	Egypt	2x6	arbitrary (a total of 72)	multiple	capturing most counters	---
Li'bat Iblis	Gamma	Sudan, West Africa	2x4	4	multiple	repetition of position	played by the Dogon and other people
Lubasi	Mvete, Mbese	D. R. of the Congo	4x7	?	multiple	immobilize the opponent	played by the Sengere and Lubala; related to Mangola
Luela	Cela	Angola, D. R. of the Congo	4x11	?	multiple	immobilize the opponent	played by the Bindi and Cokwe
Lukho	---	Kenya (Mount Elgon)	2x8	irregular	multiple	capturing most counters	played by the Bukuso; game of mature males
Lusolo	---	Kenya	4x8	?	multiple	immobilize the opponent	played by the Lega
Luuth	---	Ethiopia (West), Sudan	2x7	4	single	capturing most counters	played by the Nuer; men's game
Mangala	---	Egypt (Red Sea Coast), Sudan (Coast)	2x6	arbitrary (a total of 70)	multiple	capturing most counters	played by the Bedawi
Mangola	---	D. R. of the Congo (Kinshasa)	4x8	2	multiple	immobilize the opponent	new game developped after 1911
Mangura	---	D. R. of the Congo	4x10?	?	multiple	immobilize the opponent	played by the Boa; predecessor of modern Mangola
Mbangbi	---	Cameroon	2x5	8	single	capturing most counters	played by the Nsungli
Mbele	Nembele	D. R. of the Congo	4x8	?	multiple	immobilize the opponent	played by the Kaliko, Logo, Mangbele and Mangbetu; related to Mangola
Mbelele	---	D. R. of the Congo (between Kisangani and Buto)	3x16 (outer rows) or 4 (central row)	2	multiple	immobilize the opponent	played by the Manga
Mbothe	---	Keya (Tana river)	2x10	2	multiple	capturing most counters	played by the Pokome by both sexes
Mefuvha	---	South Africa (Northeast)	4x6, 8, 10, 12, 14, 16, 18, 20, 22, 24, 26 or 28	2 except for the leftmost hole of the inner row, which has 0, and the adjacent hole (same row), which contains 1	multiple	immobilize the opponent	played by the Venda; symbolic meanings are athmospheric conflict and cattle-raiding
Mongale	---	Kenya (Mombasa)	4x8	irregular (a total of 64)	multiple	immobilize the opponent	---
Mongola	---	D. R. of the Congo	4x7	alternately 4 and 0	multiple	immobilize the opponent	---
Moruba	Maruba, Mofuba, Ncuva, Tshimaya, Ntijwa, Tsoro	South Africa (Transvaal)	4x6, 8, 10, 12, 14, or 16	2	multiple	immobilize the opponent	originally played by the Pedi; tournaments
Msuwa	---	Malawi	4x8, 10, 12, 14, 16, 18 or 20	2 except in the right-hand endhole of the front row (=0)	multiple	immobilize the opponent	played by the Mayanja; related to Nsolo
Msuwa Wa Kunja	---	Malawi	4x8, 10, 12, 14, 16, 18 or 20	2 in the back row; 0 in the front row	multiple	immobilize the opponent	played by the Mayanja; related to Nsolo
Mucuba	---	D. R. of the Congo, Rwanda (Lake Kivu area)	4x8	?	multiple	immobilize the opponent	played by the Shi
Mulabalaba	---	Zambia	4x6, 8, 12 or 16	2 or 3	multiple	immobilize the opponent	played by the Lozi and Toka
Mutiteba	---	D. R. of the Congo, Rwanda (Lake Kivu area)	4x8	irregular	multiple	immobilize the opponent	played by the Hunde
Mwambulula	---	Zambia (Kasana)	4x8	2 in the outer rows; 16 in hand	multiple	immobilize the opponent	played by the Bemba
Nakabili	---	Zambia	4x8	2 except the front left-hand hole which has 0	multiple	immobilize the opponent	played by the Bantu Botatwe
Nam-Nam	---	Ghana	2x6	4	multiple	capturing most seeds	played by the Twi; variant of Ba-awa
Nambayi	---	D. R. of the Congo (Panga)	2x8 (outer rows) or 2 (central row)	3	multiple	immobilize the opponent	played by the Popoi; related to Embeli
Ncaya	---	Mozambique, Tanzania	4x5-8	?	multiple	immobilize the opponent	played by the Konde
Nchuba	Ncuba	Zambia	4x8	2 in the back row; 0 in the front row	multiple	immobilize the opponent	played by the Tumbuka
Nchuwa	---	Malawi	4x6, 9, 12, 15	2	multiple	immobilize the opponent	played by the Atonga
Ndebukya	---	D. R. of the Congo, Uganda	4x7	2	Pussa Kanawa	capture all seeds in the opponent's inner row	played by the Nande; related to Kisolo
Ndoto	---	Kenya	2x8	2	multiple	having more counters on the own side	played by the Kilinye
Ngikilees	---	Uganda	4x8, 10	?	multiple	immobilize the opponent	played by the Karamojong
Ngikiles	---	Kenya	4x12	?	multiple	immobilize the opponent	played by the Turkana
Ngikileth	Amoru	Ethiopia, Uganda	4x11, 12, 13	?	multiple	immobilize the opponent	played by the Nyangatom
Njombwa	---	Malawi	4x8, 9, 10	irregular	multiple	capturing all counters	played by the Yao
Nsa Isong	Nsa-Isong	Nigeria	2x6	4	multiple	capturing most seeds	played by the Efik; related to Ba-awa
Nsolo	Nchombwa	Malawi, Zambia (Ndola)	4x8, 10, 12, 14, 16, 18, 20, 22, 24, 26, 28, 30, 32, 34 or 36	2 except for the rightmost hole in each inner rows	multiple	immobilize the opponent	played by the Angoni
Nsumbi	---	D. R. of the Congo	4x8	?	multiple	immobilize the opponent	played by the Taabwa
Num-Num	---	Ghana	2x6	4	multiple	minor variant of Adi
Obridjie	---	Nigeria	2x6	4	multiple	capturing most counters	played by the Ijaw; women's game; related to Ba-awa
Oce	---	Tanzania (Kilimanjaro)	2x6	?	multiple?	capturing most seeds	played by the Caga
Ocela	---	Angola	4x14	?	multiple	immobilize the opponent	---
Ohojichi	Ohojitxi	2x6	4	single	passing all seeds to the opponent	---
Oluwuka	---	Nigeria	2x6	4	multiple	capturing most counters	variant of Oware
Omweso	Mweisho, Mweso, Omwesso	Uganda	4x8	4 in the outer rows; 0 in the inner rows	multiple	immobilize the opponent and numerous other (positional) victory conditions	played by the Buganda; national game; men only; tournaments
Otra	---	D. R. of the Congo	4x8	?	multiple	immobilize the opponent	played by the Kaliko; variant of Otu
Otu	---	D. R. of the Congo	4x8	?	multiple	immobilize the opponent	played by the Lugbara
Ouri	---	Cape Vert	2x6	4	single	capturing most counters	variant of Oware
Oware	Awélé, Awalé, Aware, Ayo, Ayoayo, Dagboprou, Oura, Ouri, Ouril, Ourin, Ti, Wari, Wolo, Wora, Woro (numerous names for closely related variants)	Cape Verde, Gambia, Ghana, Ivory Coast, Mali, Nigeria, Sierra Leone	2x6	4	single	capturing most counters	played by the Akan; most popular mancala game; tournaments
Pereauni	---	Uganda	4x8	?	multiple	immobilize the opponent	played by the Didinga, Topotha and Dodoth
Qelat I	---	Eritrea	2x6	4	single	capturing most counters	played by the Beni Amir and Mensa; men's game; often for large stakes
Qelat II	---	Eritrea (Keren-Agordat)	2x6	4	multiple	capturing most counters	played by both sexes; adult's game
Rio Kadalis	---	Somalia (Hargheisa, Jigjiga)	2x6	4	multiple	capturing most counters	played by the Habr Awal
Ruhesho	---	Tanzania	4x8	?	multiple	immobilize the opponent	played by the Ha, Nyambo, Sumbwa, Yoza, Ziba, and Zinza
Sadéqa	---	Ethiopia, Sudan	2x10	4	multiple	capturing most counters	played by the Jimma; men's game
Selus	---	Eritrea (Massawa)	3x6	3	multiple	capturing most counters	---
Shayo	---	Nigeria	2x6	4	single	capturing most counters	Oware variant played by the Yoruba
Sokusowó	---	Nigeria	2x6	4	multiple	capturing most counters	---
Songo Douala	---	Cameroon	2x7	8	single	capturing most counters	played by the Ekang; men's game; tournaments
Songo Ewondo	Songa	Cameroon, D. R. of the Congo, Equatorial Guinea, Gabon	2x7	5	single	capturing most counters	played by the Douala game; tournaments
Soro	---	Sudan	4x8	?	multiple	immobilize the opponent	played by the Bari
Spreta	---	Malawi	4x8, 10, 12, 14, 16, 18 or 20	1 except in the right-hand endhole of the front row (=0) and the third from the left in the front row (=3)	multiple	immobilize the opponent	played by the Achikunda; related to Msuwa
Sulus Aidi	Awagagá	Eritrea	3x6	3	multiple	capturing most counters	---
Sulus Nishtaw	---	Eritrea	3x6	3	multiple	capturing most counters	---
Sute	---	Malawi	4x8, 10, 12, 14, 16, 18 or 20	1 except in the right-hand endhole of the front row (=0)	multiple	immobilize the opponent	played by the Achikunda
Takti	---	Tanzania	2x9	3	multiple	capturing most counters	played by the Iraqw
Tapata	---	Ethiopia (South)	2x12	irregular	multiple	capturing most counters	played by the Konso; related to Gamacha
Tchadji	---	Mozambique (Ilha de Moçambique)	4x8	2	multiple	immobilize the opponent	---
Tchouba	Nchuwa, Tschuba	Mozambique (Inhambane, Zavala)	4x16, 18, 20, 22, 24, 26, 28, 30, 32, 34, 36, 38, 40	2	multiple	immobilize the opponent	played by the Tonga and Chopi; largest mancala game
Tegre	---	Ethiopia (South)	2x6	4	multiple	capturing most counters	played by the Dorze
Tihbat	---	Morocco (Taurirt)	2x2	7	multiple	capturing most counters	children's game
Tok Ku Rou	Tok Kurou	Ethiopia (Far West), Sudan	4x12-13	4	multiple	immobilize the opponent	played by the Dinka and the Shilluk; variant of Baré
Tokoro	Tokolo	D. R. of the Congo	4x8	?	multiple	immobilize the opponent	played by the Ngbaka, Ngbandi and Mangbetu; related to Mangola
Tsoro	Fuva, Imbwe	Zimbabwe (Northeast)	4x6, 8, 12, 15, 18, 21	2 in the outer holes; the inner holes have 0	multiple	immobilize the opponent	played by the Shona
Udi	Curi	Kenya	4x4-6	?	multiple	immobilize the opponent	played by the Digo
Uera	---	Namibia (Okavango)	4x10	?	multiple	immobilize the opponent	variant of Hus played by the Mbukusha
Um ed-Dyar	Enmediar, Krur, Khrour, Kurúr, Manddiaré, Umdiyar, Umm Dyar	Mauretania	2x2, 4, 6, 8, 10, 12	4, 6, 8, 10 or 12 (depending on the board size)	single	capturing most counters	played by the Hassaniya; women's game; popular during Ramadan and after Zohor
Um el Bagara	Mangala	Sudan (Kordofan)	2x5	5	single	capturing most counters	played by the Kababish Arabs; popular during Ramadan; related to Alemungula
Um el Banat	Mazageb	Eritrea, Sudan (North)	2x6	4	multiple	capturing most counters	played by the Kababish Arabs
Um el Tuweisat	---	Sudan (Kordofan)	2x3	3	single	capturing most counters	played by the Kababish Arab children; related to Um el Bagara
Um Laarais	---	Morocco (Western Sahara)	2x6	4	multiple	capturing most counters	three-person game
Urim	Huri, Ouri, Ourim, Òrè, Ori, Ôrim, Ourim, Uri, Urim, Urinca	Cape Vert	2x6	4	single	capturing most counters	variant of Oware
Usolo	---	Tanzania	4x16	?	multiple	immobilize the opponent	played by the Turu
Wouri	---	Mali	2x6	4	multiple	played by the Malinke; variant of Ba-awa
Yit	---	Sudan	4x12	?	multiple	immobilize the opponent	played by the Nuer

## Sheet: CleaningFandomData
https://mancala.fandom.com/wiki/Traditional_mancala_games?action=edit&section=1
Name	Alternative Names	Region	Board	Counters	Laps	Goal	Tribe	Additional Information	Rows	Columns
Abalala'e	Abala, Abalalà	Eritrea	3x6	3	multiple	capturing most counters		---	3	6
Achochodi	Axoxodi	Ivory Coast	2x6	4	single	capturing most counters		---	2	6
Adi	Annana	Ghana	2x6	4	multiple	capturing most counters		variant of Ba-awa	2	6
Ajua	---	Kenya	2x8	3	multiple	capturing most counters		variant of Boola	2	8
Alemungula	---	Ethiopia (West)	2x5	5	single	capturing most counters		played by Wetawit youngsters; closely related to Um el Bagara	2	5
Andada	---	Eritrea (West)	2x12, 15, 18, 21, 24	2	multiple	capturing most counters		played by Kunama elders	2	12, 15, 18, 21, 24
Andot	---	Sudan (Kassala)	2x6	4	single	capturing most counters		played by the Beja	2	6
Anywoli	---	Ethiopia (Gambela), Sudan	2x12	4	multiple	capturing most counters		played by the Anuak; related to Ba-awaand Obridjie	2	12
Aringari	---	Sudan	(?)	(?)	(?)	capturing most counters		played by the For; 5 players	(?)
Aweet	---	Sudan	4x10	4 in the outer rows; 0 in the inner rows	multiple	immobilize the opponent		variant of Coro; played by the Dinka	4	10
Azigo	---	Nigeria (Aro Chuku, Calabar)	2x20	5 in each of the 7 leftmost holes; 1 in the 8th hole; the rest is empty	single	immobilize the opponent		played by the Igbo; men's game; boards symbolize the spiritual cosmos	2	20
Ayoayo	Aji, Ajito, Ayo, Madji, Tamtam Apachi, Yovodji	Benin, Ghana, Nigeria	2x4, 5, 6	4	multiple	capturing most counters		played by the Mina and the Yoruba	2	4, 5, 6
Ba-awa	---	Ghana	2x6	4	multiple	capturing most counters		played by the Twi; related to Obridjie	2	6
Bakuk	---	Morocco	2x3	6	single	capturing most counters		played by Amazigh; related to Koumma	2	3
Bao Kiarabu (Variant I)	Bao	Kenya (Mombasa), Tanzania (Zanzibar)	4x8	3	multiple	immobilize the opponent		related to Hawalis (?)	4	8
Bao la Kigogo	Bao	Tanzania	4x12	?	multiple	immobilize the opponent		played by the Gogo; related to Bao Kiarabu (Variant I)	4	12
Bao la Kimasai	---	Tanzania (Kilimanjaro)	4x8	1 in each inner hole; 24 in each hand	multiple	capturing all counters from the opponent's inner row		played by the Masai; men's game (?)	4	8
Bao la Kiswahili	Bao La Kete, Bao La Komwe, Bao La Kucheza, Bao La Zanzibar, Bau, Bawo, Busolo, Katra, Lusole	Burundi (Bujumbura), Comores (Anjouan), D. R. of the Congo (Kisangani), Kenya (Coast), Madagascar (Northwest), Malawi, Tanzania (Coast, Zanzibar)	4x8	irregular (20 on board, 44 in hand)	multiple	immobilize the opponent; capturing all counters from the opponent's inner row		played by the Swahili, Bajun, Bangubangu, Sakalava and Yao; men's game; most difficult rules of all mancala games; Bao proverbs and poems; tournaments	4	8
Baré	Bare	Sudan	4x12	4	multiple	immobilize the opponent		played by the Anuak	4	12
Baruma	---	D. R. of the Congo	4x8	?	multiple	immobilize the opponent		played by the Lugbara	4	8
Bechi	---	Eritrea	2x4	6	single	capturing most counters		played by the Kunama	2	4
Boola	---	Kenya	2x12	0 & 3	multiple	immobilize the opponent		played by the Ariaal, Rendille and Samburu	2	12
Bosh	---	Somalia	2x5	4	Pussa Kanawa	capturing most counters		probably related to Indian mancala games	2	5
Bulto	---	Ethiopia (South), Kenya (North)	2x10	2	multiple	capturing most counters		played by the Oromo; men's game	2	10
Cela	---	Angola	4x7	?	multiple	immobilize the opponent		played by the Nkangela and Ngalangi	4	7
Cepenet	---	Kenya	4x4, 8, 12, 16, 24	?	multiple	immobilize the opponent		played by the Marakwet	4	4, 8, 12, 16, 24
Chiana	---	Malawi	4x any size	4	multiple	capturing holes		played by the Mayanja; children's game	4	any size
Chisolo I	Cisolo	Zambia	4x5	3	multiple	immobilize the opponent		played by the Tonga; related to Mulabalaba	4	5
Chisolo II	Cisolo	Zambia	4x5	3	multiple	immobilize the opponent		played by the Tonga	4	5
Coro I	Choro	Uganda	4x8	4 in the outer rows; 0 in the inner rows	multiple	immobilize the opponent		variant of Omwesoplayed by the Lango	4	8
Coro II	---	Uganda	4x8	?	multiple	immobilize the opponent		variant of Omwesoplayed by the Acoli	4	8
Cuba	---	Mozambique, South Africa	4x4, 6, 8, 10, 12, 14, 16, 18, 20 or 22	?	multiple	immobilize the opponent		played by the Ronga and Tonga; related to Moruba	4	4, 6, 8, 10, 12, 14, 16, 18, 20 or 22
Dabuda	---	Djibouti, Ethiopia	2x6, 10	4	multiple	capturing more seeds		played by the Afar	2	6, 10
Dagh	---	Nigeria	(?)	(?)	single (?)	capturing most counters		played by the Tiv and Munshi	(?)
Deka	---	D. R. of the Congo	3x5 or 6 (outer rows) or 2 (central row)	2	multiple	immobilize the opponent		played by the Uombe and the Nyanga; related to Embeli	3	5 or 6 (outer rows) or 2 (central row)
Dwong	Soro	D. R. of the Congo	4x8	?	multiple	immobilize the opponent		played by the Alur	4	8
Éhérhé	---	Ghana	2x6	4	single	capturing most seeds		related to Oware	2	6
El Arnab	---	Sudan	2x3	irregular (a total of 14)	multiple	repetition of the board position		mancala puzzle (solitaire) played by the Kababish	2	3
Elee	---	Kenya, Uganda	4x8	?	multiple	immobilize the opponent		variant of Omwesoplayed by the Teso	4	8
Embeli	Ambala	D. R. of the Congo (Buta, Bafwasende)	3x10 (outer rows) or 2 (central row)	4 (outer rows); the 2 holes in the central row have 0	multiple	immobilize the opponent		played by the Boa and Bali	3	10 (outer rows) or 2 (central row)
En Gehé	---	Tanzania (North)	2x40-50	4	multiple	capturing most counters		played by the Loitha and Kisonga Masai	2	40-50
Enkeshui	---	Kenya	2x8, 10, 12	irregular	multiple	capturing most counters		played by the Masai, but only by men	2	8, 10, 12
En Dodoi	Endodoi	Kenya, Tanzania	2x6, 8, 10	4	multiple	capturing most counters		played by Masai men	2	6, 8, 10
Fifanga	---	Madagascar	4x8	irregular (12 on board, 52 in hand)	multiple	immobilize the opponent; capturing all counters from the opponent's inner row		simplified Bao la Kiswahili variant	4	8
Gamacha	Yada	Ethiopia (South)	2x12	irregular	multiple	capturing most counters		played by the Hadiya and the Walamo	2	12
Giuthi	---	Kenya	2x5-10	43564	single	capturing most counters		played by the Kikuyu and Embu Masai; pastime of young boys	2	2019-05-10
Goré	---	Ivory Coast	2x4	6	multiple	capturing most counters		played by the Guro	2	4
Huroy	---	Ethiopia (Omo valley)	2x6	4	single	capturing most counters		played by the Mursi; recreation of adult males	2	6
Hus	//hūs, Lochspiel, Ogoro, Onjune, Onyune, Otjitoto, Owela, Thuskae, Uera, Xoros, Wera	Namibia	4x8-24	2 in the outer rows and the right half of the inner row; the rest is empty	multiple	immobilize the opponent		played by Damara (Berg-Dama), Namaqua, Herero, Kanyama, Ndonga, Kwangari, Mbukushu, Shambyo and Hei//om by both sexes; associated with rain-making; tournaments	4	2019-08-24
Ichwe	---	Nigeria	(?)	(?)	single (?)	capturing most counters		played by the Okpu clan	(?)
Igisoro	Gisoro, Ibisoro, Ikisoro, Ikibuguzo, Kubuguza, Kusuro, Kuwaguza	Burundi, Rwanda, Uganda	4x8	4 in the inner rows; 0 in the outer rows	multiple	immobilize the opponent		played by the Tutsi; tournaments	4	8
Igori	Ogori (?)	Nigeria	(?)	(?)	single (?)	capturing most counters		played by the Igbirra; similar game probably by the Igara	(?)
Imbelece	Ambala	D. R. of the Congo (near Kisangani)	3x6 (outer rows) or 4 (central row)	3	multiple	immobilize the opponent		played by the Genya; men's game	3	6 (outer rows) or 4 (central row)
Ise Ozin Egbe	---	Nigeria	2x3	irregular (a total of 22)	multiple	repetition of the board position		solitaire game	2	3
Isafuba	---	Zimbabwe	4x8-15 and more	?	multiple	immobilize the opponent		played by the Kalanga	4	8-15 and more
Isiimbi	---	Tanzania	4x8	irregular (8 on board, 56 in hand)	multiple	immobilize the opponent; capturing all counters from the opponent's inner row		simplified Bao la Kiswahili variant played by the Fipa	4	8
Isolo I	---	Zambia	2x8	2 (plus an unlimited stock)	multiple	immobilize the opponent		played by the Bemba	2	8
Isolo II	Isumbi	Tanzania	4x8	2	multiple	immobilize the opponent		played by Sukuma girls	4	8
Isolo III	Isumbi	Tanzania	4x8	2 (then rearranged)	multiple	immobilize the opponent		played by Sukuma boys	4	8
J'erin	---	Nigeria	2x6	4	single	capturing most counters		played by the Yoruba; similar to Ba-awa	2	6
Je ki n je	---	Nigeria	2x6	4	single / multiple	capturing most counters		---	2	6
J'odu	Jodokarase	Nigeria (Keta)	2x6	4	multiple	capturing most counters		played by Yoruba women and children	2	6
Kabwenga	---	Zambia	4x8	irregular	multiple	immobilize the opponent		played by the Bantu Botatwe	4	8
Kacigh	---	Kenya	4x11-12	?	multiple	immobilize the opponent		variant of Omwesoplayed by the Pokot	4	2019-11-12
Kale	---	Gabon	2x6	4	single	capturing most counters		variant of Owareplayed by the Fang	2	6
Kanona	---	Zambia (Mwinilunga District)	4x8	2	multiple	immobilize the opponent		played by the Lunda	4	8
Kâra	---	Sudan (Kordofan)	2x6	7	multiple	capturing most counters		played by the Bagara during Ramadan; four-person game	2	6
Katra Fandatsaka	---	Madagascar	4x8	irregular (12 on board, 52 in hand)	multiple	immobilize the opponent; capturing all counters from the opponent's inner row		simplified Bao la Kiswahili variant	4	8
Katra Gorobaka	---	Madagascar	4x8	?	multiple	immobilize the opponent		played by the Tanala and Merina	4	8
Katra Mpantsaka	---	Madagascar	4x8	?	multiple	immobilize the opponent		played by the Tanala and Merina	4	8
Katro I	---	Madagascar (Fianarantsoa)	6x6	2	multiple	immobilize the opponent		played by the Betsileo; sowing in a unique "boustrophedon" direction; only 6-row game	6	6
Keci	Kecig	Kenya	4x9-15	?	multiple	immobilize the opponent		played by the Pokot	4	2019-09-15
Kecuek	---	Kenya	4x10-12	?	multiple	immobilize the opponent		played by the Tugen	4	2019-10-12
Kiela	---	Angola (North)	4x10	irregular for advanced players (a total of 56)	multiple	immobilize the opponent		played by the Kimbundu; tournaments	4	10
Ki-Nyamwezi	---	Kenya	4x4	?	multiple	immobilize the opponent		played by the Digo	4	4
Kiothi	---	Kenya	2x10	4 leftmost holes are empty, each of the 6 rightmost contain 5	multiple	capturing most counters		played by the Meru; Kiothi Club in the 1970s	2	10
Kisolo	Cisolo	D. R. of the Congo	4x6-7	3	Pussa Kanawa	capture all seeds in the opponent's inner row		played by the Luba, Lulula and Songye	4	2019-06-07
Kisoro	Kisolo	D. R. of the Congo	4x8	?	multiple	immobilize the opponent		played by the Ngbaka, Ngbandi and Mbanja; related to Mangola	4	8
Kisumbi	---	D. R. of the Congo	4x8	?	multiple	immobilize the opponent		played by the Sanga	4	8
Koumma	Hefari (?), Hefira (?)	Morocco (Ouled M'taâ)	2x3	6	single	capturing more counters		played by Arabic people; variant of Um ed-Dyar	2	3
Kpo	Kbo, Poo	Liberia	2x6	4 (3 if 3 or 4 play)	single	capturing more counters		played by the Deys, Veys, Pesseh, Gedibo and Queah; minor variant of Oware, which can also be played by 3 or 4 persons	2	6
Krur	Crur, Hrur, Khrour, Krour, Kurùr	Mauretania, Morocco (Western Sahara)	2x4	4	multiple	capturing most counters		played by the Hassaniya; children's game	2	4
Kuoless	---	Guinea	2x2-10	4	single	capturing more counters		played by the Baga; variant of Oware, which can also be played by 2-10 persons	2	2019-02-10
Kwahilka Aitidikus	---	Eritrea, Ethiopia	3x3	1 (in the first hole: 2)	multiple	learning to play mancala games		solitaire	3	3
Lahemay Waladat	---	Ethiopia (southern Tigré)	2x6	4	multiple	capturing most counters		---	2	6
Lamè Uwèlèdèt	---	Eritrea	3x6	3	multiple	capturing most counters		variant of Sulus Nishtaw	3	6
Lami	---	Ethiopia (South)	2x10	2	multiple	capturing most counters		played by the Borana; variant of Lamlameta	2	10
Lamlameta	---	Ethiopia (Olanta)	2x12	2	multiple	capturing most counters		played by the Konso	2	12
Latho	---	Ethiopia (south-central)	2x6	irregular (a total of 30)	none	removing all counters blindfolded		played by the Dorze; a game of memory	2	6
Layli Goobalay I	---	Somalia	2x6	4	multiple	capturing most counters		played by Somali camel herders	2	6
Layli Goobalay II	---	Somalia (Berbera, Somaliland)	2x12	4	multiple	capturing most counters		played by Somali camel herders	2	12
Leka	---	D. R. of the Congo, Uganda	4x8	?	multiple	immobilize the opponent		variant of Omwesoplayed by the Alur	4	8
Lela	Lien'	D. R. of the Congo	4x7	?	multiple	immobilize the opponent		played by the Kuba	4	7
Li'b al-Aqil	---	Egypt	2x6	arbitrary (a total of 72)	multiple	capturing most counters		---	2	6
Li'b al-Ghashim	---	Egypt	2x6	arbitrary (a total of 72)	multiple	capturing most counters		---	2	6
Li'bat Iblis	Gamma	Sudan, West Africa	2x4	4	multiple	repetition of position		played by the Dogon and other people	2	4
Lubasi	Mvete, Mbese	D. R. of the Congo	4x7	?	multiple	immobilize the opponent		played by the Sengere and Lubala; related to Mangola	4	7
Luela	Cela	Angola, D. R. of the Congo	4x11	?	multiple	immobilize the opponent		played by the Bindi and Cokwe	4	11
Lukho	---	Kenya (Mount Elgon)	2x8	irregular	multiple	capturing most counters		played by the Bukuso; game of mature males	2	8
Lusolo	---	Kenya	4x8	?	multiple	immobilize the opponent		played by the Lega	4	8
Luuth	---	Ethiopia (West), Sudan	2x7	4	single	capturing most counters		played by the Nuer; men's game	2	7
Mangala	---	Egypt (Red Sea Coast), Sudan (Coast)	2x6	arbitrary (a total of 70)	multiple	capturing most counters		played by the Bedawi	2	6
Mangola	---	D. R. of the Congo (Kinshasa)	4x8	2	multiple	immobilize the opponent		new game developped after 1911	4	8
Mangura	---	D. R. of the Congo	4x10?	?	multiple	immobilize the opponent		played by the Boa; predecessor of modern Mangola	4	10?
Mbangbi	---	Cameroon	2x5	8	single	capturing most counters		played by the Nsungli	2	5
Mbele	Nembele	D. R. of the Congo	4x8	?	multiple	immobilize the opponent		played by the Kaliko, Logo, Mangbele and Mangbetu; related to Mangola	4	8
Mbelele	---	D. R. of the Congo (between Kisangani and Buto)	3x16 (outer rows) or 4 (central row)	2	multiple	immobilize the opponent		played by the Manga	3	16 (outer rows) or 4 (central row)
Mbothe	---	Keya (Tana river)	2x10	2	multiple	capturing most counters		played by the Pokome by both sexes	2	10
Mefuvha	---	South Africa (Northeast)	4x6, 8, 10, 12, 14, 16, 18, 20, 22, 24, 26 or 28	2 except for the leftmost hole of the inner row, which has 0, and the adjacent hole (same row), which contains 1	multiple	immobilize the opponent		played by the Venda; symbolic meanings are athmospheric conflict and cattle-raiding	4	6, 8, 10, 12, 14, 16, 18, 20, 22, 24, 26 or 28
Mongale	---	Kenya (Mombasa)	4x8	irregular (a total of 64)	multiple	immobilize the opponent		---	4	8
Mongola	---	D. R. of the Congo	4x7	alternately 4 and 0	multiple	immobilize the opponent		---	4	7
Moruba	Maruba, Mofuba, Ncuva, Tshimaya, Ntijwa, Tsoro	South Africa (Transvaal)	4x6, 8, 10, 12, 14, or 16	2	multiple	immobilize the opponent		originally played by the Pedi; tournaments	4	6, 8, 10, 12, 14, or 16
Msuwa	---	Malawi	4x8, 10, 12, 14, 16, 18 or 20	2 except in the right-hand endhole of the front row (=0)	multiple	immobilize the opponent		played by the Mayanja; related to Nsolo	4	8, 10, 12, 14, 16, 18 or 20
Msuwa Wa Kunja	---	Malawi	4x8, 10, 12, 14, 16, 18 or 20	2 in the back row; 0 in the front row	multiple	immobilize the opponent		played by the Mayanja; related to Nsolo	4	8, 10, 12, 14, 16, 18 or 20
Mucuba	---	D. R. of the Congo, Rwanda (Lake Kivu area)	4x8	?	multiple	immobilize the opponent		played by the Shi	4	8
Mulabalaba	---	Zambia	4x6, 8, 12 or 16	2 or 3	multiple	immobilize the opponent		played by the Lozi and Toka	4	6, 8, 12 or 16
Mutiteba	---	D. R. of the Congo, Rwanda (Lake Kivu area)	4x8	irregular	multiple	immobilize the opponent		played by the Hunde	4	8
Mwambulula	---	Zambia (Kasana)	4x8	2 in the outer rows; 16 in hand	multiple	immobilize the opponent		played by the Bemba	4	8
Nakabili	---	Zambia	4x8	2 except the front left-hand hole which has 0	multiple	immobilize the opponent		played by the Bantu Botatwe	4	8
Nam-Nam	---	Ghana	2x6	4	multiple	capturing most seeds		played by the Twi; variant of Ba-awa	2	6
Nambayi	---	D. R. of the Congo (Panga)	2x8 (outer rows) or 2 (central row)	3	multiple	immobilize the opponent		played by the Popoi; related to Embeli	2	8 (outer rows) or 2 (central row)
Ncaya	---	Mozambique, Tanzania	4x5-8	?	multiple	immobilize the opponent		played by the Konde	4	2019-05-08
Nchuba	Ncuba	Zambia	4x8	2 in the back row; 0 in the front row	multiple	immobilize the opponent		played by the Tumbuka	4	8
Nchuwa	---	Malawi	4x6, 9, 12, 15	2	multiple	immobilize the opponent		played by the Atonga	4	6, 9, 12, 15
Ndebukya	---	D. R. of the Congo, Uganda	4x7	2	Pussa Kanawa	capture all seeds in the opponent's inner row		played by the Nande; related to Kisolo	4	7
Ndoto	---	Kenya	2x8	2	multiple	having more counters on the own side		played by the Kilinye	2	8
Ngikilees	---	Uganda	4x8, 10	?	multiple	immobilize the opponent		played by the Karamojong	4	8, 10
Ngikiles	---	Kenya	4x12	?	multiple	immobilize the opponent		played by the Turkana	4	12
Ngikileth	Amoru	Ethiopia, Uganda	4x11, 12, 13	?	multiple	immobilize the opponent		played by the Nyangatom	4	11, 12, 13
Njombwa	---	Malawi	4x8, 9, 10	irregular	multiple	capturing all counters		played by the Yao	4	8, 9, 10
Nsa Isong	Nsa-Isong	Nigeria	2x6	4	multiple	capturing most seeds		played by the Efik; related to Ba-awa	2	6
Nsolo	Nchombwa	Malawi, Zambia (Ndola)	4x8, 10, 12, 14, 16, 18, 20, 22, 24, 26, 28, 30, 32, 34 or 36	2 except for the rightmost hole in each inner rows	multiple	immobilize the opponent		played by the Angoni	4	8, 10, 12, 14, 16, 18, 20, 22, 24, 26, 28, 30, 32, 34 or 36
Nsumbi	---	D. R. of the Congo	4x8	?	multiple	immobilize the opponent		played by the Taabwa	4	8
Num-Num	---	Ghana	2x6	4	multiple	minor variant of Adi			2	6
Obridjie	---	Nigeria	2x6	4	multiple	capturing most counters		played by the Ijaw; women's game; related to Ba-awa	2	6
Oce	---	Tanzania (Kilimanjaro)	2x6	?	multiple?	capturing most seeds		played by the Caga	2	6
Ocela	---	Angola	4x14	?	multiple	immobilize the opponent		---	4	14
Ohojichi	Ohojitxi	2x6	4	single	passing all seeds to the opponent	---			4
Oluwuka	---	Nigeria	2x6	4	multiple	capturing most counters		variant of Oware	2	6
Omweso	Mweisho, Mweso, Omwesso	Uganda	4x8	4 in the outer rows; 0 in the inner rows	multiple	immobilize the opponent and numerous other (positional) victory conditions		played by the Buganda; national game; men only; tournaments	4	8
Otra	---	D. R. of the Congo	4x8	?	multiple	immobilize the opponent		played by the Kaliko; variant of Otu	4	8
Otu	---	D. R. of the Congo	4x8	?	multiple	immobilize the opponent		played by the Lugbara	4	8
Ouri	---	Cape Vert	2x6	4	single	capturing most counters		variant of Oware	2	6
Oware	Awélé, Awalé, Aware, Ayo, Ayoayo, Dagboprou, Oura, Ouri, Ouril, Ourin, Ti, Wari, Wolo, Wora, Woro (numerous names for closely related variants)	Cape Verde, Gambia, Ghana, Ivory Coast, Mali, Nigeria, Sierra Leone	2x6	4	single	capturing most counters		played by the Akan; most popular mancala game; tournaments	2	6
Pereauni	---	Uganda	4x8	?	multiple	immobilize the opponent		played by the Didinga, Topotha and Dodoth	4	8
Qelat I	---	Eritrea	2x6	4	single	capturing most counters		played by the Beni Amir and Mensa; men's game; often for large stakes	2	6
Qelat II	---	Eritrea (Keren-Agordat)	2x6	4	multiple	capturing most counters		played by both sexes; adult's game	2	6
Rio Kadalis	---	Somalia (Hargheisa, Jigjiga)	2x6	4	multiple	capturing most counters		played by the Habr Awal	2	6
Ruhesho	---	Tanzania	4x8	?	multiple	immobilize the opponent		played by the Ha, Nyambo, Sumbwa, Yoza, Ziba, and Zinza	4	8
Sadéqa	---	Ethiopia, Sudan	2x10	4	multiple	capturing most counters		played by the Jimma; men's game	2	10
Selus	---	Eritrea (Massawa)	3x6	3	multiple	capturing most counters		---	3	6
Shayo	---	Nigeria	2x6	4	single	capturing most counters		Oware variant played by the Yoruba	2	6
Sokusowó	---	Nigeria	2x6	4	multiple	capturing most counters		---	2	6
Songo Douala	---	Cameroon	2x7	8	single	capturing most counters		played by the Ekang; men's game; tournaments	2	7
Songo Ewondo	Songa	Cameroon, D. R. of the Congo, Equatorial Guinea, Gabon	2x7	5	single	capturing most counters		played by the Douala game; tournaments	2	7
Soro	---	Sudan	4x8	?	multiple	immobilize the opponent		played by the Bari	4	8
Spreta	---	Malawi	4x8, 10, 12, 14, 16, 18 or 20	1 except in the right-hand endhole of the front row (=0) and the third from the left in the front row (=3)	multiple	immobilize the opponent		played by the Achikunda; related to Msuwa	4	8, 10, 12, 14, 16, 18 or 20
Sulus Aidi	Awagagá	Eritrea	3x6	3	multiple	capturing most counters		---	3	6
Sulus Nishtaw	---	Eritrea	3x6	3	multiple	capturing most counters		---	3	6
Sute	---	Malawi	4x8, 10, 12, 14, 16, 18 or 20	1 except in the right-hand endhole of the front row (=0)	multiple	immobilize the opponent		played by the Achikunda	4	8, 10, 12, 14, 16, 18 or 20
Takti	---	Tanzania	2x9	3	multiple	capturing most counters		played by the Iraqw	2	9
Tapata	---	Ethiopia (South)	2x12	irregular	multiple	capturing most counters		played by the Konso; related to Gamacha	2	12
Tchadji	---	Mozambique (Ilha de Moçambique)	4x8	2	multiple	immobilize the opponent		---	4	8
Tchouba	Nchuwa, Tschuba	Mozambique (Inhambane, Zavala)	4x16, 18, 20, 22, 24, 26, 28, 30, 32, 34, 36, 38, 40	2	multiple	immobilize the opponent		played by the Tonga and Chopi; largest mancala game	4	16, 18, 20, 22, 24, 26, 28, 30, 32, 34, 36, 38, 40
Tegre	---	Ethiopia (South)	2x6	4	multiple	capturing most counters		played by the Dorze	2	6
Tihbat	---	Morocco (Taurirt)	2x2	7	multiple	capturing most counters		children's game	2	2
Tok Ku Rou	Tok Kurou	Ethiopia (Far West), Sudan	4x12-13	4	multiple	immobilize the opponent		played by the Dinka and the Shilluk; variant of Baré	4	2019-12-13
Tokoro	Tokolo	D. R. of the Congo	4x8	?	multiple	immobilize the opponent		played by the Ngbaka, Ngbandi and Mangbetu; related to Mangola	4	8
Tsoro	Fuva, Imbwe	Zimbabwe (Northeast)	4x6, 8, 12, 15, 18, 21	2 in the outer holes; the inner holes have 0	multiple	immobilize the opponent		played by the Shona	4	6, 8, 12, 15, 18, 21
Udi	Curi	Kenya	4x4-6	?	multiple	immobilize the opponent		played by the Digo	4	2019-04-06
Uera	---	Namibia (Okavango)	4x10	?	multiple	immobilize the opponent		variant of Hus played by the Mbukusha	4	10
Um ed-Dyar	Enmediar, Krur, Khrour, Kurúr, Manddiaré, Umdiyar, Umm Dyar	Mauretania	2x2, 4, 6, 8, 10, 12	4, 6, 8, 10 or 12 (depending on the board size)	single	capturing most counters		played by the Hassaniya; women's game; popular during Ramadan and after Zohor	2	2, 4, 6, 8, 10, 12
Um el Bagara	Mangala	Sudan (Kordofan)	2x5	5	single	capturing most counters		played by the Kababish Arabs; popular during Ramadan; related to Alemungula	2	5
Um el Banat	Mazageb	Eritrea, Sudan (North)	2x6	4	multiple	capturing most counters		played by the Kababish Arabs	2	6
Um el Tuweisat	---	Sudan (Kordofan)	2x3	3	single	capturing most counters		played by the Kababish Arab children; related to Um el Bagara	2	3
Um Laarais	---	Morocco (Western Sahara)	2x6	4	multiple	capturing most counters		three-person game	2	6
Urim	Huri, Ouri, Ourim, Òrè, Ori, Ôrim, Ourim, Uri, Urim, Urinca	Cape Vert	2x6	4	single	capturing most counters		variant of Oware	2	6
Usolo	---	Tanzania	4x16	?	multiple	immobilize the opponent		played by the Turu	4	16
Wouri	---	Mali	2x6	4	multiple	played by the Malinke; variant of Ba-awa			2	6
Yit	---	Sudan	4x12	?	multiple	immobilize the opponent		played by the Nuer	4	12

## Sheet: PanKhurstNorthEastAfrica
ID	Source	Source cited	Source cited 2	Game Name	Tribe	Country	Region	GameType	Game Type Num	Game Type Num	GeneralName	Number of Rows	Number of Columns	Number of Columns Alternative	FlexibleColumns	Number of Seeds	Directions of Play		Reverse play (i.e. clockwise)
	Pankhurst (1982)			Gabata	Serae	Eritrea		3
	Pankhurst (1982)			Gabata	Akala	Eritrea		3
	Pankhurst (1982)			Gabata	Guzay	Eritrea		3
	Pankhurst (1982)			Gabata	Hamaseh	Eritrea		3
	Pankhurst (1982)			Gabata	Adwa	Ethiopia		3
	Pankhurst (1982)			Gabata	Aksum	Ethiopia		3
	Pankhurst (1982)			Gabata	Dorze	Ethiopia		3
	Pankhurst (1982)			Gabata	Menilek	Ethiopia		3
	Pankhurst (1982)			Gabata	Amhara	Ethiopia		3
	Pankhurst (1982)			Gamacha	Hadiya	Ethiopia		2
	Pankhurst (1982)			Anywoli	Anuak	Sudan		2
	Pankhurst (1982)				Walaga			2
	Pankhurst (1982)				Somali	Somalia		2				2	8
	Pankhurst (1982)			Leyla	Somali	Somalia		2				2	5	6
	Pankhurst (1982)			Bechi	Kunama	Eritrea		2				2
	Pankhurst (1982)			Andada	Kunama	Eritrea		2				2	12
	Pankhurst (1982)			Alemungula	Wetawit	Eritrea		2				2	5
	Pankhurst (1982)			Ngar	Nuer	Sudan		2				2	13
	Pankhurst (1982)			Yit nuri	Nuer	Sudan		2				2	13
	Pankhurst (1982)			Luuth	Nuer	Sudan		2				2	13
	Pankhurst (1982)			Ayit	Dinka	Sudan		2				2	9
	Pankhurst (1982)			Bare	Anuak	Sudan		4				4	12	13
	Pankhurst (1982)			Yit	Nuer	Sudan		4				4	12	13
	Pankhurst (1982)			Tok-ku-ru	Dinka	Sudan		4				4	12	13
	Pankhurst (1982)				Beni Amir	Eritrea		2				2	6
	Pankhurst (1982)				Mensa	Eritrea		2				2	6
