# Supplementary material for: Mancala board games and origins of entrepreneurship in Africa
Source: PLoS One. 2020 Oct 15;15(10):e0240790. doi: 10.1371/journal.pone.0240790 (PMC7561206; doi:10.1371/journal.pone.0240790)
Supplement: S1 File — This zip file contains the underlying datasets, R code and the STATA do-file used to replicate the results of the manuscript. (ZIP) [file pone.0240790.s004.zip › replicationfiles/dta/TownshendData.csv]

ID	Source	Source cited	Source cited 2	Game Name	Tribe	Country	Region	GameType	Game Type Num	GeneralName	Number of Rows	Number of Columns	Number of Columns Alternative	FlexibleColumns	Number of Seeds	Reverse play (i.e. clockwise)
1	Townshend 1979	Pankhurst 1971		Soro	Anuak	Sudan	S.E. Sudan	4A		Soro	4	12	13	Yes		No
2	Townshend 1979	Pankhurst 1971		Soro	Anuak	Ethiopia	S.W Ethiopia	4A		Soro	4	12	13	Yes		No
3	Townshend 1979	Pankhurst 1971		Soro	Nuer	Sudan	S.E. Sudan	4A		Soro	4	12	13	Yes		No
4	Townshend 1979	Pankhurst 1971		Soro	Nuer	Ethiopia	S.W Ethiopia	4A		Soro	4	12	13	Yes		No
5	Townshend 1979	Pankhurst 1971		Soro	Dinka	Sudan	S.E. Sudan	4A		Soro	4	12	13	Yes		No
6	Townshend 1979	Pankhurst 1971		Soro	Dinka	Ethiopia	S.W Ethiopia	4A		Soro	4	12	13	Yes		No
7	Townshend 1979	Pankhurst 1971		Soro	Shilluk	Sudan	S.E. Sudan	4A		Soro	4	12	13	Yes		No
8	Townshend 1979	Pankhurst 1971		Soro	Shilluk	Ethiopia	S.W Ethiopia	4A		Soro	4	12	13	Yes		No
9	Townshend 1979	Beaton 1939		Soro	Bari	Sudan	S. Sudan	4A		Soro	4	8		No		Yes
10	Townshend 1979	Tornay 1971		Ngikileth/amoru	Nyangatom	Ethiopia	N.E. Uganda	4A		Soro	4	11	13	Yes		No
11	Townshend 1979	Tornay 1971		Ngikileth/amoru	Nyangatom	Uganda	N.E. Uganda	4A		Soro	4	11	13	Yes		No
12	Townshend 1979	Driberg 1927		Pereauni	Didinga	Uganda	N.Uganda	4A		Soro	4	8		No		No
13	Townshend 1979	Driberg 1927		Pereauni	Topotha	Uganda	N.Uganda	4A		Soro	4	8		No		No
14	Townshend 1979	Driberg 1927		Pereauni	Dodoth	Uganda	N.Uganda	4A		Soro	4	8		No		No
15	Townshend 1979	Driberg 1927	Nsimbi 1968	Ngikilees	Karamonjong	Uganda	N.E Uganda	4A		Soro	4	8	10	Yes		No
16	Townshend 1979	Townshend 1979		Ngikiles	Turkana	Kenya	N.W Kenya	4A		Soro	4	12		No		No
17	Townshend 1979	Driberg 1927			Longarim	Sudan	S. Sudan	4A		Soro	4	8		No		No
18	Townshend 1979	Driberg 1927			Lokatham	Sudan	S. Sudan	4A		Soro	4	8		No		No
19	Townshend 1979	Driberg 1927			Lotuko-speaking lango	Sudan	S. Sudan	4A		Soro	4	8		No		No
20	Townshend 1979	Driberg 1927			Longarim	Uganda	N. Uganda	4A		Soro	4	8		No		No
21	Townshend 1979	Driberg 1927			Lokatham	Uganda	N. Uganda	4A		Soro	4	8		No		No
22	Townshend 1979	Driberg 1927			Lotuko-speaking lango	Uganda	N. Uganda	4A		Soro	4	8		No		No
23	Townshend 1979	Schneider and Brown, personal communication		Keci	Pokot	Kenya	N.W. Kenya	4A		Soro	4	9	15	Yes		No
24	Townshend 1979	Townshend 1979		Kecuek	Tugen	Kenya	N.W. Kenya	4A		Soro	4	10	11,12	No		No
25	Townshend 1979	Townshend 1979		Cepenet	Marakwet	Kenya	N.W. Kenya	4A		Soro	4	4	8,12,16,24	No		No
26	Townshend 1979	Townshend 1977		Losolo	Lega	Zaire	E.C. Zaire	4A		Soro	4	8		No		No
27	Townshend 1979	Townshend 1977		Nsumbi	Taabwa	Zaire	S.E. Zaire	4A		Soro	4	8		No		No
28	Townshend 1979	Centner 1963		Kisumbi	Sanga	Zaire	S.E. Zaire	4A		Soro	4	8		No		No
29	Townshend 1979	Chaplin 1956		Isolo/ Mulabalaba	Bemba	Zambia	N.E. Zambia	4A		Soro	4	8		No		Yes
30	Townshend 1979			Leka	Alur	Zaire	Zaire/Uganda border	4A		Soro	4	8		No		Yes
31	Townshend 1979			Coro	Lango	Uganda	C. Uganda	4A		Soro	4	8		No		Yes
32	Townshend 1979	Driberg 1927		Coro	Acoli	Uganda	C. Uganda	4A		Soro	4	8		No		Yes
33	Townshend 1979	Nagashima		Elee	Teso	Uganda	E.Uganda	4A		Soro	4	8		No		Yes
34	Townshend 1979	Nagashima		Elee	Teso	Kenya	W.Kenya	4A		Soro	4	8		No		Yes
35	Townshend 1979	Townshend 1979		Kacigh	Pokot	Kenya	N.W. Kenya	4A		Soro	4	11	12	Yes		Yes
36	Townshend 1979	Shackell 1934 and Nsimbi 1968		Omweso	Ganda	Uganda	S. Uganda	4A		Soro	4	8		No		Yes
37	Townshend 1979	Copez and Benda 1963		Igisoro/Kubuguza	Rwanda	Rwanda		4A		Soro	4	8		No		Yes
38	Townshend 1979	Townshend 1977		Mucuba	Shi	Kenya	Lake Kivu area	4A		Soro	4	8		No		Yes
39	Townshend 1979	Townshend 1977		Mutiteba	Hunde	Kenya	Lake Kivu area	4A		Soro	4	8		No		Yes
40	Townshend 1979	Murray 1952		Ruhesha	Ziba	Tanzania	Tanzania W./S.W. Lake Victoria	4A		Soro	4	8		No		Yes
41	Townshend 1979	Murray 1952		Ruhesha	Nyambo	Tanzania	Tanzania W./S.W. Lake Victoria	4A		Soro	4	8		No		Yes
42	Townshend 1979	Murray 1952		Ruhesha	Yoza	Tanzania	Tanzania W./S.W. Lake Victoria	4A		Soro	4	8		No		Yes
43	Townshend 1979	Murray 1952		Ruhesha	Zinza	Tanzania	Tanzania W./S.W. Lake Victoria	4A		Soro	4	8		No		Yes
44	Townshend 1979	Murray 1952		Ruhesha	Ha	Tanzania	Tanzania W./S.W. Lake Victoria	4A		Soro	4	8		No		Yes
45	Townshend 1979	Murray 1952		Ruhesha	Sumbwa	Tanzania	Tanzania W./S.W. Lake Victoria	4A		Soro	4	8		No		Yes
46	Townshend 1979	Murray 1952			Subi	Tanzania	Tanzania W./S.W. Lake Victoria	4A		Soro	4	8		No		Yes
47	Townshend 1979	Murray 1952			Hangaza	Tanzania	Tanzania W./S.W. Lake Victoria	4A		Soro	4	8		No		Yes
48	Townshend 1979	Chaplin 1956		Isolo/ Mulabalaba	Bemba	Zambia	N.E. Zambia	4A		Soro	4	8		No		No
49	Townshend 1979	Murray 1952		Isolo	Sukuma	Tanzania	S.W. Lake Victoria	4A		Soro	4	8		No		Yes
50	Townshend 1979	Chaplin 1956		Cisolo	Tonga	Uganda	Lake Kariba area	4A		Soro	4	5		No		No
51	Townshend 1979	Schultze 1907; Wagner 1918; Townshend 1977		Hus	Nama	Mibianns	Namibia	4A		Soro	4	6	12,16,24,36	Yes		No
52	Townshend 1979	Schultze 1907; Wagner 1918; Townshend 1977		Hus	Dama	Mibianns	Namibia	4A		Soro	4	6	12,16,24,36	Yes		No
53	Townshend 1979	Linton, 1933		Katra	Tanala	Madagascar	Madagascar	4A		Soro	4	8		No		No
54	Townshend 1979	Linton, 1933		Katra	Merina	Madagascar	Madagascar	4A		Soro	4	8		No		No
55	Townshend 1979	Miss Antje Otto, Staatsmuseum, Windhoek		Onyune	Herero	Namibia	Namibia	4A		Soro	4	8		No		No
56	Townshend 1979	Bosch, 1964		Uera	Shambyo	Namibia	Okavango, N. Namibia	4A		Soro	4	8		No		No
57	Townshend 1979	Mr. Ngure, Mombasa			Taita	Kenya	S.E. Kenya	4A		Soro	4	4		No		No
58	Townshend 1979	Own data		KiNyamwezi	Digo	Kenya	S.E. Kenya	4A		Soro	4	4		No		No
59	Townshend 1979	van Tonder, 1966		Uera	Mbukasha	Namibia	Okavango, N. Namibia	4A		Soro	4	10		No		No
60	Townshend 1979	Townhend 1977		Mangola	Sango	Zaire	N.W. Zaire	4A		Mangola	4	8		No
61	Townshend 1979	Townhend 1977		tokoro	Ngbandi	Zaire	N.W. Zaire	4A		Mangola	4	8		No
62	Townshend 1979	Townhend 1977		tokoro	Ngbaka	Zaire	N.W. Zaire	4A		Mangola	4	8		No
63	Townshend 1979	Townhend 1977		Mangola	Mbanja	Zaire	N.W. Zaire	4A		Mangola	4	8		No
64	Townshend 1979	Townhend 1977		Mangola	Logo	Zaire	N.E. Zaire	4A		Mangola	4	8		No
65	Townshend 1979	Townhend 1977		Mangola	Lugbara	Zaire	N.E. Zaire	4A		Mangola	4	8		No
66	Townshend 1979	Townhend 1977		Mangola	Alur	Zaire	N.E. Zaire	4A		Mangola	4	8		No
67	Townshend 1979	Townhend 1977		Mangola	Hema	Zaire	N.E. Zaire	4A		Mangola	4	8		No
68	Townshend 1979	Townhend 1977		Mangola	Nande	Zaire	N.E. Zaire	4A		Mangola	4	8		No
69	Townshend 1979	Townhend 1977		Mangola	Teke	Zaire	Kinshasa	4A		Mangola	4	8		No
70	Townshend 1979	Townhend 1977		Mangola	Binja	Zaire	N.C. Zaire	4A		Mangola	4	11		No
71	Townshend 1979	Townhend 1977		Mangola	Boa	Zaire	N.C. Zaire	4A		Mangola	4	10		No
72	Townshend 1979	Townhend 1977		Mangola	Zande	Zaire	N.C. Zaire	4A		Mangola	4	10		No
73	Townshend 1979	Townhend 1977		Mangola	Bandia	Zaire	N.C. Zaire	4A		Mangola	4	10		No
74	Townshend 1979	Townhend 1977		Mangola	Barambo	Zaire	N.C. Zaire	4A		Mangola	4	10		No
75	Townshend 1979	Townhend 1977		Mangola	S.Boa	Zaire	N.C. Zaire	4A		Mangola	4	19		No
76	Townshend 1979	Townhend 1977		Mangola	Bati	Zaire	N.C. Zaire	4A		Mangola	4	19		No
77	Townshend 1979	Townhend 1977		Mangola	Bunguru	Zaire	N.C. Zaire	4A		Mangola	4	19		No
78	Townshend 1979	Townhend 1977		Mangola	Sere	Zaire	N.C. Zaire	4A		Mangola	4	19		No
79	Townshend 1979	Townhend 1977		Mangola	Budja	Zaire	N.W. River Zaire	4A		Mangola	4	7		No
80	Townshend 1979	Townhend 1977		Mangola	Poto	Zaire	N.W. River Zaire	4A		Mangola	4	7		No
81	Townshend 1979	Townhend 1977		Mangola	Mondunga	Zaire	N.W. River Zaire	4A		Mangola	4	7		No
82	Townshend 1979	Townhend 1977		Mangola	Ngombe	Zaire	N.W. River Zaire	4A		Mangola	4	7		No
83	Townshend 1979	Townhend 1977		Mangola	Lubala	Zaire	N.W. River Zaire	4A		Mangola	4	7		No
84	Townshend 1979	Townhend 1977		Mbele	Sengere	Zaire	N.W. River Zaire	4A		Mangola	4	7		No
85	Townshend 1979	Townhend 1977		Mangola	Ngbele	Zaire	N.W. River Zaire	4A		Mangola	4	7		No
86	Townshend 1979	Townhend 1977		Nembele	Mangbetu	Zaire	N.E. Zaire	4A		Mangola	4	8		No
87	Townshend 1979	Townhend 1977		Nembele	Mangbele	Zaire	N.E. Zaire	4A		Mangola	4	8		No
88	Townshend 1979	Townhend 1977		Nembele	Kaliko	Zaire	N.E. Zaire	4A		Mangola	4	8		No
89	Townshend 1979	Townhend 1977			Soko	Zaire		4A		Mangola	4	7		No
90	Townshend 1979	Townhend 1977			Budja	Zaire		4A		Mangola	4	7		No
91	Townshend 1979	Townhend 1977			Ngombe	Zaire		4A		Mangola	4	7		No
92	Townshend 1979	Townhend 1977			Otto-Mbanja	Sudan	N.W. Sudan	4A		Mangola				No
93	Townshend 1979	Townhend 1977			Lugbara	Sudan	N.E. Sudan	4A		Mangola				No
94	Townshend 1979	Townhend 1977			Bari	Sudan	S. Sudan	4A		Mangola				No
95	Townshend (1979)	(Centner, 1963; Townshend, 1977		Cisolo	Luba	Zaire		4A	iii	Cisolo	4	7		No
96	Townshend (1979)	(Centner, 1963; Townshend, 1977		Cisolo	Lulua	Zaire		4A	iii	Cisolo	4	7		No
97	Townshend (1979)	(Centner, 1963; Townshend, 1977		Cisolo	Songye	Zaire		4A	iii	Cisolo	4	7		No
98	Townshend (1979)	(Centner, 1963; Townshend, 1977		Cisolo	Lunda	Angola	Easten Angola	4A	iii	Cisolo	4	7		No
99	Townshend (1979)	Driberg (1927)		Coro	Lango	Uganda	C. Uganda	4A	iii	Cisolo	4	8		No
100	Townshend (1979)	Townshend (1977a)		Ndelukya	Nande	Zaire	Zaire/Uganda border	4A	iii	Cisolo	4	8		No
101	Townshend (1979)	Townshend (1977a)		Ndelukya	Konjo	Zaire	Zaire/Uganda border	4A	iii	Cisolo	4	8		No
102	Townshend (1979)	(Townshend, 1977a; Ferald, 197		Kigubuduza	Rundi	Burundi		4A	iv	Kigubuduza	4	8		No
103	Townshend (1979)	(Townshend, 1977a; Ferald, 197		Kigubuduza	Fulero	Zaire	Zaire/Burundi	4A	iv	Kigubuduza	4	8		No
104	Townshend (1979)			Bao	Swahili	Kenya	N.E. Kenya coast	4A	v	Bao	4	8		No
105	Townshend (1979)			Bao	Bajun	Kenya	N.E. Kenya coast	4A	v	Bao	4	8		No
106	Townshend (1979)			Bao	Bangubangu	Zaire	E. Zaire	4A	v	Bao	4	8		No
107	Townshend (1979)			Bao	Yao	Malawi		4A	v	Bao	4	8		No
108	Townshend (1979)			isiimbi	Fipa	Tanzania	S.W. Tanzania	4A	v	Bao	4	8		No
109	Townshend (1979)			Udi	Digo	Kenya	S.E. Kenya	4B	a		4	8		No
110	Townshend (1979)	(Klamroth, 1911		Bao	Gogo	Tanzania	C. Tanzania	4B	a		4	12		No
111	Townshend (1979)	Reche, 1914		Usolo	Turu	Tanzania	W. Tanzania	4B	a					No
112	Townshend (1979)	Viegas Guerreiro, 1962		Ncayo	Konde	Tanzania	S. Tanzania	4B	a		4	5	8	Yes
113	Townshend (1979)	Viegas Guerreiro, 1962		Ncayo	Konde	Tanzania	N. Mozambique	4B	a		4	5	8	Yes
114	Townshend (1979)	Sanderson, 1913		Njombwa	Yao	Malawi	S. Malawi	4B	a		4	8		No
115	Townshend (1979)	Sanderson, 1913		Njombwa	Yao	Mozambique		4B	a		4	8		No
116	Townshend (1979)	Sanderson, 1913		Ncombwa	Ngoni	Malawi		4B	a		4	10	20	Yes
117	Townshend (1979)	Sanderson, 1913		Nsolo	Ngoni	Malawi		4B	a		4	10	20	Yes
118	Townshend (1979)	Sanderson, 1913		Msuwa	Nyanja	Malawi	S. Malawi	4B	a		4	10	20	Yes
119	Townshend (1979)	Sanderson, 1913		Mchuwa	Tonga	Zambia	S. Zambia	4B	a		4	6	9,12,15	Yes
120	Townshend (1979)	Sanderson, 1913		Spreta	Kunda	Mozambique		4B	a		4	10	20	Yes
121	Townshend (1979)	Sanderson, 1913		Spreta	Kunda	Zambia	S. Zambia	4B	a		4	10	20	Yes
122	Townshend (1979)	Bent, 1892		Isafuba	Kalanga	Zimbabwe	W. Zimbabwe	4B	a		4	8	15	Yes
123	Townshend (1979)	Stayt 1931		Mefuvha	Venda	South Africa	Transvaal	4B	a		4	6	28	Yes
124	Townshend (1979)	Wagner 1918		Moruba	Pedi	South Africa	Transvaal	4B	a		4			No
125	Townshend (1979)			Cuba	Ronga	South Africa	South Africa/ Mozambique border	4B	a		4	4	22	Yes
126	Townshend (1979)			Cuba	Thonga	South Africa	South Africa/ Mozambique border	4B	a		4	4	22	Yes
127	Townshend (1979)	(Chaplin, 195		Isolo	Bemba	Zambia	N.E. Zambia	4B	a		4	8		No
128	Townshend (1979)	(Chaplin, 195		Mulabalaba	Bemba	Zambia	N.E. Zambia	4B	a		4	8		No
129	Townshend (1979)	Chaplin, 1956		Cisolo	Tonga	Zambia	S.E. Zambia	4B	a					No
130	Townshend (1979)	Chaplin, 1956		Ncuba	Tumbuka	Malawi		4B	a		4	16		No
131	Townshend (1979)	Chaplin, 1956		Ncuba	Tumbuka	Zambia		4B	a		4	16		No
132	Townshend (1979)	Smith & Dale 1920; Chaplin, 1956			Kaonde	Zambia	W. Zambia	4B	a		4	7	8,10	Yes
133	Townshend (1979)	Smith & Dale 1920; Chaplin, 1956			Ila	Zambia	W. Zambia	4B	a		4	7	8,10	Yes
134	Townshend (1979)	Chaplin, 1956		Mulabalaba	Lozi	Zambia	W. Zambia	4B	a		4	6	8	Yes
135	Townshend (1979)	Chaplin, 1956		Mulabalaba	Toka	Zambia	W. Zambia	4B	a		4	12	16	Yes
136	Townshend (1979)	Schachtzabel, 1923; Hambly, 1934		Cela	Nkangela	Angola	S.C. Angola	4B	a		4	7		No
137	Townshend (1979)	Schachtzabel, 1923; Hambly, 1934		Cela	Ngalangi	Angola	S.C. Angola	4B	a		4	7		No
138	Townshend (1979)	(Townshend, 1977		Cela	Cokwe	Angola		4B	a		4	11		No
139	Townshend (1979)	(Townshend, 1977		Luela	Bindi	Zaire		4B	a		4	11		No
140	Townshend (1979)	Torday and Joyce, 1910; Townshend 1977a		Lien	Kuba	Zaire	S.C. Zaire	4B	a		4	7		No
141	Townshend (1979)	Torday and Joyce, 1910; Townshend 1977a		Lela	Kuba	Zaire	S.C. Zaire	4B	a		4	7		No
142	Townshend (1979)				Holo	Zaire	S.W. Zaire	4B	a		4	7		No
143	Townshend (1979)	(Townshend, 1977		Mbele	Logo	Zaire	N.E. Zaire	4B	a		4	8		No
144	Townshend (1979)	(Townshend, 1977		Soro	Alur	Zaire	N.E. Zaire	4B	a		4	8		No
145	Townshend (1979)	(Townshend, 1977		Dwong	Alur	Zaire	N.E. Zaire	4B	a		4	8		No
146	Townshend (1979)	(Townshend, 1977		Mangola	Hema	Zaire	N.E. Zaire	4B	a		4	8		No
147	Townshend (1979)	Own		Cepenet	Marakwet	Kenya	W. Kenya	4B	a		4	4	8,12,16,24	Yes
148	Townshend (1979)	Own		Kecuek	Nandi	Kenya	W. Kenya	4B	a		4	6		No
149	Townshend (1979)	Own		Ndoto	Kipsigis	Kenya	W. Kenya	4B	a		4	6		No
150	Townshend (1979)	Townshend, 1977a		Baruma	Lugbara	Zaire	N.E. Zaire	4B	b		4	8		No
151	Townshend (1979)	Sanderson, 1913		Sute	Kunda	Mozambique	Mozambique	4B	c		4	8	20	Yes
152	Townshend (1979)	Sanderson, 1913		Sute	Kunda	Zambia	Zambia/Zimbabwe border	4B	c		4	8	20	Yes
153	Townshend (1979)	Townshend, 1977a		O_tu	Lugbara	Zaire	N.E. Zaire	4B	d		4	8		No
154	Townshend (1979)	Townshend, 1977a		Otra	Kaliko	Zaire	N.E. Zaire	4B	d		4	8		No
155	Townshend (1979)	Own		Coro	Padhola	Uganda	S.E. Uganda	4B	d		4	8		No
156	Townshend (1979)	Own		Ngikiles	Turkana	Kenya		4C			4	6		No
157	Townshend (1979)	Own		Kecuek	Nandi	Kenya	W. Kenya	4D			4	6		No
158	Townshend (1979)	Own		Ndoto	Kipsigis	Kenya	W. Kenya	4D			4	6		No
159	Townshend (1979)	(Klamroth, 1911)		Usolo	Bondei	Tanzania	N.E. Tanzania coast	2A	i		2	7		No		Yes
160	Townshend (1979)	(Klamroth, 1911)		Bao	Ngulu	Tanzania	N.E. Tanzania	2A	i		2	6		No		Yes
161	Townshend (1979)	(Widenmann, 1899; Muller, 1947)		Oce	Caga	Tanzania	Kilimanjaro	2A	i		2	6		No		Yes
162	Townshend (1979)	own		Kecuek	Sabaot	Kenya	W. Kenya	2A	i		2	8	10	Yes		Yes
163	Townshend (1979)	Lindblom (1920)		Mbare-mbare	Elgon	Kenya	W. Kenya	2A	i		2	8		No
164	Townshend (1979)	(Dr. Malcolm Ruel, Cambridge, pers. comm.		Ubwere	Kuria	Kenya	S.W. Kenya/Tanzania border	2A	i		2	10		No
165	Townshend (1979)	(Dr. Malcolm Ruel, Cambridge, pers. comm.		Ubweyii	Kuria	Kenya	S.W. Kenya/Tanzania border	2A	i		2	8		No
166	Townshend (1979)	own		En-gehe	Masai	Kenya	S.C. Kenya	2A	i		2	8		No
167	Townshend (1979)	own		En-gehe	Masai	Kenya	S.E. Kenya	2A	i		2	8		No
168	Townshend (1979)	Murray (1953, quoting Leakey)		Kiuthi	Masai	Kenya	Sekirari	2A	i		2	8		No
169	Townshend (1979)	own		Curi	Duruma	Kenya	S.E. Kenya	2A	i		2	6		No
170	Townshend (1979)	own		Ajua	Luo	Kenya	W. Kenya	2A	i		2	8		No
171	Townshend (1979)	own		Oluko	Luhya	Kenya	W. Kenya	2A	i		2	8		No
172	Townshend (1979)	own		Tsinjera	Luhya	Kenya	W. Kenya	2A	i		2	8		No
173	Townshend (1979)	NMK UN 1970 619 and own data		Orotuba	Gusii	Kenya	W. Kenya	2A	i		2	8		No
174	Townshend (1979)	own		Oluko	Suba	Kenya	S.E. Lake Victoria shore	2A	i		2	8		No
175	Townshend (1979)	own		Keciek	Sabaot	Kenya	W.C. Kenya	2A	i		2	10	8	Yes
176	Townshend (1979)	(Pankhurst, 1971: no. 76		Bulto	Boran	Kenya	N. Kenya	2A	iii		2	10		No
177	Townshend (1979)	(Pankhurst, 1971: no. 76		Bulto	Boran	Kenya	S. Ethiopia	2A	iii		2	10		No
178	Townshend (1979)	own		Bultuma	Orma	Kenya	E. Kenya	2A	iii		2	9		No
179	Townshend (1979)			Gosha	Kulu Konta	Ethiopia		2A	iii		3	6		No
180	Townshend (1979)			Usolo	Gosha	Somalia	S.E. Somalia	2A	iv		2	6		No
181	Townshend (1979)	(Pankhurst, 1971, no 38		Leyla	Habr Awal			2A	vi		2	6		No
182	Townshend (1979)	(Pankhurst, 1971, no 38		Wegi	Habr Awal			2A	vi		2	6		No
183	Townshend (1979)	Townshend (1977)		Deka	Yombe	Zaire		2A	vii		2	5	6,+2	Yes
184	Townshend (1979)	Townshend (1977)		Deka	Boma	Zaire		2A	vii		2	5	6,+2	Yes
185	Townshend (1979)	Townshend (1977)		Deka	Nyanga	Zaire		2A	vii		2	5	6,+2	Yes
186	Townshend (1979)	Townshend (1977)		Deka	Ntandu	Zaire		2A	vii		2	5	6,+2	Yes
187	Townshend (1979)	Townshend (1977)		Ambala	Bali	Zaire		2A	vii		2	10	,+2	Yes
188	Townshend (1979)	Townshend (1977)		Embeli	Boa	Zaire		2A	vii					No
189	Townshend (1979)	Townshend (1977)		Mambayi	Popoi	Zaire		2A	vii					No
190	Townshend (1979)	Townshend (1977)		Imbelece	Enva	Zaire	Near Kisangani	2A	vii					No
191	Townshend (1979)	Murray, 1952; FitzGerdd, 1942			Ibo	Nigeria	S.E. Nigeria	2B	ii					No
192	Townshend (1979)	Murray, 1952; FitzGerdd, 1942			Kukuba	Nigeria	S.E. Nigeria	2B	ii					No
193	Townshend (1979)	Murray, 1952; FitzGerdd, 1942			Dakari	Nigeria	N.W. Nigeria	2B	ii					No
194	Townshend (1979)	Murray, 1952; FitzGerdd, 1942			Kunama	Eritrea	W. Eritrea	2B	ii					No
195	Townshend (1979)	Pankhurst, 1971: nos. 9, 103, 94, 95			Wataweat	Ethiopia	C. Ethiopia	2B	ii					No
196	Townshend (1979)	Pankhurst, 1971: nos. 9, 103, 94, 95			Mursi	Ethiopia	S. Ethiopia	2B	ii					No
197	Townshend (1979)	Pankhurst, 1971: nos. 9, 103, 94, 95			Meen	Ethiopia	S. Ethiopia	2B	ii					No
198	Townshend (1979)	Pankhurst, 1971: nos. 9, 103, 94, 95			Bodi	Ethiopia	S. Ethiopia	2B	ii					No
199	Townshend (1979)				Pokomo	Kenya		2B	iv					No
200	Townshend (1979)				Orma	Kenya		2B	iv					No
201	Townshend (1979)				Somali	Somalia		2B	iv					No
202	Townshend (1979)				Gosha	Somalia		2B	iv					No
203	Townshend (1979)				Zande	Zaire	N.C. Zaire	2B	v					No
204	Townshend (1979)	Townshend, 1977		Banga batikuliyo	Zande-Avungara	Zaire		2C			2	8	2	Yes
205	Townshend (1979)	Pankhurst, 1971: no 102		Rath	Shilluk	Sudan	S.E. Sudan	2C			2	7	13	Yes
206	Townshend (1979)	Murray, 1952; SchbnhArl, 1909; Mizony, 1971			Ghana	Ghana		2D	i					No
207	Townshend (1979)	Murray, 1952; SchbnhArl, 1909; Mizony, 1971			Togo	Togo		2D	i					No
208	Townshend (1979)	Murray, 1952; SchbnhArl, 1909; Mizony, 1971			Dahomey	Benin		2D	i					No
209	Townshend (1979)	Murray, 1952; SchbnhArl, 1909; Mizony, 1971			Yoruba	Nigeria		2D	i					No
210	Townshend (1979)	Parker (1909)		Mangala	Suez	Egypt		2D	i		2	6		No
211	Townshend (1979)	Herskovits (1932)			Barbados		West Indies	2D	i					No
212	Townshend (1979)	Townshend (1977)		Mbelele	Manga	Zaire	N. Kisangani/N.Zaire	2D	i		2	16	18	Yes
213	Townshend (1979)	own		Ndoto	Kipsigis	Kenya	W. Kenya	2D	i					No
214	Townshend (1979)	Pankhurst ( 1971: no 79)		Sirinya	Boran	Ethiopia	E. Ethiopia	2D	i		2	10		No
215	Townshend (1979)	Ms. Jean Brown, pers corn.)		Sirinya	Boran	Kenya	N. Kenya	2D	i		2	12		No
216	Townshend (1979)	NMK UC 1970 110		Bola	Rendille	Kenya	N.C. Kenya	2D	i		2	10		No
217	Townshend (1979)	Murray (1952, p. 200)		Totoi	Samburu	Kenya	N.C. Kenya	2D	i		2	12		No
218	Townshend (1979)	NMK UC 1969 737-8		Toitoin	El moro	Kenya	N.C. Kenya	2D	i		2	12		No
219	Townshend (1979)	NMK UC 1969 1508		Engeshuit	Ogiek Dorobo	Kenya	S.W. Kenya/Mau Mau Forest	2D	i		2	12		No
220	Townshend (1979)	own		Ndotoi	Njemps	Kenya	W.C. Kenya	2D	i		2	12		No
221	Townshend (1979)	Hamilton (1962) and own data		Nkeshui	Masai	Kenya	C. Kenya	2D	i		2	12		No
222	Townshend (1979)	own		Ndoto	Kipsigis	Kenya	W. Kenya	2D	i		2	12		No
223	Townshend (1979)	own		Usolo	Gosha	Somalia	S. Somalia	2D	i		2	10		No
224	Townshend (1979)	Pankhurst (1971, nos. 53, 82)		Lamtameta	Konso	Ethiopia	S. Ethiopia	2D	i		2	10		No
225	Townshend (1979)	Pankhurst (1971, nos. 53, 82)		Lami	Konso	Ethiopia	S. Ethiopia	2D	i		2	10		No
226	Townshend (1979)			Lami	Boran	Kenya	N. Kenya	2D	i		2	10		No
227	Townshend (1979)	Pankhurst (1971, no. 77)		Lami	Boran	Ethiopia	S. Ethiopia	2D	i		2	10		No
228	Townshend (1979)	own		Kuri	Orma			2D	i		2	9		No
229	Townshend (1979)	Murray (1952)			Ghana			2D	ii					No
230	Townshend (1979)	Murray (1952)			Yoruba			2D	ii					No
231	Townshend (1979)	Pankhurst (1971. no. 33)		Dabuda	Afar	Djibouti		2D	ii		2	10		No
232	Townshend (1979)	Merker (1904)		En gehe	Kisongo Masai	Tanzania	N. Tanzania	2D	ii		2	40	50	Yes
233	Townshend (1979)	Merker (1904)		En gehe	Loitha	Tanzania	N. Tanzania	2D	ii		2	40	50	Yes
234	Townshend (1979)	Merker (1904)		En dodoi	Kisongo Masai	Tanzania	N. Tanzania	2D	ii		2	6	10	Yes
235	Townshend (1979)	Merker (1904)		En dodoi	Loitha	Tanzania	N. Tanzania	2D	ii		2	6	10	Yes
236	Townshend (1979)	Leakey (1937)		Giuthi	Kikuyu	Kenya	C. Kenya	2D	ii		2	5	10	Yes
237	Townshend (1979)	Orde-Browne (1925)		Uthi	Embu	Kenya	C. Kenya	2D	ii		2	8		No
238	Townshend (1979)	own		Kiuthi	Meru	Kenya	N.C. Kenya	2D	ii		2	10	12	Yes
239	Townshend (1979)	Lindblom (1902)		Kiusi	Kamba	Kenya	S.E. Kenya	2D	ii		2	10	20	Yes
240	Townshend (1979)	own		Kigogo	Mijikenda	Kenya	Coastal Kenya	2D	ii		2	7		No
241	Townshend (1979)	own		Sadeka	Pokomo	Kenya	N.E. Kenya	2D	i		2	10		No
242	Townshend (1979)	own		Mbothe	Pokomo	Kenya	N.E. Kenya	2D	i		2	10		No
243	Townshend (1979)	own		Sadeka	Orma	Kenya	N.E. Kenya	2D	i		2	10		No
244	Townshend (1979)	own		Lami	Orma	Kenya	N.E. Kenya	2D	i		2	10		No
245	Townshend (1979)	own, informant Haji Ababia, Danisa village near Garsen		Kuri	Orma	Kenya	N.E. Kenya	2D	i		2	9		No
246	Murray (1952)			Gamma	Dagon	French West Africa		2A
247	Murray (1952)			Jodu	Yoruba	Nigeria		2A
248	Murray (1952)			Adjito	Dahomey	Benin		2A
249	Murray (1952)			Madji	Dahomey	Benin		2A
250	Murray (1952)			Wari	Ashanti	Gold Coast		2B
251	Murray (1952)			Woro	Gambia	Gambia		2B
252	Murray (1952)			Kpo	Deys	Liberia		2B
253	Murray (1952)			Kpo	Veys	Liberia		2B
254	Murray (1952)			Kpo	Pesseh	Liberia		2B
255	Murray (1952)			Kpo	Gedibo	Liberia		2B
256	Murray (1952)			Kpo	Queah	Liberia		2B
257	Murray (1952)			Poo	Deys	Liberia		2B
258	Murray (1952)			Poo	Veys	Liberia		2B
259	Murray (1952)			Poo	Pesseh	Liberia		2B
260	Murray (1952)			Poo	Gedibo	Liberia		2B
261	Murray (1952)			Poo	Queah	Liberia		2B
262	Murray (1952)			Aware	Agni	Ivory Coast		2B
263	Murray (1952)			Wolo	Neo	Ivory Coast		2B
264	Murray (1952)			Dagboprou	Neo	Ivory Coast		2B
265	Murray (1952)			Wora	Kru	Ivory Coast		2B
266	Murray (1952)			Ayo	Nago	Dahomey		2B
267	Murray (1952)			Ayo	Yoruba	Dahomey		2B
268	Murray (1952)			Ayo	Mina	Dahomey		2B
269	Murray (1952)			Ayoayo	Yoruba	Nigeria		2B
270	Murray (1952)			Ichwe	Okpu	Nigeria		2B
271	Murray (1952)			Ichwe	Oturkpo	Nigeria		2B
272	Murray (1952)			Ichwe	Idoma Divn	Nigeria		2B
273	Murray (1952)			Igori	Igbirra	Nigeria		2B
274	Murray (1952)			Igori	Okeni	Nigeria		2B
275	Murray (1952)			Igori	Kabba	Nigeria		2B
276	Murray (1952)			Dagh	Tiv	Nigeria		2B
277	Murray (1952)			Dagh	Munshi	Nigeria		2B
278	Murray (1952)			Kale	Fan	Gabon		2B
279	Murray (1952)			Walu	Dogon	French West Africa		2B
280	Murray (1952)			Pere	Dogon	French West Africa		2B
281	Murray (1952)			Koro	Dogon	French West Africa		2B
282	Murray (1952)			Ti	Mende	Sierra Leone		2B
283	Murray (1952)			Wari	Mende	Sierra Leone		2B
284	Murray (1952)			Warre	Mende	Sierra Leone		2B
285	Murray (1952)			Adi	Ewe	Togoland		2B
286	Murray (1952)			Adji	Ewe	Togoland		2B
287	Murray (1952)			Aji	Ewe	Togoland		2B
288	Murray (1952)			Erherhe	Epongwe	Gabon		2B
289	Murray (1952)			Kale	Epongwe	Gabon		2B
290	Murray (1952)			Songo	M'velle	Cameroon		2B
291	Murray (1952)			Okwe	Ibo	Nigeria		2B
292	Murray (1952)			Okwe	Edo	Nigeria		2B
293	Murray (1952)			Ayo	Dahomey	Dahomey		2B
294	Murray (1952)			Dagh	Tiv	Nigeria		2B
295	Murray (1952)			Dagh	Munshi	Nigeria		2B
296	Murray (1952)			Dagh	Kaja	Nigeria		2B
297	Murray (1952)			Wari	Ashanti	Dahomey		2B
298	Murray (1952)			Adi	Keta	Gold Coast		2C
299	Murray (1952)			Obridjin	Ijaw	Nigeria		2C
300	Murray (1952)			Whyo	Ibibio	Nigeria		2C
301	Murray (1952)			Jerin	Yoruba	Nigeria		2C
302	Murray (1952)			Lok	Jaba	Nigeria		2C
303	Murray (1952)			Adzua	Jukan	Nigeria		2C
304	Murray (1952)			Darra	Haussa	Nigeria		2C
305	Murray (1952)			Derra	Haussa	Nigeria		2C
306	Murray (1952)			Darra	Haussa	Nigeria		2C
307	Murray (1952)				Dogon	French West Africa		2C
308	Murray (1952)				Dogon	French West Africa		2C
309	Murray (1952)			Okwe	Ibo	Nigeria		2D
310	Murray (1952)			Azigo	Ibo	Nigeria		2D
311	Murray (1952)			Okwe	Akpa	Nigeria		2D
312	Murray (1952)			Ndim-ndum	Ekoi	Nigeria		2D
313	Murray (1952)			Azigo	Ikwe	Nigeria		2D
314	Murray (1952)			Makwinni	Kukurukuland	Nigeria		2D
315	Murray (1952)			Iyogh	Kukuba	Nigeria		2E
316	Murray (1952)			Okwe	Ibo	Nigeria		2F
317	Murray (1952)			Okwe	Owerri	Nigeria		2F
318	Murray (1952)			Ako Okwe	Owerri	Nigeria		2F
319	Murray (1952)			Okwe	Bende	Nigeria		2F
320	Murray (1952)			Ekwe	Ibo	Nigeria		2F
321	Murray (1952)			Gifia	Umon	Nigeria		2G
322	Murray (1952)			Mbangbi	Nsungli	Cameroon		2G
323	Murray (1952)			Okwe	Ibo	Nigeria		2I
324	Murray (1952)			Kara	Baggara	Sudan		2I
325	Murray (1952)			Mangala	Nubia			2I
