# Supplementary material for: Mancala board games and origins of entrepreneurship in Africa
Source: PLoS One. 2020 Oct 15;15(10):e0240790. doi: 10.1371/journal.pone.0240790 (PMC7561206; doi:10.1371/journal.pone.0240790)
Supplement: S1 File — This zip file contains the underlying datasets, R code and the STATA do-file used to replicate the results of the manuscript. (ZIP) [file pone.0240790.s004.zip › replicationfiles/R/ggAVPLOTS.R]

avPlots.invis <- function(MODEL, ...) {
  
  ff <- tempfile();
  png(filename = ff);
  OUT <- car::avPlots(MODEL, ...);
  dev.off()
  unlink(ff);
  OUT; }

ggAVPLOTS  <- function(MODEL, YLAB = NULL) {
  
  #Extract the information for AV plots
  AVPLOTS <- avPlots.invis(MODEL);
  K       <- length(AVPLOTS);
  
  #Create the added variable plots using ggplot
  GGPLOTS <- vector('list', K);
  for (i in 1:K) {
    DATA         <- data.frame(AVPLOTS[[i]]);
    GGPLOTS[[i]] <- ggplot2::ggplot(aes_string(x = colnames(DATA)[1], 
                                               y = colnames(DATA)[2]), 
                                    data = DATA) +
      geom_point(colour = 'lightseagreen') + 
      geom_smooth(method = 'lm', se = FALSE, 
                  color = 'darkorange', formula = y ~ x, linetype = 'dashed') +
      xlab(paste0('e (', 
                  names(DATA)[1], ' | X)')) +
      ylab(paste0('e (',
                  ifelse(is.null(YLAB), 
                         paste0(names(DATA)[2], ' | X'), YLAB), ')')); }
  
  #Return output object
  GGPLOTS; }
