# Supplementary material for: Mancala board games and origins of entrepreneurship in Africa
Source: PLoS One. 2020 Oct 15;15(10):e0240790. doi: 10.1371/journal.pone.0240790 (PMC7561206; doi:10.1371/journal.pone.0240790)
Supplement: S1 File — This zip file contains the underlying datasets, R code and the STATA do-file used to replicate the results of the manuscript. (ZIP) [file pone.0240790.s004.zip › replicationfiles/R/OriginsRcode.Rnw]

rm(list=ls())
# Packages ---------------------------
library(readstata13)
library(foreign)
library(data.table)
library(ggplot2)
library(tidyverse)
library(sampleSelection)
library(haven)

# Setting the working directory ----------------------------
setwd("C:/Users/mkond/OneDrive/OriginsofEntrepreneurship/replicationfiles")
set.seed(1)

ethnographic_atlas_final=read.dta13("dta/ethnographic_atlas_final.dta")

# Africa subset
africa_ethnographic_atlas_final=subset(ethnographic_atlas_final, ethnographic_atlas_final$v97==1)

# Africa shapefile
require(sp)
coordinates(africa_ethnographic_atlas_final) = c("v106","v104")
proj4string(africa_ethnographic_atlas_final) = CRS("+init=epsg:4326")
plot(africa_ethnographic_atlas_final)

library(rgeos)
library(rgdal)

writeOGR(obj=africa_ethnographic_atlas_final, dsn="shp",layer="africa_ethnographic_atlas_final", driver="ESRI Shapefile")

## Murdock Africa
load("shp/murdock-master/data/murdock.rda")
writeOGR(obj=murdock, dsn="shp",layer="murdock_africa", driver="ESRI Shapefile")


# Mancala data ------------------------------------------------
TownshendData=read.csv("dta/TownshendData.csv")
library(stringi)
## Put all names in capital letters
murdock$NAME=stri_trans_general(murdock$NAME,id="upper")
TownshendData$Tribe=stri_trans_general(TownshendData$Tribe,id="upper")
TownshendData$Tribe[TownshendData$Tribe=="DODOTH"]="KARAMOJONG"
TownshendData$Tribe[TownshendData$Tribe=="KARAMONJONG"]="KARAMOJONG"
TownshendData$Tribe[TownshendData$Tribe=="LONGARIM"]="DIDINGA"
TownshendData$Tribe[TownshendData$Tribe=="NGONI"]="MOMBERA"
TownshendData$Tribe[TownshendData$Tribe=="NGONI"]="GOMANI"
## SWAHILI=BAJUM, HADIMU, PEMBA AND SAB 
TownshendData$Tribe[TownshendData$Tribe=="SWAHILI"]="BAJUN"
TownshendData$Tribe[TownshendData$Tribe=="SWAHILI"]="HADIMU"
TownshendData$Tribe[TownshendData$Tribe=="SWAHILI"]="PEMBA"
TownshendData$Tribe[TownshendData$Tribe=="SWAHILI"]="SAB"
# KIPSIGIS=KIPSIGI
TownshendData$Tribe[TownshendData$Tribe=="KIPSIGIS"]="KIPSIGI"
TownshendData$Tribe[TownshendData$Tribe=="MIJIKENDA"]="NYIKA"
#MIJIKENDA=NYIKA: group
### RENDILLE= RENDILE
TownshendData$Tribe[TownshendData$Tribe=="RENDILLE"]="RENDILE"
### ACOLI=ACHOLI
TownshendData$Tribe[TownshendData$Tribe=="ACOLI"]="ACHOLI"
#Bali=LI
TownshendData$Tribe[TownshendData$Tribe=="BALI"]="LI"
# ZANDE=AZANDE
TownshendData$Tribe[TownshendData$Tribe=="ZANDE"]="AZANDE"
# ZANDE-AVUNGARA=AZANDE
TownshendData$Tribe[TownshendData$Tribe=="ZANDE-AVUNGARA"]="AZANDE"
# BOA=BABWA
TownshendData$Tribe[TownshendData$Tribe=="BOA"]="BABWA"
# KONDE= MAKONDE
TownshendData$Tribe[TownshendData$Tribe=="KONDE"]="MAKONDE"
# KISONGO MASAI=MASAI
TownshendData$Tribe[TownshendData$Tribe=="KISONGO MASAI"]="MASAI"
# CAGA=CHAGA
TownshendData$Tribe[TownshendData$Tribe=="CAGA"]="CHAGA"
# NGULU=NGURU
TownshendData$Tribe[TownshendData$Tribe=="NGULU"]="NGURU"
# ZIBA=HAYA
TownshendData$Tribe[TownshendData$Tribe=="ZIBA"]="HAYA"
# BARAMBO=ABARAMBO
TownshendData$Tribe[TownshendData$Tribe=="BARAMBO"]="ABARAMBO"
# SOGA, WANGA, LUHYA
#NGBAKA
TownshendData$GameTypeComplexity[TownshendData$GameType=="4A"]="ComplexFour"
TownshendData$GameTypeComplexity[TownshendData$GameType=="2A"]="ComplexTwo"
TownshendData$GameTypeComplexity[TownshendData$GameType%in%c("4B","4C","4D")]="LessComplexFour"
TownshendData$GameTypeComplexity[TownshendData$GameType%in%c("2B","2C","2D","2E","2F","2G","2i")]="LessComplexTwo"
TownshendData$GameTypeComplexityDummy[TownshendData$GameTypeComplexity%in%c("ComplexFour","ComplexTwo")]=1
TownshendData$GameTypeComplexityDummy[TownshendData$GameTypeComplexity%in%c("LessComplexFour","LessComplexTwo")]=0
TownshendData$GameTypeComplexityOrdered[TownshendData$GameTypeComplexity%in%c("ComplexFour")]=1
TownshendData$GameTypeComplexityOrdered[TownshendData$GameTypeComplexity%in%c("ComplexTwo")]=2
TownshendData$GameTypeComplexityOrdered[TownshendData$GameTypeComplexity%in%c("LessComplexFour")]=3
TownshendData$GameTypeComplexityOrdered[TownshendData$GameTypeComplexity%in%c("LessComplexTwo")]=4
TownshendDataMurdock=merge(TownshendData,murdock,by.x="Tribe",by.y="NAME")

## Social Complexity
TownshendDataMurdock$SocialComplexity[TownshendDataMurdock$V33%in%c("Two levels","Three levels","Four levels")]="Complex"
TownshendDataMurdock$SocialComplexity[TownshendDataMurdock$V33%in%c("No levels","One levels")]="LessComplex"

TownshendDataMurdock$SocialComplexity[TownshendDataMurdock$V33=="missing data"]=NA
TownshendDataMurdock$SocialComplexity[TownshendDataMurdock$V33==""]=NA
##
TownshendDataMurdock$SocialComplexityDummy[TownshendDataMurdock$SocialComplexity=="Complex"]=1
TownshendDataMurdock$SocialComplexityDummy[TownshendDataMurdock$SocialComplexity=="LessComplex"]=0

##Economic Complexity
TownshendDataMurdock$EconomicComplexity[TownshendDataMurdock$V30%in%c("Complex settlements","Compact and relatively permanent")]="Complex"
TownshendDataMurdock$EconomicComplexity[TownshendDataMurdock$V30%in%c("Compact but impermenant settlements","Neighborhoods of dispersed family homesteads","Nomadic or fully migratory","Seminomadic","Semisedentary","Separated hamlets, forming a single community")]="LessComplex"
TownshendDataMurdock$EconomicComplexity[TownshendDataMurdock$V30=="missing data"]=NA
TownshendDataMurdock$EconomicComplexity[TownshendDataMurdock$V30==""]=NA

TownshendDataMurdock$EconomicComplexityDummy[TownshendDataMurdock$EconomicComplexity=="Complex"]=1
TownshendDataMurdock$EconomicComplexityDummy[TownshendDataMurdock$EconomicComplexity=="LessComplex"]=0
length(unique(TownshendDataMurdock$Tribe))

table(TownshendDataMurdock$GameTypeComplexity,TownshendDataMurdock$SocialComplexity)
table(TownshendDataMurdock$GameTypeComplexity,TownshendDataMurdock$EconomicComplexity)
TownshendDatanotmerged=anti_join(TownshendData,TownshendDataMurdock,by=c("Tribe"))


murdockid=subset(murdock,select=c("id","NAME"))

###
#Find all duplicates

TownshendDataMurdock$dup1 <- duplicated(TownshendDataMurdock$Tribe)
TownshendDataMurdock$dup2 <- duplicated(TownshendDataMurdock$Tribe, fromLast = TRUE)
TownshendDataMurdock$dup <- ifelse(TownshendDataMurdock$dup1 == TRUE | TownshendDataMurdock$dup2 == TRUE, 1, 0)


#Subset to relevant

TownshendDataMurdock$drop <- ifelse(TownshendDataMurdock$dup == 1 & TownshendDataMurdock$GameTypeComplexityDummy == 0, 1, 0)

TownshendDataMurdocknodup2 <- subset(TownshendDataMurdock, drop == 0)


TownshendDataMurdocknodup=subset(TownshendDataMurdock,!(duplicated(TownshendDataMurdock$Tribe)))

TownshendDataMurdockdup=subset(TownshendDataMurdock,(duplicated(TownshendDataMurdock$Tribe)))

TownshendDataMurdockdupcomp=subset(TownshendDataMurdockdup,TownshendDataMurdockdup$GameTypeComplexityDummy==1)

tribescom=c(TownshendDataMurdockdupcomp$Tribe)

TownshendDataMurdocknodup_small=subset(TownshendDataMurdocknodup,!(TownshendDataMurdocknodup$Tribe%in%c(tribescom)))

## Append tribes with complex
TownshendDataMurdocknodup=bind_rows(TownshendDataMurdocknodup_small,TownshendDataMurdockdupcomp)

TownshendDataMurdocknodup=subset(TownshendDataMurdocknodup,!(duplicated(TownshendDataMurdocknodup$Tribe)))
##
TownshendDataMurdockIDmap=merge(murdockid,TownshendDataMurdocknodup,by.y="Tribe",by.x="NAME")

library(rgdal)
writeOGR(obj=TownshendDataMurdockIDmap, dsn="shp",layer="TownshendDataMurdockIDmap_Clean", driver="ESRI Shapefile")


# Descriptive Stats -----------------------------------------------
library(statar)
library(dplyr)
TownshendDataMurdock%>% tab(GameTypeComplexity,SocialComplexity,na.rm=TRUE)
tablecsv=TownshendDataMurdock%>%group_by(GameTypeComplexityDummy) %>% sum_up(SocialComplexityDummy,EconomicComplexityDummy )

write.csv(tablecsv,"tables/tablecsv.csv")

library(haven)
names(TownshendDataMurdock) <- gsub("\\.", "", names(TownshendDataMurdock))
names(TownshendDataMurdocknodup) <- gsub("\\.", "", names(TownshendDataMurdocknodup))

write_dta(TownshendDataMurdock, "dta/TownshendDataMurdock.dta",version=13)
write_dta(TownshendDataMurdocknodup, "dta/TownshendDataMurdocknodup.dta",version=13)


# Correlations ------------------------------------------------
table(TownshendDataMurdocknodup$V70)

TownshendDataMurdocknodup$SlaveTrade[TownshendDataMurdocknodup$V70=="absence or near absence"]=0
TownshendDataMurdocknodup$SlaveTrade[TownshendDataMurdocknodup$V70%in%c("hereditary and socially significant","incipient or nonhereditary","reported but type not identified")]=1
TownshendDataMurdocknodup$SlaveTrade[TownshendDataMurdocknodup$V70=="missing data"]=NA

TownshendDataMurdocknodup$AgDependenceDummy[TownshendDataMurdocknodup$V5%in%c("0-5% Dependence","6-15% Dependence","16-25% Dependence","26-35% Dependence","36-45% Dependence","46-55% Dependence")]=0

TownshendDataMurdocknodup$AgDependenceDummy[TownshendDataMurdocknodup$V5%in%c("56-65% Dependence","66-75% Dependence","76-85% Dependence","86-100% Dependence")]=1

TownshendDataMurdocknodup$AgDependenceDummy[TownshendDataMurdocknodup$V5==""]=NA

TownshendDataMurdocknodup$Country[TownshendDataMurdocknodup$Country=="Mibianns"]="Namibia"

table(TownshendDataMurdocknodup$GameTypeComplexity)

table(TownshendDataMurdocknodup$GameType)


# Social complexity

##No controls
SocialComplexitylm_no_controls=lm(SocialComplexityDummy~GameTypeComplexityDummy, data=TownshendDataMurdocknodup)

summary(SocialComplexitylm_no_controls)

##With controls
SocialComplexitylm_with_controls=lm(SocialComplexityDummy~GameTypeComplexityDummy+SlaveTrade+AgDependenceDummy, data=TownshendDataMurdocknodup)

summary(SocialComplexitylm_with_controls)


#Economic complexity
EconomicComplexitylm_no_controls=lm(EconomicComplexityDummy~GameTypeComplexityDummy, data=TownshendDataMurdocknodup)

summary(EconomicComplexitylm_no_controls)

EconomicComplexitylm_with_controls=lm(EconomicComplexityDummy~GameTypeComplexityDummy+SlaveTrade+AgDependenceDummy, data=TownshendDataMurdocknodup)

summary(EconomicComplexitylm_with_controls)


#Added variable plots
#run ggAVPLOTS code first
AvPlotsHistoricalSoc <- ggAVPLOTS(SocialComplexitylm_with_controls)
previous_theme <- theme_set(theme_bw())
AvPlotsHistoricalSoc
AvPlotsHistoricalSoc1=AvPlotsHistoricalSoc[[1]]
AvPlotsHistoricalSoc1
ggsave("Graphs/AvPlotsHistoricalSoc.png",dpi=300)

AvPlotsHistoricalEcon <- ggAVPLOTS(EconomicComplexitylm_with_controls)
previous_theme <- theme_set(theme_bw())
AvPlotsHistoricalEcon
AvPlotsHistoricalEcon1=AvPlotsHistoricalEcon[[1]]
AvPlotsHistoricalEcon1
ggsave("Graphs/AvPlotsHistoricalEcon.png",dpi=300)

library(cowplot)
previous_theme <- theme_set(theme_bw())
plot_grid(AvPlotsHistoricalSoc1,AvPlotsHistoricalEcon1, 
          nrow=1,align="h",label_size = 12,labels=c('(a)', '(b)'))
ggsave("Graphs/Fig5Final.png",dpi=300)


library(texreg)
modellist=list(SocialComplexitylm_no_controls,SocialComplexitylm_with_controls,EconomicComplexitylm_no_controls,EconomicComplexitylm_with_controls)

screenreg(modellist)
htmlreg(modellist,file="tables/modellistSocioeconomicComplexity.doc")

write_dta(TownshendDataMurdocknodup, "dta/TownshendDataMurdocknodup.dta",version=13)


# Comtemporary data --------------------------------------------
# Match to Nunn and Watchekon data
library(readstata13)
library(haven)
Nunn_Wantchekon_AER_2011=read.dta13("dta/Nunn_Wantchekon_AER_2011.dta")

##
TownshendDataMurdocknodupNunn=merge(TownshendDataMurdocknodup,Nunn_Wantchekon_AER_2011, by.x="Tribe",by.y="murdock_name")

table(TownshendDataMurdocknodupNunn$EconomicComplexity,TownshendDataMurdocknodupNunn$GameTypeComplexity )

##
names(TownshendDataMurdocknodupNunn)

TownshendDataMurdocknodupNunn$one=1
## Barchats

ggplot(subset(TownshendDataMurdocknodupNunn,TownshendDataMurdocknodupNunn$GameTypeComplexity!="NA" &TownshendDataMurdocknodupNunn$EconomicComplexity!="NA" ), 
       aes(fill=EconomicComplexity, y=one, x=GameTypeComplexity)) + 
    geom_bar(position=position_dodge(), stat="identity")

# 
library(car)
#avPlots(lm(EconomicComplexityDummy~GameTypeComplexity+isocode, data=subset(TownshendDataMurdocknodupNunn,TownshendDataMurdocknodupNunn$GameTypeComplexity!="NA" &TownshendDataMurdocknodupNunn$EconomicComplexity!="NA" )))
#avPlots(lm(EconomicComplexityDummy~GameTypeComplexity, data=subset(TownshendDataMurdocknodupNunn,TownshendDataMurdocknodupNunn$GameTypeComplexity!="NA" &TownshendDataMurdocknodupNunn$EconomicComplexity!="NA" )))
table(TownshendDataMurdocknodupNunn$education)
#avPlots(lm(occupation~GameTypeComplexity+education, data=subset(TownshendDataMurdocknodupNunn,TownshendDataMurdocknodupNunn$GameTypeComplexity!="NA")))
table(TownshendDataMurdocknodupNunn$occupation)

#### Create an occupation dummy: agricultural and non-agricultural, the rest missing 
TownshendDataMurdocknodupNunn_Small=subset(TownshendDataMurdocknodupNunn,TownshendDataMurdocknodupNunn$occupation%in%c(1,2,3,4,5,6,25,15,16,17))
table(TownshendDataMurdocknodupNunn_Small$isocode)
table(TownshendDataMurdocknodupNunn_Small$Tribe)
TownshendDataMurdocknodupNunn_Small$occupationdummy[TownshendDataMurdocknodupNunn_Small$occupation%in%c(1,2,3,4,5,25)]=1
TownshendDataMurdocknodupNunn_Small$occupationdummy[TownshendDataMurdocknodupNunn_Small$occupation%in%c(6,15,16,17)]=0

#Agricultural dependence dummy
table(TownshendDataMurdocknodupNunn_Small$V5)

TownshendDataMurdocknodupNunn_Small$AgDependenceDummy[TownshendDataMurdocknodupNunn_Small$V5%in%c("0-5% Dependence","6-15% Dependence","16-25% Dependence","26-35% Dependence","36-45% Dependence","46-55% Dependence")]=0

TownshendDataMurdocknodupNunn_Small$AgDependenceDummy[TownshendDataMurdocknodupNunn_Small$V5%in%c("56-65% Dependence","66-75% Dependence","76-85% Dependence","86-100% Dependence")]=1

TownshendDataMurdocknodupNunn_Small$AgDependenceDummy[TownshendDataMurdocknodupNunn_Small$V5==""]=NA

# Religion
table(TownshendDataMurdocknodupNunn_Small$religion)

TownshendDataMurdocknodupNunn_Small$Islam[TownshendDataMurdocknodupNunn_Small$religion%in%c(11,12,15)]=1

TownshendDataMurdocknodupNunn_Small$Islam[TownshendDataMurdocknodupNunn_Small$religion%in%c(1,2,3,4,5,6,7,10,13,14,995)]=0
table(TownshendDataMurdocknodupNunn_Small$Islam)
##
table(TownshendDataMurdocknodupNunn_Small$AgDependenceDummy)

table(TownshendDataMurdocknodupNunn_Small$occupationdummy)
table(TownshendDataMurdocknodupNunn_Small$isocode)
table(TownshendDataMurdocknodupNunn_Small$Tribe,TownshendDataMurdocknodupNunn_Small$occupationdummy)

table(TownshendDataMurdocknodupNunn_Small$GameTypeComplexity,TownshendDataMurdocknodupNunn_Small$occupationdummy)

########Descriptive Stats
### Origins of entrepreneurship hypothesis
##  Export to stata
library(haven)
names(TownshendDataMurdocknodupNunn_Small) <- gsub("\\.", "", names(TownshendDataMurdocknodupNunn_Small))
write_dta(TownshendDataMurdocknodupNunn_Small, "dta/TownshendDataMurdocknodupNunn_Small.dta",version=13)

originsmodel=lm(occupationdummy~GameTypeComplexityDummy, data=TownshendDataMurdocknodupNunn_Small)

summary(originsmodel)


originsmodel2=lm(occupationdummy~GameTypeComplexityDummy+AgDependenceDummy+Islam+frac_ethnicity_in_district+distsea+ln_init_pop_density+age+age2+male+as.factor(urban_dum)+as.factor(education), data=TownshendDataMurdocknodupNunn_Small)

summary(originsmodel2)

originsmodel3=lm(occupationdummy~GameTypeComplexityDummy+AgDependenceDummy+Islam+frac_ethnicity_in_district+distsea+ln_init_pop_density+age+age2+male+as.factor(urban_dum)+as.factor(education)+as.factor(isocode), data=TownshendDataMurdocknodupNunn_Small)

summary(originsmodel3)

originsmodel4=lm(occupationdummy~GameTypeComplexityDummy*frac_ethnicity_in_district+AgDependenceDummy+Islam+distsea+ln_init_pop_density+age+age2+male+as.factor(urban_dum)+as.factor(education)+as.factor(isocode), data=TownshendDataMurdocknodupNunn_Small)

summary(originsmodel4)

originsmodel5=lm(occupationdummy~GameTypeComplexityDummy*frac_ethnicity_in_district+GameTypeComplexityDummy*Islam+AgDependenceDummy+distsea+ln_init_pop_density+age+age2+male+as.factor(urban_dum)+as.factor(education)+as.factor(isocode), data=TownshendDataMurdocknodupNunn_Small)

summary(originsmodel5)

library(gridExtra)

AvPlots <- ggAVPLOTS(originsmodel2)
previous_theme <- theme_set(theme_bw())
AvPlots
AvPlots1=AvPlots[[1]]
ggsave("Graphs/AvPlotOccTypeComplexity.png",dpi=300)

###
AvPlotsCountryFE <- ggAVPLOTS(originsmodel3)
previous_theme <- theme_set(theme_bw())
AvPlotsCountryFE
AvPlotsCountryFE1=AvPlotsCountryFE[[1]]
ggsave("Graphs/AvPlotOccTypeComplexityCountryFE.png",dpi=300)

library(cowplot)
previous_theme <- theme_set(theme_bw())
plot_grid(AvPlots1,AvPlotsCountryFE1, 
          nrow=1,align="h",label_size = 12,labels=c('(a)', '(b)'))
ggsave("Graphs/Fig6Final.png",dpi=300)


## Regression Results
library(texreg)
modellistcontemporary=list(originsmodel,originsmodel2,originsmodel3,originsmodel4,originsmodel5)
screenreg(modellistcontemporary)
htmlreg(modellistcontemporary,file="tables/modellistcontemporary.doc")

# Epidemiological approach ---------------------------------------------------
TownshendDataMurdocknodupNunn_Small$TribeLocMatch=TownshendDataMurdocknodupNunn_Small$Tribe==TownshendDataMurdocknodupNunn_Small$loc_murdock_name

table(TownshendDataMurdocknodupNunn_Small$TribeLocMatch)

# migrants
TownshendDataMurdocknodupNunn_SmallMigrants=subset(TownshendDataMurdocknodupNunn_Small,TownshendDataMurdocknodupNunn_Small$TribeLocMatch=="FALSE")

table(TownshendDataMurdocknodupNunn_SmallMigrants$GameTypeComplexityDummy)

## export data to stata
write_dta(TownshendDataMurdocknodupNunn_SmallMigrants, "dta/TownshendDataMurdocknodupNunn_SmallMigrants.dta",version=13)


### regressions 
originsmodelMigrants=lm(occupationdummy~GameTypeComplexityDummy, data=TownshendDataMurdocknodupNunn_SmallMigrants)

summary(originsmodelMigrants)


originsmodel2Migrants=lm(occupationdummy~GameTypeComplexityDummy+AgDependenceDummy+Islam+frac_ethnicity_in_district+distsea+ln_init_pop_density+age+age2+male+as.factor(urban_dum)+as.factor(education), data=TownshendDataMurdocknodupNunn_SmallMigrants)

summary(originsmodel2Migrants)


####
originsmodel3Migrants=lm(occupationdummy~GameTypeComplexityDummy+AgDependenceDummy+Islam+frac_ethnicity_in_district+distsea+ln_init_pop_density+age+age2+male+as.factor(urban_dum)+as.factor(education)+as.factor(isocode), data=TownshendDataMurdocknodupNunn_SmallMigrants)

summary(originsmodel3Migrants)

###
originsmodel4Migrants=lm(occupationdummy~GameTypeComplexityDummy*frac_ethnicity_in_district+AgDependenceDummy+Islam+distsea+ln_init_pop_density+age+age2+male+as.factor(urban_dum)+as.factor(education)+as.factor(isocode), data=TownshendDataMurdocknodupNunn_SmallMigrants)

summary(originsmodel4Migrants)

originsmodel5Migrants=lm(occupationdummy~GameTypeComplexityDummy*frac_ethnicity_in_district+GameTypeComplexityDummy*Islam+AgDependenceDummy+distsea+ln_init_pop_density+age+age2+male+as.factor(urban_dum)+as.factor(education)+as.factor(isocode), data=TownshendDataMurdocknodupNunn_SmallMigrants)

summary(originsmodel5Migrants)

###
library(texreg)
modellistcontemporaryMigrants=list(originsmodelMigrants,originsmodel2Migrants,originsmodel3Migrants,originsmodel4Migrants,originsmodel5Migrants)
screenreg(modellistcontemporaryMigrants)
htmlreg(modellistcontemporaryMigrants,file="tables/modellistcontemporaryMigrants.doc")
