# Supplementary material for: Mancala board games and origins of entrepreneurship in Africa
Source: PLoS One. 2020 Oct 15;15(10):e0240790. doi: 10.1371/journal.pone.0240790 (PMC7561206; doi:10.1371/journal.pone.0240790)
Supplement: S1 File — This zip file contains the underlying datasets, R code and the STATA do-file used to replicate the results of the manuscript. (ZIP) [file pone.0240790.s004.zip › replicationfiles/shp/AncestralCharacteristics.qgs~]

<!DOCTYPE qgis PUBLIC 'http://mrcc.com/qgis.dtd' 'SYSTEM'>
<qgis projectname="" version="2.18.9">
  <title></title>
  <autotransaction active="0"/>
  <evaluateDefaultValues active="0"/>
  <layer-tree-group expanded="1" checked="Qt::PartiallyChecked" name="">
    <customproperties/>
    <layer-tree-layer expanded="1" providerKey="ogr" checked="Qt::Checked" id="TownshendDataMurdockIDmap_Clean20191228231928635" source="C:\Users\mkond\OneDrive\OriginsofEntrepreneurship\Data\R\TownshendDataMurdockIDmap_Clean.shp" name="TownshendDataMurdockIDmap_Clean">
      <customproperties/>
    </layer-tree-layer>
    <layer-tree-layer expanded="1" providerKey="ogr" checked="Qt::Unchecked" id="MWGE7AFL20190309200938503" source="C:/Users/mkond/OneDrive/OriginsofEntrepreneurship/Data/DHS/Malawi/MW2015/MWGE7AFL/MWGE7AFL.shp" name="MWGE7AFL">
      <customproperties/>
    </layer-tree-layer>
    <layer-tree-layer expanded="1" providerKey="ogr" checked="Qt::Unchecked" id="borders_tribes20190309105347003" source="C:/Users/mkond/OneDrive/OriginsofEntrepreneurship/Data/R/Slave Trade data/borders_tribes.shp" name="borders_tribes">
      <customproperties/>
    </layer-tree-layer>
    <layer-tree-layer expanded="1" providerKey="ogr" checked="Qt::Checked" id="TownshendDataMurdockIDmap220190308215742413" source="C:/Users/mkond/OneDrive/OriginsofEntrepreneurship/Data/R/TownshendDataMurdockIDmap2.shp" name="TownshendDataMurdockIDmap2">
      <customproperties/>
    </layer-tree-layer>
    <layer-tree-layer expanded="0" providerKey="ogr" checked="Qt::Checked" id="TownshendDataMurdockIDmap20190308172951869" source="C:/Users/mkond/OneDrive/OriginsofEntrepreneurship/Data/R/TownshendDataMurdockIDmap.shp" name="TownshendDataMurdockIDmap">
      <customproperties/>
    </layer-tree-layer>
    <layer-tree-layer expanded="0" providerKey="ogr" checked="Qt::Checked" id="murdock_africa20190302181545687" source="C:/Users/mkond/OneDrive/OriginsofEntrepreneurship/Data/R/murdock_africa.shp" name="murdock_africa">
      <customproperties/>
    </layer-tree-layer>
    <layer-tree-layer expanded="1" providerKey="ogr" checked="Qt::Checked" id="Africa20181021193227758" source="C:/Users/mkond/OneDrive/OriginsofEntrepreneurship/Data/R/Africa.shp" name="Africa">
      <customproperties/>
    </layer-tree-layer>
    <layer-tree-layer expanded="1" providerKey="ogr" checked="Qt::Unchecked" id="africa_ethnographic_atlas_final20181021193215651" source="C:/Users/mkond/OneDrive/OriginsofEntrepreneurship/Data/R/africa_ethnographic_atlas_final.shp" name="africa_ethnographic_atlas_final">
      <customproperties/>
    </layer-tree-layer>
  </layer-tree-group>
  <relations/>
  <mapcanvas>
    <units>degrees</units>
    <extent>
      <xmin>-19.91253157185138178</xmin>
      <ymin>-22.41969769846110339</ymin>
      <xmax>54.52804405679558641</xmax>
      <ymax>28.88394226182262159</ymax>
    </extent>
    <rotation>0</rotation>
    <projections>0</projections>
    <destinationsrs>
      <spatialrefsys>
        <proj4>+proj=longlat +datum=WGS84 +no_defs</proj4>
        <srsid>3452</srsid>
        <srid>4326</srid>
        <authid>EPSG:4326</authid>
        <description>WGS 84</description>
        <projectionacronym>longlat</projectionacronym>
        <ellipsoidacronym>WGS84</ellipsoidacronym>
        <geographicflag>true</geographicflag>
      </spatialrefsys>
    </destinationsrs>
    <rendermaptile>0</rendermaptile>
    <layer_coordinate_transform_info>
      <layer_coordinate_transform destAuthId="EPSG:4326" srcAuthId="EPSG:4326" srcDatumTransform="-1" destDatumTransform="-1" layerid="africa_ethnographic_atlas_final20181021193215651"/>
    </layer_coordinate_transform_info>
  </mapcanvas>
  <layer-tree-canvas>
    <custom-order enabled="0">
      <item>africa_ethnographic_atlas_final20181021193215651</item>
      <item>Africa20181021193227758</item>
      <item>murdock_africa20190302181545687</item>
      <item>TownshendDataMurdockIDmap20190308172951869</item>
      <item>TownshendDataMurdockIDmap220190308215742413</item>
      <item>borders_tribes20190309105347003</item>
      <item>MWGE7AFL20190309200938503</item>
      <item>TownshendDataMurdockIDmap_Clean20191228231928635</item>
    </custom-order>
  </layer-tree-canvas>
  <legend updateDrawingOrder="true">
    <legendlayer drawingOrder="-1" open="true" checked="Qt::Checked" name="TownshendDataMurdockIDmap_Clean" showFeatureCount="0">
      <filegroup open="true" hidden="false">
        <legendlayerfile isInOverview="0" layerid="TownshendDataMurdockIDmap_Clean20191228231928635" visible="1"/>
      </filegroup>
    </legendlayer>
    <legendlayer drawingOrder="-1" open="true" checked="Qt::Unchecked" name="MWGE7AFL" showFeatureCount="0">
      <filegroup open="true" hidden="false">
        <legendlayerfile isInOverview="0" layerid="MWGE7AFL20190309200938503" visible="0"/>
      </filegroup>
    </legendlayer>
    <legendlayer drawingOrder="-1" open="true" checked="Qt::Unchecked" name="borders_tribes" showFeatureCount="0">
      <filegroup open="true" hidden="false">
        <legendlayerfile isInOverview="0" layerid="borders_tribes20190309105347003" visible="0"/>
      </filegroup>
    </legendlayer>
    <legendlayer drawingOrder="-1" open="true" checked="Qt::Checked" name="TownshendDataMurdockIDmap2" showFeatureCount="0">
      <filegroup open="true" hidden="false">
        <legendlayerfile isInOverview="0" layerid="TownshendDataMurdockIDmap220190308215742413" visible="1"/>
      </filegroup>
    </legendlayer>
    <legendlayer drawingOrder="-1" open="false" checked="Qt::Checked" name="TownshendDataMurdockIDmap" showFeatureCount="0">
      <filegroup open="false" hidden="false">
        <legendlayerfile isInOverview="0" layerid="TownshendDataMurdockIDmap20190308172951869" visible="1"/>
      </filegroup>
    </legendlayer>
    <legendlayer drawingOrder="-1" open="false" checked="Qt::Checked" name="murdock_africa" showFeatureCount="0">
      <filegroup open="false" hidden="false">
        <legendlayerfile isInOverview="0" layerid="murdock_africa20190302181545687" visible="1"/>
      </filegroup>
    </legendlayer>
    <legendlayer drawingOrder="-1" open="true" checked="Qt::Checked" name="Africa" showFeatureCount="0">
      <filegroup open="true" hidden="false">
        <legendlayerfile isInOverview="0" layerid="Africa20181021193227758" visible="1"/>
      </filegroup>
    </legendlayer>
    <legendlayer drawingOrder="-1" open="true" checked="Qt::Unchecked" name="africa_ethnographic_atlas_final" showFeatureCount="0">
      <filegroup open="true" hidden="false">
        <legendlayerfile isInOverview="0" layerid="africa_ethnographic_atlas_final20181021193215651" visible="0"/>
      </filegroup>
    </legendlayer>
  </legend>
  <Composer title="mapping" visible="0">
    <Composition resizeToContentsMarginLeft="0" snapping="0" showPages="1" guidesVisible="1" resizeToContentsMarginTop="0" worldFileMap="{f03b5644-13d4-444c-9e80-a7990421a686}" alignmentSnap="1" printResolution="300" paperWidth="295" gridVisible="0" snapGridOffsetX="0" smartGuides="1" snapGridOffsetY="0" resizeToContentsMarginRight="0" snapTolerancePixels="5" printAsRaster="0" generateWorldFile="0" paperHeight="209.189" numPages="1" snapGridResolution="10" resizeToContentsMarginBottom="0">
      <symbol alpha="1" clip_to_extent="1" type="fill" name="">
        <layer pass="0" class="SimpleFill" locked="0">
          <prop k="border_width_map_unit_scale" v="0,0,0,0,0,0"/>
          <prop k="color" v="255,255,255,255"/>
          <prop k="joinstyle" v="miter"/>
          <prop k="offset" v="0,0"/>
          <prop k="offset_map_unit_scale" v="0,0,0,0,0,0"/>
          <prop k="offset_unit" v="MM"/>
          <prop k="outline_color" v="0,0,0,255"/>
          <prop k="outline_style" v="no"/>
          <prop k="outline_width" v="0.26"/>
          <prop k="outline_width_unit" v="MM"/>
          <prop k="style" v="solid"/>
        </layer>
      </symbol>
      <ComposerMap followPreset="false" mapRotation="0" keepLayerSet="false" followPresetName="" id="0" previewMode="Cache" drawCanvasItems="true">
        <Extent ymin="-36.10517008120974936" xmin="-25.23926085266890595" ymax="25.91602778488614689" xmax="62.22352815869540166"/>
        <LayerSet/>
        <Grid/>
        <ComposerMapGrid rightAnnotationDirection="0" gridFramePenColor="0,0,0,255" show="0" bottomAnnotationPosition="1" annotationPrecision="3" showAnnotation="0" topFrameDivisions="0" uuid="{37f885af-fd3c-4294-8292-dbd91750abc0}" leftAnnotationDirection="0" topAnnotationPosition="1" rightAnnotationDisplay="0" offsetX="0" offsetY="0" rightFrameDivisions="0" gridStyle="0" annotationFontColor="0,0,0,255" intervalX="0" gridFrameSideFlags="15" intervalY="0" bottomAnnotationDirection="0" leftAnnotationDisplay="0" leftFrameDivisions="0" frameFillColor1="255,255,255,255" annotationExpression="" frameFillColor2="0,0,0,255" crossLength="3" gridFramePenThickness="0.5" bottomAnnotationDisplay="0" unit="0" topAnnotationDisplay="0" leftAnnotationPosition="1" blendMode="0" gridFrameStyle="0" rightAnnotationPosition="1" gridFrameWidth="2" name="Grid 1" annotationFormat="0" bottomFrameDivisions="0" topAnnotationDirection="0" frameAnnotationDistance="1">
          <lineStyle>
            <symbol alpha="1" clip_to_extent="1" type="line" name="">
              <layer pass="0" class="SimpleLine" locked="0">
                <prop k="capstyle" v="square"/>
                <prop k="customdash" v="5;2"/>
                <prop k="customdash_map_unit_scale" v="0,0,0,0,0,0"/>
                <prop k="customdash_unit" v="MM"/>
                <prop k="draw_inside_polygon" v="0"/>
                <prop k="joinstyle" v="bevel"/>
                <prop k="line_color" v="0,0,0,255"/>
                <prop k="line_style" v="solid"/>
                <prop k="line_width" v="0"/>
                <prop k="line_width_unit" v="MM"/>
                <prop k="offset" v="0"/>
                <prop k="offset_map_unit_scale" v="0,0,0,0,0,0"/>
                <prop k="offset_unit" v="MM"/>
                <prop k="use_custom_dash" v="0"/>
                <prop k="width_map_unit_scale" v="0,0,0,0,0,0"/>
              </layer>
            </symbol>
          </lineStyle>
          <markerStyle>
            <symbol alpha="1" clip_to_extent="1" type="marker" name="">
              <layer pass="0" class="SimpleMarker" locked="0">
                <prop k="angle" v="0"/>
                <prop k="color" v="0,0,0,255"/>
                <prop k="horizontal_anchor_point" v="1"/>
                <prop k="joinstyle" v="bevel"/>
                <prop k="name" v="circle"/>
                <prop k="offset" v="0,0"/>
                <prop k="offset_map_unit_scale" v="0,0,0,0,0,0"/>
                <prop k="offset_unit" v="MM"/>
                <prop k="outline_color" v="0,0,0,255"/>
                <prop k="outline_style" v="solid"/>
                <prop k="outline_width" v="0"/>
                <prop k="outline_width_map_unit_scale" v="0,0,0,0,0,0"/>
                <prop k="outline_width_unit" v="MM"/>
                <prop k="scale_method" v="diameter"/>
                <prop k="size" v="2"/>
                <prop k="size_map_unit_scale" v="0,0,0,0,0,0"/>
                <prop k="size_unit" v="MM"/>
                <prop k="vertical_anchor_point" v="1"/>
              </layer>
            </symbol>
          </markerStyle>
          <annotationFontProperties description="MS Shell Dlg 2,7.5,-1,5,50,0,0,0,0,0" style=""/>
        </ComposerMapGrid>
        <AtlasMap scalingMode="2" atlasDriven="0" margin="0.10000000000000001"/>
        <ComposerItem pagey="0" page="1" id="" lastValidViewScaleFactor="3.6192" positionMode="0" positionLock="false" x="0" y="0" visibility="1" zValue="1" background="true" transparency="0" frameJoinStyle="miter" blendMode="0" width="295" outlineWidth="0.3" excludeFromExports="0" uuid="{f03b5644-13d4-444c-9e80-a7990421a686}" height="209.189" itemRotation="0" frame="false" pagex="0">
          <FrameColor alpha="255" red="0" blue="0" green="0"/>
          <BackgroundColor alpha="255" red="255" blue="255" green="255"/>
          <customproperties/>
        </ComposerItem>
      </ComposerMap>
      <customproperties/>
    </Composition>
  </Composer>
  <Composer title="ComplexityMap" visible="1">
    <Composition resizeToContentsMarginLeft="0" snapping="0" showPages="1" guidesVisible="1" resizeToContentsMarginTop="0" worldFileMap="{7f6990ce-6a07-483a-9fbf-7854b9a28b08}" alignmentSnap="1" printResolution="300" paperWidth="297" gridVisible="0" snapGridOffsetX="0" smartGuides="1" snapGridOffsetY="0" resizeToContentsMarginRight="0" snapTolerancePixels="5" printAsRaster="0" generateWorldFile="0" paperHeight="210" numPages="1" snapGridResolution="10" resizeToContentsMarginBottom="0">
      <symbol alpha="1" clip_to_extent="1" type="fill" name="">
        <layer pass="0" class="SimpleFill" locked="0">
          <prop k="border_width_map_unit_scale" v="0,0,0,0,0,0"/>
          <prop k="color" v="255,255,255,255"/>
          <prop k="joinstyle" v="miter"/>
          <prop k="offset" v="0,0"/>
          <prop k="offset_map_unit_scale" v="0,0,0,0,0,0"/>
          <prop k="offset_unit" v="MM"/>
          <prop k="outline_color" v="0,0,0,255"/>
          <prop k="outline_style" v="no"/>
          <prop k="outline_width" v="0.26"/>
          <prop k="outline_width_unit" v="MM"/>
          <prop k="style" v="solid"/>
        </layer>
      </symbol>
      <ComposerLegend symbolWidth="7" title="Mancal game type complexity" rasterBorderWidth="0" titleAlignment="1" map="0" wmsLegendWidth="50" rasterBorderColor="0,0,0,255" wrapChar="" fontColor="#000000" columnCount="1" wmsLegendHeight="25" columnSpace="2" symbolHeight="4" equalColumnWidth="0" resizeToContents="1" splitLayer="0" boxSpace="2" rasterBorder="1">
        <styles>
          <style marginBottom="2" name="title">
            <styleFont description="MS Shell Dlg 2,16,-1,5,50,0,0,0,0,0" style=""/>
          </style>
          <style marginTop="2" name="group">
            <styleFont description="MS Shell Dlg 2,14,-1,5,50,0,0,0,0,0" style=""/>
          </style>
          <style marginTop="2" name="subgroup">
            <styleFont description="MS Shell Dlg 2,12,-1,5,50,0,0,0,0,0" style=""/>
          </style>
          <style marginTop="2" name="symbol">
            <styleFont description="MS Shell Dlg 2,7.5,-1,5,50,0,0,0,0,0" style=""/>
          </style>
          <style marginTop="2" marginLeft="2" name="symbolLabel">
            <styleFont description="MS Shell Dlg 2,14,-1,5,50,0,0,0,0,0" style=""/>
          </style>
        </styles>
        <layer-tree-group expanded="1" checked="Qt::Checked" name="">
          <customproperties/>
          <layer-tree-layer expanded="1" providerKey="ogr" checked="Qt::Checked" id="TownshendDataMurdockIDmap_Clean20191228231928635" source="C:\Users\mkond\OneDrive\OriginsofEntrepreneurship\Data\R\TownshendDataMurdockIDmap_Clean.shp" name="TownshendDataMurdockIDmap_Clean">
            <customproperties>
              <property key="legend/node-order" value="1,2,3,4"/>
              <property key="legend/title-label" value=""/>
            </customproperties>
          </layer-tree-layer>
        </layer-tree-group>
        <ComposerItem pagey="141.648" page="1" id="" lastValidViewScaleFactor="-1" positionMode="0" positionLock="false" x="48.5328" y="141.648" visibility="1" zValue="2" background="true" transparency="0" frameJoinStyle="miter" blendMode="0" width="78" outlineWidth="0.3" excludeFromExports="0" uuid="{a6d4008b-0c73-4408-bb15-34af2dc9b2ef}" height="38.2" itemRotation="0" frame="false" pagex="48.5328">
          <FrameColor alpha="255" red="0" blue="0" green="0"/>
          <BackgroundColor alpha="255" red="255" blue="255" green="255"/>
          <customproperties/>
        </ComposerItem>
      </ComposerLegend>
      <ComposerMap followPreset="false" mapRotation="0" keepLayerSet="false" followPresetName="" id="0" previewMode="Cache" drawCanvasItems="true">
        <Extent ymin="-34.4959703285922501" xmin="-33.41031597846329504" ymax="38.73745415164830774" xmax="71.3099431816874727"/>
        <LayerSet/>
        <Grid/>
        <ComposerMapGrid rightAnnotationDirection="0" gridFramePenColor="0,0,0,255" show="0" bottomAnnotationPosition="1" annotationPrecision="3" showAnnotation="0" topFrameDivisions="0" uuid="{d2478863-141e-4d0b-b949-6d42b6f75cee}" leftAnnotationDirection="0" topAnnotationPosition="1" rightAnnotationDisplay="0" offsetX="0" offsetY="0" rightFrameDivisions="0" gridStyle="0" annotationFontColor="0,0,0,255" intervalX="0" gridFrameSideFlags="15" intervalY="0" bottomAnnotationDirection="0" leftAnnotationDisplay="0" leftFrameDivisions="0" frameFillColor1="255,255,255,255" annotationExpression="" frameFillColor2="0,0,0,255" crossLength="3" gridFramePenThickness="0.5" bottomAnnotationDisplay="0" unit="0" topAnnotationDisplay="0" leftAnnotationPosition="1" blendMode="0" gridFrameStyle="0" rightAnnotationPosition="1" gridFrameWidth="2" name="Grid 1" annotationFormat="0" bottomFrameDivisions="0" topAnnotationDirection="0" frameAnnotationDistance="1">
          <lineStyle>
            <symbol alpha="1" clip_to_extent="1" type="line" name="">
              <layer pass="0" class="SimpleLine" locked="0">
                <prop k="capstyle" v="square"/>
                <prop k="customdash" v="5;2"/>
                <prop k="customdash_map_unit_scale" v="0,0,0,0,0,0"/>
                <prop k="customdash_unit" v="MM"/>
                <prop k="draw_inside_polygon" v="0"/>
                <prop k="joinstyle" v="bevel"/>
                <prop k="line_color" v="0,0,0,255"/>
                <prop k="line_style" v="solid"/>
                <prop k="line_width" v="0"/>
                <prop k="line_width_unit" v="MM"/>
                <prop k="offset" v="0"/>
                <prop k="offset_map_unit_scale" v="0,0,0,0,0,0"/>
                <prop k="offset_unit" v="MM"/>
                <prop k="use_custom_dash" v="0"/>
                <prop k="width_map_unit_scale" v="0,0,0,0,0,0"/>
              </layer>
            </symbol>
          </lineStyle>
          <markerStyle>
            <symbol alpha="1" clip_to_extent="1" type="marker" name="">
              <layer pass="0" class="SimpleMarker" locked="0">
                <prop k="angle" v="0"/>
                <prop k="color" v="0,0,0,255"/>
                <prop k="horizontal_anchor_point" v="1"/>
                <prop k="joinstyle" v="bevel"/>
                <prop k="name" v="circle"/>
                <prop k="offset" v="0,0"/>
                <prop k="offset_map_unit_scale" v="0,0,0,0,0,0"/>
                <prop k="offset_unit" v="MM"/>
                <prop k="outline_color" v="0,0,0,255"/>
                <prop k="outline_style" v="solid"/>
                <prop k="outline_width" v="0"/>
                <prop k="outline_width_map_unit_scale" v="0,0,0,0,0,0"/>
                <prop k="outline_width_unit" v="MM"/>
                <prop k="scale_method" v="diameter"/>
                <prop k="size" v="2"/>
                <prop k="size_map_unit_scale" v="0,0,0,0,0,0"/>
                <prop k="size_unit" v="MM"/>
                <prop k="vertical_anchor_point" v="1"/>
              </layer>
            </symbol>
          </markerStyle>
          <annotationFontProperties description="MS Shell Dlg 2,7.5,-1,5,50,0,0,0,0,0" style=""/>
        </ComposerMapGrid>
        <AtlasMap scalingMode="2" atlasDriven="0" margin="0.10000000000000001"/>
        <ComposerItem pagey="3" page="1" id="" lastValidViewScaleFactor="1.72362" positionMode="0" positionLock="false" x="1" y="3" visibility="1" zValue="1" background="true" transparency="0" frameJoinStyle="miter" blendMode="0" width="296" outlineWidth="0.3" excludeFromExports="0" uuid="{7f6990ce-6a07-483a-9fbf-7854b9a28b08}" height="207" itemRotation="0" frame="false" pagex="1">
          <FrameColor alpha="255" red="0" blue="0" green="0"/>
          <BackgroundColor alpha="255" red="255" blue="255" green="255"/>
          <customproperties/>
        </ComposerItem>
      </ComposerMap>
      <customproperties/>
    </Composition>
  </Composer>
  <projectlayers>
    <maplayer simplifyAlgorithm="0" minimumScale="0" maximumScale="1e+08" simplifyDrawingHints="1" minLabelScale="0" maxLabelScale="1e+08" simplifyDrawingTol="1" readOnly="0" geometry="Polygon" simplifyMaxScale="1" type="vector" hasScaleBasedVisibilityFlag="0" simplifyLocal="1" scaleBasedLabelVisibilityFlag="0">
      <id>Africa20181021193227758</id>
      <datasource>./Africa.shp</datasource>
      <keywordList>
        <value></value>
      </keywordList>
      <layername>Africa</layername>
      <srs>
        <spatialrefsys>
          <proj4>+proj=longlat +datum=WGS84 +no_defs</proj4>
          <srsid>3452</srsid>
          <srid>4326</srid>
          <authid>EPSG:4326</authid>
          <description>WGS 84</description>
          <projectionacronym>longlat</projectionacronym>
          <ellipsoidacronym>WGS84</ellipsoidacronym>
          <geographicflag>true</geographicflag>
        </spatialrefsys>
      </srs>
      <provider encoding="System">ogr</provider>
      <vectorjoins/>
      <layerDependencies/>
      <expressionfields/>
      <map-layer-style-manager current="">
        <map-layer-style name=""/>
      </map-layer-style-manager>
      <edittypes>
        <edittype widgetv2type="TextEdit" name="ID">
          <widgetv2config IsMultiline="0" fieldEditable="1" constraint="" UseHtml="0" labelOnTop="0" constraintDescription="" notNull="0"/>
        </edittype>
        <edittype widgetv2type="TextEdit" name="CODE">
          <widgetv2config IsMultiline="0" fieldEditable="1" constraint="" UseHtml="0" labelOnTop="0" constraintDescription="" notNull="0"/>
        </edittype>
        <edittype widgetv2type="TextEdit" name="COUNTRY">
          <widgetv2config IsMultiline="0" fieldEditable="1" constraint="" UseHtml="0" labelOnTop="0" constraintDescription="" notNull="0"/>
        </edittype>
      </edittypes>
      <renderer-v2 forceraster="0" symbollevels="0" type="singleSymbol" enableorderby="0">
        <symbols>
          <symbol alpha="1" clip_to_extent="1" type="fill" name="0">
            <layer pass="0" class="SimpleLine" locked="0">
              <prop k="capstyle" v="square"/>
              <prop k="customdash" v="5;2"/>
              <prop k="customdash_map_unit_scale" v="0,0,0,0,0,0"/>
              <prop k="customdash_unit" v="MM"/>
              <prop k="draw_inside_polygon" v="0"/>
              <prop k="joinstyle" v="bevel"/>
              <prop k="line_color" v="0,0,0,255"/>
              <prop k="line_style" v="solid"/>
              <prop k="line_width" v="0.26"/>
              <prop k="line_width_unit" v="MM"/>
              <prop k="offset" v="0"/>
              <prop k="offset_map_unit_scale" v="0,0,0,0,0,0"/>
              <prop k="offset_unit" v="MM"/>
              <prop k="use_custom_dash" v="0"/>
              <prop k="width_map_unit_scale" v="0,0,0,0,0,0"/>
            </layer>
          </symbol>
        </symbols>
        <rotation/>
        <sizescale scalemethod="diameter"/>
      </renderer-v2>
      <labeling type="simple"/>
      <customproperties>
        <property key="embeddedWidgets/count" value="0"/>
        <property key="labeling" value="pal"/>
        <property key="labeling/addDirectionSymbol" value="false"/>
        <property key="labeling/angleOffset" value="0"/>
        <property key="labeling/blendMode" value="0"/>
        <property key="labeling/bufferBlendMode" value="0"/>
        <property key="labeling/bufferColorA" value="255"/>
        <property key="labeling/bufferColorB" value="255"/>
        <property key="labeling/bufferColorG" value="255"/>
        <property key="labeling/bufferColorR" value="255"/>
        <property key="labeling/bufferDraw" value="false"/>
        <property key="labeling/bufferJoinStyle" value="128"/>
        <property key="labeling/bufferNoFill" value="false"/>
        <property key="labeling/bufferSize" value="1"/>
        <property key="labeling/bufferSizeInMapUnits" value="false"/>
        <property key="labeling/bufferSizeMapUnitScale" value="0,0,0,0,0,0"/>
        <property key="labeling/bufferTransp" value="0"/>
        <property key="labeling/centroidInside" value="false"/>
        <property key="labeling/centroidWhole" value="false"/>
        <property key="labeling/decimals" value="3"/>
        <property key="labeling/displayAll" value="false"/>
        <property key="labeling/dist" value="0"/>
        <property key="labeling/distInMapUnits" value="false"/>
        <property key="labeling/distMapUnitScale" value="0,0,0,0,0,0"/>
        <property key="labeling/drawLabels" value="false"/>
        <property key="labeling/enabled" value="false"/>
        <property key="labeling/fieldName" value=""/>
        <property key="labeling/fitInPolygonOnly" value="false"/>
        <property key="labeling/fontCapitals" value="0"/>
        <property key="labeling/fontFamily" value="MS Shell Dlg 2"/>
        <property key="labeling/fontItalic" value="false"/>
        <property key="labeling/fontLetterSpacing" value="0"/>
        <property key="labeling/fontLimitPixelSize" value="false"/>
        <property key="labeling/fontMaxPixelSize" value="10000"/>
        <property key="labeling/fontMinPixelSize" value="3"/>
        <property key="labeling/fontSize" value="7.5"/>
        <property key="labeling/fontSizeInMapUnits" value="false"/>
        <property key="labeling/fontSizeMapUnitScale" value="0,0,0,0,0,0"/>
        <property key="labeling/fontStrikeout" value="false"/>
        <property key="labeling/fontUnderline" value="false"/>
        <property key="labeling/fontWeight" value="50"/>
        <property key="labeling/fontWordSpacing" value="0"/>
        <property key="labeling/formatNumbers" value="false"/>
        <property key="labeling/isExpression" value="true"/>
        <property key="labeling/labelOffsetInMapUnits" value="true"/>
        <property key="labeling/labelOffsetMapUnitScale" value="0,0,0,0,0,0"/>
        <property key="labeling/labelPerPart" value="false"/>
        <property key="labeling/leftDirectionSymbol" value="&lt;"/>
        <property key="labeling/limitNumLabels" value="false"/>
        <property key="labeling/maxCurvedCharAngleIn" value="25"/>
        <property key="labeling/maxCurvedCharAngleOut" value="-25"/>
        <property key="labeling/maxNumLabels" value="2000"/>
        <property key="labeling/mergeLines" value="false"/>
        <property key="labeling/minFeatureSize" value="0"/>
        <property key="labeling/multilineAlign" value="4294967295"/>
        <property key="labeling/multilineHeight" value="1"/>
        <property key="labeling/namedStyle" value="Normal"/>
        <property key="labeling/obstacle" value="true"/>
        <property key="labeling/obstacleFactor" value="1"/>
        <property key="labeling/obstacleType" value="0"/>
        <property key="labeling/offsetType" value="0"/>
        <property key="labeling/placeDirectionSymbol" value="0"/>
        <property key="labeling/placement" value="1"/>
        <property key="labeling/placementFlags" value="10"/>
        <property key="labeling/plussign" value="false"/>
        <property key="labeling/predefinedPositionOrder" value="TR,TL,BR,BL,R,L,TSR,BSR"/>
        <property key="labeling/preserveRotation" value="true"/>
        <property key="labeling/previewBkgrdColor" value="#ffffff"/>
        <property key="labeling/priority" value="5"/>
        <property key="labeling/quadOffset" value="4"/>
        <property key="labeling/repeatDistance" value="0"/>
        <property key="labeling/repeatDistanceMapUnitScale" value="0,0,0,0,0,0"/>
        <property key="labeling/repeatDistanceUnit" value="1"/>
        <property key="labeling/reverseDirectionSymbol" value="false"/>
        <property key="labeling/rightDirectionSymbol" value=">"/>
        <property key="labeling/scaleMax" value="10000000"/>
        <property key="labeling/scaleMin" value="1"/>
        <property key="labeling/scaleVisibility" value="false"/>
        <property key="labeling/shadowBlendMode" value="6"/>
        <property key="labeling/shadowColorB" value="0"/>
        <property key="labeling/shadowColorG" value="0"/>
        <property key="labeling/shadowColorR" value="0"/>
        <property key="labeling/shadowDraw" value="false"/>
        <property key="labeling/shadowOffsetAngle" value="135"/>
        <property key="labeling/shadowOffsetDist" value="1"/>
        <property key="labeling/shadowOffsetGlobal" value="true"/>
        <property key="labeling/shadowOffsetMapUnitScale" value="0,0,0,0,0,0"/>
        <property key="labeling/shadowOffsetUnits" value="1"/>
        <property key="labeling/shadowRadius" value="1.5"/>
        <property key="labeling/shadowRadiusAlphaOnly" value="false"/>
        <property key="labeling/shadowRadiusMapUnitScale" value="0,0,0,0,0,0"/>
        <property key="labeling/shadowRadiusUnits" value="1"/>
        <property key="labeling/shadowScale" value="100"/>
        <property key="labeling/shadowTransparency" value="30"/>
        <property key="labeling/shadowUnder" value="0"/>
        <property key="labeling/shapeBlendMode" value="0"/>
        <property key="labeling/shapeBorderColorA" value="255"/>
        <property key="labeling/shapeBorderColorB" value="128"/>
        <property key="labeling/shapeBorderColorG" value="128"/>
        <property key="labeling/shapeBorderColorR" value="128"/>
        <property key="labeling/shapeBorderWidth" value="0"/>
        <property key="labeling/shapeBorderWidthMapUnitScale" value="0,0,0,0,0,0"/>
        <property key="labeling/shapeBorderWidthUnits" value="1"/>
        <property key="labeling/shapeDraw" value="false"/>
        <property key="labeling/shapeFillColorA" value="255"/>
        <property key="labeling/shapeFillColorB" value="255"/>
        <property key="labeling/shapeFillColorG" value="255"/>
        <property key="labeling/shapeFillColorR" value="255"/>
        <property key="labeling/shapeJoinStyle" value="64"/>
        <property key="labeling/shapeOffsetMapUnitScale" value="0,0,0,0,0,0"/>
        <property key="labeling/shapeOffsetUnits" value="1"/>
        <property key="labeling/shapeOffsetX" value="0"/>
        <property key="labeling/shapeOffsetY" value="0"/>
        <property key="labeling/shapeRadiiMapUnitScale" value="0,0,0,0,0,0"/>
        <property key="labeling/shapeRadiiUnits" value="1"/>
        <property key="labeling/shapeRadiiX" value="0"/>
        <property key="labeling/shapeRadiiY" value="0"/>
        <property key="labeling/shapeRotation" value="0"/>
        <property key="labeling/shapeRotationType" value="0"/>
        <property key="labeling/shapeSVGFile" value=""/>
        <property key="labeling/shapeSizeMapUnitScale" value="0,0,0,0,0,0"/>
        <property key="labeling/shapeSizeType" value="0"/>
        <property key="labeling/shapeSizeUnits" value="1"/>
        <property key="labeling/shapeSizeX" value="0"/>
        <property key="labeling/shapeSizeY" value="0"/>
        <property key="labeling/shapeTransparency" value="0"/>
        <property key="labeling/shapeType" value="0"/>
        <property key="labeling/substitutions" value="&lt;substitutions/>"/>
        <property key="labeling/textColorA" value="255"/>
        <property key="labeling/textColorB" value="0"/>
        <property key="labeling/textColorG" value="0"/>
        <property key="labeling/textColorR" value="0"/>
        <property key="labeling/textTransp" value="0"/>
        <property key="labeling/upsidedownLabels" value="0"/>
        <property key="labeling/useSubstitutions" value="false"/>
        <property key="labeling/wrapChar" value=""/>
        <property key="labeling/xOffset" value="0"/>
        <property key="labeling/yOffset" value="0"/>
        <property key="labeling/zIndex" value="0"/>
        <property key="variableNames"/>
        <property key="variableValues"/>
      </customproperties>
      <blendMode>0</blendMode>
      <featureBlendMode>0</featureBlendMode>
      <layerTransparency>0</layerTransparency>
      <displayfield>ID</displayfield>
      <label>0</label>
      <labelattributes>
        <label fieldname="" text="Label"/>
        <family fieldname="" name="MS Shell Dlg 2"/>
        <size fieldname="" units="pt" value="12"/>
        <bold fieldname="" on="0"/>
        <italic fieldname="" on="0"/>
        <underline fieldname="" on="0"/>
        <strikeout fieldname="" on="0"/>
        <color fieldname="" red="0" blue="0" green="0"/>
        <x fieldname=""/>
        <y fieldname=""/>
        <offset x="0" y="0" units="pt" yfieldname="" xfieldname=""/>
        <angle fieldname="" value="0" auto="0"/>
        <alignment fieldname="" value="center"/>
        <buffercolor fieldname="" red="255" blue="255" green="255"/>
        <buffersize fieldname="" units="pt" value="1"/>
        <bufferenabled fieldname="" on=""/>
        <multilineenabled fieldname="" on=""/>
        <selectedonly on=""/>
      </labelattributes>
      <SingleCategoryDiagramRenderer diagramType="Histogram" sizeLegend="0" attributeLegend="1">
        <DiagramCategory penColor="#000000" labelPlacementMethod="XHeight" penWidth="0" diagramOrientation="Up" sizeScale="0,0,0,0,0,0" minimumSize="0" barWidth="5" penAlpha="255" maxScaleDenominator="1e+08" backgroundColor="#ffffff" transparency="0" width="15" scaleDependency="Area" backgroundAlpha="255" angleOffset="1440" scaleBasedVisibility="0" enabled="0" height="15" lineSizeScale="0,0,0,0,0,0" sizeType="MM" lineSizeType="MM" minScaleDenominator="inf">
          <fontProperties description="MS Shell Dlg 2,7.5,-1,5,50,0,0,0,0,0" style=""/>
          <attribute field="" color="#000000" label=""/>
        </DiagramCategory>
        <symbol alpha="1" clip_to_extent="1" type="marker" name="sizeSymbol">
          <layer pass="0" class="SimpleMarker" locked="0">
            <prop k="angle" v="0"/>
            <prop k="color" v="255,0,0,255"/>
            <prop k="horizontal_anchor_point" v="1"/>
            <prop k="joinstyle" v="bevel"/>
            <prop k="name" v="circle"/>
            <prop k="offset" v="0,0"/>
            <prop k="offset_map_unit_scale" v="0,0,0,0,0,0"/>
            <prop k="offset_unit" v="MM"/>
            <prop k="outline_color" v="0,0,0,255"/>
            <prop k="outline_style" v="solid"/>
            <prop k="outline_width" v="0"/>
            <prop k="outline_width_map_unit_scale" v="0,0,0,0,0,0"/>
            <prop k="outline_width_unit" v="MM"/>
            <prop k="scale_method" v="diameter"/>
            <prop k="size" v="2"/>
            <prop k="size_map_unit_scale" v="0,0,0,0,0,0"/>
            <prop k="size_unit" v="MM"/>
            <prop k="vertical_anchor_point" v="1"/>
          </layer>
        </symbol>
      </SingleCategoryDiagramRenderer>
      <DiagramLayerSettings yPosColumn="-1" showColumn="-1" linePlacementFlags="10" placement="0" dist="0" xPosColumn="-1" priority="0" obstacle="0" zIndex="0" showAll="1"/>
      <annotationform>.</annotationform>
      <aliases>
        <alias field="ID" index="0" name=""/>
        <alias field="CODE" index="1" name=""/>
        <alias field="COUNTRY" index="2" name=""/>
      </aliases>
      <excludeAttributesWMS/>
      <excludeAttributesWFS/>
      <attributeactions default="-1"/>
      <attributetableconfig actionWidgetStyle="dropDown" sortExpression="" sortOrder="0">
        <columns>
          <column width="-1" hidden="0" type="field" name="ID"/>
          <column width="-1" hidden="0" type="field" name="CODE"/>
          <column width="-1" hidden="0" type="field" name="COUNTRY"/>
          <column width="-1" hidden="1" type="actions"/>
        </columns>
      </attributetableconfig>
      <editform>.</editform>
      <editforminit/>
      <editforminitcodesource>0</editforminitcodesource>
      <editforminitfilepath>.</editforminitfilepath>
      <editforminitcode><![CDATA[# -*- coding: utf-8 -*-
"""
QGIS forms can have a Python function that is called when the form is
opened.

Use this function to add extra logic to your forms.

Enter the name of the function in the "Python Init function"
field.
An example follows:
"""
from qgis.PyQt.QtWidgets import QWidget

def my_form_open(dialog, layer, feature):
	geom = feature.geometry()
	control = dialog.findChild(QWidget, "MyLineEdit")
]]></editforminitcode>
      <featformsuppress>0</featformsuppress>
      <editorlayout>generatedlayout</editorlayout>
      <widgets/>
      <conditionalstyles>
        <rowstyles/>
        <fieldstyles/>
      </conditionalstyles>
      <defaults>
        <default field="ID" expression=""/>
        <default field="CODE" expression=""/>
        <default field="COUNTRY" expression=""/>
      </defaults>
      <previewExpression></previewExpression>
    </maplayer>
    <maplayer simplifyAlgorithm="0" minimumScale="0" maximumScale="1e+08" simplifyDrawingHints="1" minLabelScale="0" maxLabelScale="1e+08" simplifyDrawingTol="1" readOnly="0" geometry="Point" simplifyMaxScale="1" type="vector" hasScaleBasedVisibilityFlag="0" simplifyLocal="1" scaleBasedLabelVisibilityFlag="0">
      <id>MWGE7AFL20190309200938503</id>
      <datasource>../DHS/Malawi/MW2015/MWGE7AFL/MWGE7AFL.shp</datasource>
      <keywordList>
        <value></value>
      </keywordList>
      <layername>MWGE7AFL</layername>
      <srs>
        <spatialrefsys>
          <proj4>+proj=longlat +datum=WGS84 +no_defs</proj4>
          <srsid>3452</srsid>
          <srid>4326</srid>
          <authid>EPSG:4326</authid>
          <description>WGS 84</description>
          <projectionacronym>longlat</projectionacronym>
          <ellipsoidacronym>WGS84</ellipsoidacronym>
          <geographicflag>true</geographicflag>
        </spatialrefsys>
      </srs>
      <provider encoding="System">ogr</provider>
      <vectorjoins/>
      <layerDependencies/>
      <expressionfields/>
      <map-layer-style-manager current="">
        <map-layer-style name=""/>
      </map-layer-style-manager>
      <edittypes>
        <edittype widgetv2type="TextEdit" name="DHSID">
          <widgetv2config IsMultiline="0" fieldEditable="1" constraint="" UseHtml="0" labelOnTop="0" constraintDescription="" notNull="0"/>
        </edittype>
        <edittype widgetv2type="TextEdit" name="DHSCC">
          <widgetv2config IsMultiline="0" fieldEditable="1" constraint="" UseHtml="0" labelOnTop="0" constraintDescription="" notNull="0"/>
        </edittype>
        <edittype widgetv2type="TextEdit" name="DHSYEAR">
          <widgetv2config IsMultiline="0" fieldEditable="1" constraint="" UseHtml="0" labelOnTop="0" constraintDescription="" notNull="0"/>
        </edittype>
        <edittype widgetv2type="TextEdit" name="DHSCLUST">
          <widgetv2config IsMultiline="0" fieldEditable="1" constraint="" UseHtml="0" labelOnTop="0" constraintDescription="" notNull="0"/>
        </edittype>
        <edittype widgetv2type="TextEdit" name="CCFIPS">
          <widgetv2config IsMultiline="0" fieldEditable="1" constraint="" UseHtml="0" labelOnTop="0" constraintDescription="" notNull="0"/>
        </edittype>
        <edittype widgetv2type="TextEdit" name="ADM1FIPS">
          <widgetv2config IsMultiline="0" fieldEditable="1" constraint="" UseHtml="0" labelOnTop="0" constraintDescription="" notNull="0"/>
        </edittype>
        <edittype widgetv2type="TextEdit" name="ADM1FIPSNA">
          <widgetv2config IsMultiline="0" fieldEditable="1" constraint="" UseHtml="0" labelOnTop="0" constraintDescription="" notNull="0"/>
        </edittype>
        <edittype widgetv2type="TextEdit" name="ADM1SALBNA">
          <widgetv2config IsMultiline="0" fieldEditable="1" constraint="" UseHtml="0" labelOnTop="0" constraintDescription="" notNull="0"/>
        </edittype>
        <edittype widgetv2type="TextEdit" name="ADM1SALBCO">
          <widgetv2config IsMultiline="0" fieldEditable="1" constraint="" UseHtml="0" labelOnTop="0" constraintDescription="" notNull="0"/>
        </edittype>
        <edittype widgetv2type="TextEdit" name="ADM1DHS">
          <widgetv2config IsMultiline="0" fieldEditable="1" constraint="" UseHtml="0" labelOnTop="0" constraintDescription="" notNull="0"/>
        </edittype>
        <edittype widgetv2type="TextEdit" name="ADM1NAME">
          <widgetv2config IsMultiline="0" fieldEditable="1" constraint="" UseHtml="0" labelOnTop="0" constraintDescription="" notNull="0"/>
        </edittype>
        <edittype widgetv2type="TextEdit" name="DHSREGCO">
          <widgetv2config IsMultiline="0" fieldEditable="1" constraint="" UseHtml="0" labelOnTop="0" constraintDescription="" notNull="0"/>
        </edittype>
        <edittype widgetv2type="TextEdit" name="DHSREGNA">
          <widgetv2config IsMultiline="0" fieldEditable="1" constraint="" UseHtml="0" labelOnTop="0" constraintDescription="" notNull="0"/>
        </edittype>
        <edittype widgetv2type="TextEdit" name="SOURCE">
          <widgetv2config IsMultiline="0" fieldEditable="1" constraint="" UseHtml="0" labelOnTop="0" constraintDescription="" notNull="0"/>
        </edittype>
        <edittype widgetv2type="TextEdit" name="URBAN_RURA">
          <widgetv2config IsMultiline="0" fieldEditable="1" constraint="" UseHtml="0" labelOnTop="0" constraintDescription="" notNull="0"/>
        </edittype>
        <edittype widgetv2type="TextEdit" name="LATNUM">
          <widgetv2config IsMultiline="0" fieldEditable="1" constraint="" UseHtml="0" labelOnTop="0" constraintDescription="" notNull="0"/>
        </edittype>
        <edittype widgetv2type="TextEdit" name="LONGNUM">
          <widgetv2config IsMultiline="0" fieldEditable="1" constraint="" UseHtml="0" labelOnTop="0" constraintDescription="" notNull="0"/>
        </edittype>
        <edittype widgetv2type="TextEdit" name="ALT_GPS">
          <widgetv2config IsMultiline="0" fieldEditable="1" constraint="" UseHtml="0" labelOnTop="0" constraintDescription="" notNull="0"/>
        </edittype>
        <edittype widgetv2type="TextEdit" name="ALT_DEM">
          <widgetv2config IsMultiline="0" fieldEditable="1" constraint="" UseHtml="0" labelOnTop="0" constraintDescription="" notNull="0"/>
        </edittype>
        <edittype widgetv2type="TextEdit" name="DATUM">
          <widgetv2config IsMultiline="0" fieldEditable="1" constraint="" UseHtml="0" labelOnTop="0" constraintDescription="" notNull="0"/>
        </edittype>
      </edittypes>
      <renderer-v2 forceraster="0" symbollevels="0" type="singleSymbol" enableorderby="0">
        <symbols>
          <symbol alpha="1" clip_to_extent="1" type="marker" name="0">
            <layer pass="0" class="SimpleMarker" locked="0">
              <prop k="angle" v="0"/>
              <prop k="color" v="135,195,165,255"/>
              <prop k="horizontal_anchor_point" v="1"/>
              <prop k="joinstyle" v="bevel"/>
              <prop k="name" v="circle"/>
              <prop k="offset" v="0,0"/>
              <prop k="offset_map_unit_scale" v="0,0,0,0,0,0"/>
              <prop k="offset_unit" v="MM"/>
              <prop k="outline_color" v="0,0,0,255"/>
              <prop k="outline_style" v="solid"/>
              <prop k="outline_width" v="0"/>
              <prop k="outline_width_map_unit_scale" v="0,0,0,0,0,0"/>
              <prop k="outline_width_unit" v="MM"/>
              <prop k="scale_method" v="diameter"/>
              <prop k="size" v="2"/>
              <prop k="size_map_unit_scale" v="0,0,0,0,0,0"/>
              <prop k="size_unit" v="MM"/>
              <prop k="vertical_anchor_point" v="1"/>
            </layer>
          </symbol>
        </symbols>
        <rotation/>
        <sizescale scalemethod="diameter"/>
      </renderer-v2>
      <labeling type="simple"/>
      <customproperties/>
      <blendMode>0</blendMode>
      <featureBlendMode>0</featureBlendMode>
      <layerTransparency>0</layerTransparency>
      <displayfield>ADM1NAME</displayfield>
      <label>0</label>
      <labelattributes>
        <label fieldname="" text="Label"/>
        <family fieldname="" name="MS Shell Dlg 2"/>
        <size fieldname="" units="pt" value="12"/>
        <bold fieldname="" on="0"/>
        <italic fieldname="" on="0"/>
        <underline fieldname="" on="0"/>
        <strikeout fieldname="" on="0"/>
        <color fieldname="" red="0" blue="0" green="0"/>
        <x fieldname=""/>
        <y fieldname=""/>
        <offset x="0" y="0" units="pt" yfieldname="" xfieldname=""/>
        <angle fieldname="" value="0" auto="0"/>
        <alignment fieldname="" value="center"/>
        <buffercolor fieldname="" red="255" blue="255" green="255"/>
        <buffersize fieldname="" units="pt" value="1"/>
        <bufferenabled fieldname="" on=""/>
        <multilineenabled fieldname="" on=""/>
        <selectedonly on=""/>
      </labelattributes>
      <annotationform>.</annotationform>
      <aliases>
        <alias field="DHSID" index="0" name=""/>
        <alias field="DHSCC" index="1" name=""/>
        <alias field="DHSYEAR" index="2" name=""/>
        <alias field="DHSCLUST" index="3" name=""/>
        <alias field="CCFIPS" index="4" name=""/>
        <alias field="ADM1FIPS" index="5" name=""/>
        <alias field="ADM1FIPSNA" index="6" name=""/>
        <alias field="ADM1SALBNA" index="7" name=""/>
        <alias field="ADM1SALBCO" index="8" name=""/>
        <alias field="ADM1DHS" index="9" name=""/>
        <alias field="ADM1NAME" index="10" name=""/>
        <alias field="DHSREGCO" index="11" name=""/>
        <alias field="DHSREGNA" index="12" name=""/>
        <alias field="SOURCE" index="13" name=""/>
        <alias field="URBAN_RURA" index="14" name=""/>
        <alias field="LATNUM" index="15" name=""/>
        <alias field="LONGNUM" index="16" name=""/>
        <alias field="ALT_GPS" index="17" name=""/>
        <alias field="ALT_DEM" index="18" name=""/>
        <alias field="DATUM" index="19" name=""/>
      </aliases>
      <excludeAttributesWMS/>
      <excludeAttributesWFS/>
      <attributeactions default="-1"/>
      <attributetableconfig actionWidgetStyle="dropDown" sortExpression="" sortOrder="0">
        <columns>
          <column width="-1" hidden="0" type="field" name="DHSID"/>
          <column width="-1" hidden="0" type="field" name="DHSCC"/>
          <column width="-1" hidden="0" type="field" name="DHSYEAR"/>
          <column width="-1" hidden="0" type="field" name="DHSCLUST"/>
          <column width="-1" hidden="0" type="field" name="CCFIPS"/>
          <column width="-1" hidden="0" type="field" name="ADM1FIPS"/>
          <column width="-1" hidden="0" type="field" name="ADM1FIPSNA"/>
          <column width="-1" hidden="0" type="field" name="ADM1SALBNA"/>
          <column width="-1" hidden="0" type="field" name="ADM1SALBCO"/>
          <column width="-1" hidden="0" type="field" name="ADM1DHS"/>
          <column width="-1" hidden="0" type="field" name="ADM1NAME"/>
          <column width="-1" hidden="0" type="field" name="DHSREGCO"/>
          <column width="-1" hidden="0" type="field" name="DHSREGNA"/>
          <column width="-1" hidden="0" type="field" name="SOURCE"/>
          <column width="-1" hidden="0" type="field" name="URBAN_RURA"/>
          <column width="-1" hidden="0" type="field" name="LATNUM"/>
          <column width="-1" hidden="0" type="field" name="LONGNUM"/>
          <column width="-1" hidden="0" type="field" name="ALT_GPS"/>
          <column width="-1" hidden="0" type="field" name="ALT_DEM"/>
          <column width="-1" hidden="0" type="field" name="DATUM"/>
          <column width="-1" hidden="1" type="actions"/>
        </columns>
      </attributetableconfig>
      <editform>.</editform>
      <editforminit/>
      <editforminitcodesource>0</editforminitcodesource>
      <editforminitfilepath>.</editforminitfilepath>
      <editforminitcode><![CDATA[]]></editforminitcode>
      <featformsuppress>0</featformsuppress>
      <editorlayout>generatedlayout</editorlayout>
      <widgets/>
      <conditionalstyles>
        <rowstyles/>
        <fieldstyles/>
      </conditionalstyles>
      <defaults>
        <default field="DHSID" expression=""/>
        <default field="DHSCC" expression=""/>
        <default field="DHSYEAR" expression=""/>
        <default field="DHSCLUST" expression=""/>
        <default field="CCFIPS" expression=""/>
        <default field="ADM1FIPS" expression=""/>
        <default field="ADM1FIPSNA" expression=""/>
        <default field="ADM1SALBNA" expression=""/>
        <default field="ADM1SALBCO" expression=""/>
        <default field="ADM1DHS" expression=""/>
        <default field="ADM1NAME" expression=""/>
        <default field="DHSREGCO" expression=""/>
        <default field="DHSREGNA" expression=""/>
        <default field="SOURCE" expression=""/>
        <default field="URBAN_RURA" expression=""/>
        <default field="LATNUM" expression=""/>
        <default field="LONGNUM" expression=""/>
        <default field="ALT_GPS" expression=""/>
        <default field="ALT_DEM" expression=""/>
        <default field="DATUM" expression=""/>
      </defaults>
      <previewExpression>COALESCE( "ADM1NAME", '&lt;NULL>' )</previewExpression>
    </maplayer>
    <maplayer simplifyAlgorithm="0" minimumScale="0" maximumScale="1e+08" simplifyDrawingHints="1" minLabelScale="0" maxLabelScale="1e+08" simplifyDrawingTol="1" readOnly="0" geometry="Polygon" simplifyMaxScale="1" type="vector" hasScaleBasedVisibilityFlag="0" simplifyLocal="1" scaleBasedLabelVisibilityFlag="0">
      <id>TownshendDataMurdockIDmap20190308172951869</id>
      <datasource>./TownshendDataMurdockIDmap.shp</datasource>
      <keywordList>
        <value></value>
      </keywordList>
      <layername>TownshendDataMurdockIDmap</layername>
      <srs>
        <spatialrefsys>
          <proj4>+proj=longlat +datum=WGS84 +no_defs</proj4>
          <srsid>3452</srsid>
          <srid>4326</srid>
          <authid>EPSG:4326</authid>
          <description>WGS 84</description>
          <projectionacronym>longlat</projectionacronym>
          <ellipsoidacronym>WGS84</ellipsoidacronym>
          <geographicflag>true</geographicflag>
        </spatialrefsys>
      </srs>
      <provider encoding="System">ogr</provider>
      <vectorjoins/>
      <layerDependencies/>
      <expressionfields/>
      <map-layer-style-manager current="">
        <map-layer-style name=""/>
      </map-layer-style-manager>
      <edittypes>
        <edittype widgetv2type="TextEdit" name="NAME">
          <widgetv2config IsMultiline="0" fieldEditable="1" constraint="" UseHtml="0" labelOnTop="0" constraintDescription="" notNull="0"/>
        </edittype>
        <edittype widgetv2type="TextEdit" name="id_x">
          <widgetv2config IsMultiline="0" fieldEditable="1" constraint="" UseHtml="0" labelOnTop="0" constraintDescription="" notNull="0"/>
        </edittype>
        <edittype widgetv2type="TextEdit" name="ID">
          <widgetv2config IsMultiline="0" fieldEditable="1" constraint="" UseHtml="0" labelOnTop="0" constraintDescription="" notNull="0"/>
        </edittype>
        <edittype widgetv2type="TextEdit" name="Source">
          <widgetv2config IsMultiline="0" fieldEditable="1" constraint="" UseHtml="0" labelOnTop="0" constraintDescription="" notNull="0"/>
        </edittype>
        <edittype widgetv2type="TextEdit" name="Src_ctd">
          <widgetv2config IsMultiline="0" fieldEditable="1" constraint="" UseHtml="0" labelOnTop="0" constraintDescription="" notNull="0"/>
        </edittype>
        <edittype widgetv2type="TextEdit" name="Src_c_2">
          <widgetv2config IsMultiline="0" fieldEditable="1" constraint="" UseHtml="0" labelOnTop="0" constraintDescription="" notNull="0"/>
        </edittype>
        <edittype widgetv2type="TextEdit" name="Game_Nm">
          <widgetv2config IsMultiline="0" fieldEditable="1" constraint="" UseHtml="0" labelOnTop="0" constraintDescription="" notNull="0"/>
        </edittype>
        <edittype widgetv2type="TextEdit" name="Country">
          <widgetv2config IsMultiline="0" fieldEditable="1" constraint="" UseHtml="0" labelOnTop="0" constraintDescription="" notNull="0"/>
        </edittype>
        <edittype widgetv2type="TextEdit" name="Region">
          <widgetv2config IsMultiline="0" fieldEditable="1" constraint="" UseHtml="0" labelOnTop="0" constraintDescription="" notNull="0"/>
        </edittype>
        <edittype widgetv2type="TextEdit" name="GameTyp">
          <widgetv2config IsMultiline="0" fieldEditable="1" constraint="" UseHtml="0" labelOnTop="0" constraintDescription="" notNull="0"/>
        </edittype>
        <edittype widgetv2type="TextEdit" name="Gm_Ty_N">
          <widgetv2config IsMultiline="0" fieldEditable="1" constraint="" UseHtml="0" labelOnTop="0" constraintDescription="" notNull="0"/>
        </edittype>
        <edittype widgetv2type="TextEdit" name="GenrlNm">
          <widgetv2config IsMultiline="0" fieldEditable="1" constraint="" UseHtml="0" labelOnTop="0" constraintDescription="" notNull="0"/>
        </edittype>
        <edittype widgetv2type="TextEdit" name="Nmbr__R">
          <widgetv2config IsMultiline="0" fieldEditable="1" constraint="" UseHtml="0" labelOnTop="0" constraintDescription="" notNull="0"/>
        </edittype>
        <edittype widgetv2type="TextEdit" name="Nmbr__C">
          <widgetv2config IsMultiline="0" fieldEditable="1" constraint="" UseHtml="0" labelOnTop="0" constraintDescription="" notNull="0"/>
        </edittype>
        <edittype widgetv2type="TextEdit" name="Nm__C_A">
          <widgetv2config IsMultiline="0" fieldEditable="1" constraint="" UseHtml="0" labelOnTop="0" constraintDescription="" notNull="0"/>
        </edittype>
        <edittype widgetv2type="TextEdit" name="FlxblCl">
          <widgetv2config IsMultiline="0" fieldEditable="1" constraint="" UseHtml="0" labelOnTop="0" constraintDescription="" notNull="0"/>
        </edittype>
        <edittype widgetv2type="TextEdit" name="Nmbr__S">
          <widgetv2config IsMultiline="0" fieldEditable="1" constraint="" UseHtml="0" labelOnTop="0" constraintDescription="" notNull="0"/>
        </edittype>
        <edittype widgetv2type="TextEdit" name="R______">
          <widgetv2config IsMultiline="0" fieldEditable="1" constraint="" UseHtml="0" labelOnTop="0" constraintDescription="" notNull="0"/>
        </edittype>
        <edittype widgetv2type="TextEdit" name="id_y">
          <widgetv2config IsMultiline="0" fieldEditable="1" constraint="" UseHtml="0" labelOnTop="0" constraintDescription="" notNull="0"/>
        </edittype>
        <edittype widgetv2type="TextEdit" name="TRIBE_C">
          <widgetv2config IsMultiline="0" fieldEditable="1" constraint="" UseHtml="0" labelOnTop="0" constraintDescription="" notNull="0"/>
        </edittype>
        <edittype widgetv2type="TextEdit" name="LAT">
          <widgetv2config IsMultiline="0" fieldEditable="1" constraint="" UseHtml="0" labelOnTop="0" constraintDescription="" notNull="0"/>
        </edittype>
        <edittype widgetv2type="TextEdit" name="LON">
          <widgetv2config IsMultiline="0" fieldEditable="1" constraint="" UseHtml="0" labelOnTop="0" constraintDescription="" notNull="0"/>
        </edittype>
        <edittype widgetv2type="TextEdit" name="Nm_Dspl">
          <widgetv2config IsMultiline="0" fieldEditable="1" constraint="" UseHtml="0" labelOnTop="0" constraintDescription="" notNull="0"/>
        </edittype>
        <edittype widgetv2type="TextEdit" name="CODE">
          <widgetv2config IsMultiline="0" fieldEditable="1" constraint="" UseHtml="0" labelOnTop="0" constraintDescription="" notNull="0"/>
        </edittype>
        <edittype widgetv2type="TextEdit" name="CltrGrp">
          <widgetv2config IsMultiline="0" fieldEditable="1" constraint="" UseHtml="0" labelOnTop="0" constraintDescription="" notNull="0"/>
        </edittype>
        <edittype widgetv2type="TextEdit" name="Name_30">
          <widgetv2config IsMultiline="0" fieldEditable="1" constraint="" UseHtml="0" labelOnTop="0" constraintDescription="" notNull="0"/>
        </edittype>
        <edittype widgetv2type="TextEdit" name="Cltg_30">
          <widgetv2config IsMultiline="0" fieldEditable="1" constraint="" UseHtml="0" labelOnTop="0" constraintDescription="" notNull="0"/>
        </edittype>
        <edittype widgetv2type="TextEdit" name="Code_30">
          <widgetv2config IsMultiline="0" fieldEditable="1" constraint="" UseHtml="0" labelOnTop="0" constraintDescription="" notNull="0"/>
        </edittype>
        <edittype widgetv2type="TextEdit" name="NOTES">
          <widgetv2config IsMultiline="0" fieldEditable="1" constraint="" UseHtml="0" labelOnTop="0" constraintDescription="" notNull="0"/>
        </edittype>
        <edittype widgetv2type="TextEdit" name="CodeTyp">
          <widgetv2config IsMultiline="0" fieldEditable="1" constraint="" UseHtml="0" labelOnTop="0" constraintDescription="" notNull="0"/>
        </edittype>
        <edittype widgetv2type="TextEdit" name="Shp_Lng">
          <widgetv2config IsMultiline="0" fieldEditable="1" constraint="" UseHtml="0" labelOnTop="0" constraintDescription="" notNull="0"/>
        </edittype>
        <edittype widgetv2type="TextEdit" name="Shap_Ar">
          <widgetv2config IsMultiline="0" fieldEditable="1" constraint="" UseHtml="0" labelOnTop="0" constraintDescription="" notNull="0"/>
        </edittype>
        <edittype widgetv2type="TextEdit" name="v107">
          <widgetv2config IsMultiline="0" fieldEditable="1" constraint="" UseHtml="0" labelOnTop="0" constraintDescription="" notNull="0"/>
        </edittype>
        <edittype widgetv2type="TextEdit" name="keywrds">
          <widgetv2config IsMultiline="0" fieldEditable="1" constraint="" UseHtml="0" labelOnTop="0" constraintDescription="" notNull="0"/>
        </edittype>
        <edittype widgetv2type="TextEdit" name="V107_1">
          <widgetv2config IsMultiline="0" fieldEditable="1" constraint="" UseHtml="0" labelOnTop="0" constraintDescription="" notNull="0"/>
        </edittype>
        <edittype widgetv2type="TextEdit" name="V112">
          <widgetv2config IsMultiline="0" fieldEditable="1" constraint="" UseHtml="0" labelOnTop="0" constraintDescription="" notNull="0"/>
        </edittype>
        <edittype widgetv2type="TextEdit" name="V113">
          <widgetv2config IsMultiline="0" fieldEditable="1" constraint="" UseHtml="0" labelOnTop="0" constraintDescription="" notNull="0"/>
        </edittype>
        <edittype widgetv2type="TextEdit" name="V114">
          <widgetv2config IsMultiline="0" fieldEditable="1" constraint="" UseHtml="0" labelOnTop="0" constraintDescription="" notNull="0"/>
        </edittype>
        <edittype widgetv2type="TextEdit" name="V100">
          <widgetv2config IsMultiline="0" fieldEditable="1" constraint="" UseHtml="0" labelOnTop="0" constraintDescription="" notNull="0"/>
        </edittype>
        <edittype widgetv2type="TextEdit" name="V102">
          <widgetv2config IsMultiline="0" fieldEditable="1" constraint="" UseHtml="0" labelOnTop="0" constraintDescription="" notNull="0"/>
        </edittype>
        <edittype widgetv2type="TextEdit" name="V104">
          <widgetv2config IsMultiline="0" fieldEditable="1" constraint="" UseHtml="0" labelOnTop="0" constraintDescription="" notNull="0"/>
        </edittype>
        <edittype widgetv2type="TextEdit" name="V106">
          <widgetv2config IsMultiline="0" fieldEditable="1" constraint="" UseHtml="0" labelOnTop="0" constraintDescription="" notNull="0"/>
        </edittype>
        <edittype widgetv2type="TextEdit" name="V1">
          <widgetv2config IsMultiline="0" fieldEditable="1" constraint="" UseHtml="0" labelOnTop="0" constraintDescription="" notNull="0"/>
        </edittype>
        <edittype widgetv2type="TextEdit" name="V2">
          <widgetv2config IsMultiline="0" fieldEditable="1" constraint="" UseHtml="0" labelOnTop="0" constraintDescription="" notNull="0"/>
        </edittype>
        <edittype widgetv2type="TextEdit" name="V3">
          <widgetv2config IsMultiline="0" fieldEditable="1" constraint="" UseHtml="0" labelOnTop="0" constraintDescription="" notNull="0"/>
        </edittype>
        <edittype widgetv2type="TextEdit" name="V4">
          <widgetv2config IsMultiline="0" fieldEditable="1" constraint="" UseHtml="0" labelOnTop="0" constraintDescription="" notNull="0"/>
        </edittype>
        <edittype widgetv2type="TextEdit" name="V5">
          <widgetv2config IsMultiline="0" fieldEditable="1" constraint="" UseHtml="0" labelOnTop="0" constraintDescription="" notNull="0"/>
        </edittype>
        <edittype widgetv2type="TextEdit" name="V6">
          <widgetv2config IsMultiline="0" fieldEditable="1" constraint="" UseHtml="0" labelOnTop="0" constraintDescription="" notNull="0"/>
        </edittype>
        <edittype widgetv2type="TextEdit" name="V7">
          <widgetv2config IsMultiline="0" fieldEditable="1" constraint="" UseHtml="0" labelOnTop="0" constraintDescription="" notNull="0"/>
        </edittype>
        <edittype widgetv2type="TextEdit" name="V8">
          <widgetv2config IsMultiline="0" fieldEditable="1" constraint="" UseHtml="0" labelOnTop="0" constraintDescription="" notNull="0"/>
        </edittype>
        <edittype widgetv2type="TextEdit" name="V9">
          <widgetv2config IsMultiline="0" fieldEditable="1" constraint="" UseHtml="0" labelOnTop="0" constraintDescription="" notNull="0"/>
        </edittype>
        <edittype widgetv2type="TextEdit" name="V10">
          <widgetv2config IsMultiline="0" fieldEditable="1" constraint="" UseHtml="0" labelOnTop="0" constraintDescription="" notNull="0"/>
        </edittype>
        <edittype widgetv2type="TextEdit" name="V11">
          <widgetv2config IsMultiline="0" fieldEditable="1" constraint="" UseHtml="0" labelOnTop="0" constraintDescription="" notNull="0"/>
        </edittype>
        <edittype widgetv2type="TextEdit" name="V12">
          <widgetv2config IsMultiline="0" fieldEditable="1" constraint="" UseHtml="0" labelOnTop="0" constraintDescription="" notNull="0"/>
        </edittype>
        <edittype widgetv2type="TextEdit" name="V13">
          <widgetv2config IsMultiline="0" fieldEditable="1" constraint="" UseHtml="0" labelOnTop="0" constraintDescription="" notNull="0"/>
        </edittype>
        <edittype widgetv2type="TextEdit" name="V14">
          <widgetv2config IsMultiline="0" fieldEditable="1" constraint="" UseHtml="0" labelOnTop="0" constraintDescription="" notNull="0"/>
        </edittype>
        <edittype widgetv2type="TextEdit" name="V15">
          <widgetv2config IsMultiline="0" fieldEditable="1" constraint="" UseHtml="0" labelOnTop="0" constraintDescription="" notNull="0"/>
        </edittype>
        <edittype widgetv2type="TextEdit" name="V16">
          <widgetv2config IsMultiline="0" fieldEditable="1" constraint="" UseHtml="0" labelOnTop="0" constraintDescription="" notNull="0"/>
        </edittype>
        <edittype widgetv2type="TextEdit" name="V17">
          <widgetv2config IsMultiline="0" fieldEditable="1" constraint="" UseHtml="0" labelOnTop="0" constraintDescription="" notNull="0"/>
        </edittype>
        <edittype widgetv2type="TextEdit" name="V18">
          <widgetv2config IsMultiline="0" fieldEditable="1" constraint="" UseHtml="0" labelOnTop="0" constraintDescription="" notNull="0"/>
        </edittype>
        <edittype widgetv2type="TextEdit" name="V19">
          <widgetv2config IsMultiline="0" fieldEditable="1" constraint="" UseHtml="0" labelOnTop="0" constraintDescription="" notNull="0"/>
        </edittype>
        <edittype widgetv2type="TextEdit" name="V20">
          <widgetv2config IsMultiline="0" fieldEditable="1" constraint="" UseHtml="0" labelOnTop="0" constraintDescription="" notNull="0"/>
        </edittype>
        <edittype widgetv2type="TextEdit" name="V21">
          <widgetv2config IsMultiline="0" fieldEditable="1" constraint="" UseHtml="0" labelOnTop="0" constraintDescription="" notNull="0"/>
        </edittype>
        <edittype widgetv2type="TextEdit" name="V22">
          <widgetv2config IsMultiline="0" fieldEditable="1" constraint="" UseHtml="0" labelOnTop="0" constraintDescription="" notNull="0"/>
        </edittype>
        <edittype widgetv2type="TextEdit" name="V23">
          <widgetv2config IsMultiline="0" fieldEditable="1" constraint="" UseHtml="0" labelOnTop="0" constraintDescription="" notNull="0"/>
        </edittype>
        <edittype widgetv2type="TextEdit" name="V24">
          <widgetv2config IsMultiline="0" fieldEditable="1" constraint="" UseHtml="0" labelOnTop="0" constraintDescription="" notNull="0"/>
        </edittype>
        <edittype widgetv2type="TextEdit" name="V25">
          <widgetv2config IsMultiline="0" fieldEditable="1" constraint="" UseHtml="0" labelOnTop="0" constraintDescription="" notNull="0"/>
        </edittype>
        <edittype widgetv2type="TextEdit" name="V26">
          <widgetv2config IsMultiline="0" fieldEditable="1" constraint="" UseHtml="0" labelOnTop="0" constraintDescription="" notNull="0"/>
        </edittype>
        <edittype widgetv2type="TextEdit" name="V27">
          <widgetv2config IsMultiline="0" fieldEditable="1" constraint="" UseHtml="0" labelOnTop="0" constraintDescription="" notNull="0"/>
        </edittype>
        <edittype widgetv2type="TextEdit" name="V28">
          <widgetv2config IsMultiline="0" fieldEditable="1" constraint="" UseHtml="0" labelOnTop="0" constraintDescription="" notNull="0"/>
        </edittype>
        <edittype widgetv2type="TextEdit" name="V29">
          <widgetv2config IsMultiline="0" fieldEditable="1" constraint="" UseHtml="0" labelOnTop="0" constraintDescription="" notNull="0"/>
        </edittype>
        <edittype widgetv2type="TextEdit" name="V30">
          <widgetv2config IsMultiline="0" fieldEditable="1" constraint="" UseHtml="0" labelOnTop="0" constraintDescription="" notNull="0"/>
        </edittype>
        <edittype widgetv2type="TextEdit" name="V31">
          <widgetv2config IsMultiline="0" fieldEditable="1" constraint="" UseHtml="0" labelOnTop="0" constraintDescription="" notNull="0"/>
        </edittype>
        <edittype widgetv2type="TextEdit" name="V32">
          <widgetv2config IsMultiline="0" fieldEditable="1" constraint="" UseHtml="0" labelOnTop="0" constraintDescription="" notNull="0"/>
        </edittype>
        <edittype widgetv2type="TextEdit" name="V33">
          <widgetv2config IsMultiline="0" fieldEditable="1" constraint="" UseHtml="0" labelOnTop="0" constraintDescription="" notNull="0"/>
        </edittype>
        <edittype widgetv2type="TextEdit" name="V34">
          <widgetv2config IsMultiline="0" fieldEditable="1" constraint="" UseHtml="0" labelOnTop="0" constraintDescription="" notNull="0"/>
        </edittype>
        <edittype widgetv2type="TextEdit" name="V35">
          <widgetv2config IsMultiline="0" fieldEditable="1" constraint="" UseHtml="0" labelOnTop="0" constraintDescription="" notNull="0"/>
        </edittype>
        <edittype widgetv2type="TextEdit" name="V36">
          <widgetv2config IsMultiline="0" fieldEditable="1" constraint="" UseHtml="0" labelOnTop="0" constraintDescription="" notNull="0"/>
        </edittype>
        <edittype widgetv2type="TextEdit" name="V37">
          <widgetv2config IsMultiline="0" fieldEditable="1" constraint="" UseHtml="0" labelOnTop="0" constraintDescription="" notNull="0"/>
        </edittype>
        <edittype widgetv2type="TextEdit" name="V38">
          <widgetv2config IsMultiline="0" fieldEditable="1" constraint="" UseHtml="0" labelOnTop="0" constraintDescription="" notNull="0"/>
        </edittype>
        <edittype widgetv2type="TextEdit" name="V39">
          <widgetv2config IsMultiline="0" fieldEditable="1" constraint="" UseHtml="0" labelOnTop="0" constraintDescription="" notNull="0"/>
        </edittype>
        <edittype widgetv2type="TextEdit" name="V40">
          <widgetv2config IsMultiline="0" fieldEditable="1" constraint="" UseHtml="0" labelOnTop="0" constraintDescription="" notNull="0"/>
        </edittype>
        <edittype widgetv2type="TextEdit" name="V41">
          <widgetv2config IsMultiline="0" fieldEditable="1" constraint="" UseHtml="0" labelOnTop="0" constraintDescription="" notNull="0"/>
        </edittype>
        <edittype widgetv2type="TextEdit" name="V42">
          <widgetv2config IsMultiline="0" fieldEditable="1" constraint="" UseHtml="0" labelOnTop="0" constraintDescription="" notNull="0"/>
        </edittype>
        <edittype widgetv2type="TextEdit" name="V43">
          <widgetv2config IsMultiline="0" fieldEditable="1" constraint="" UseHtml="0" labelOnTop="0" constraintDescription="" notNull="0"/>
        </edittype>
        <edittype widgetv2type="TextEdit" name="V44">
          <widgetv2config IsMultiline="0" fieldEditable="1" constraint="" UseHtml="0" labelOnTop="0" constraintDescription="" notNull="0"/>
        </edittype>
        <edittype widgetv2type="TextEdit" name="V45">
          <widgetv2config IsMultiline="0" fieldEditable="1" constraint="" UseHtml="0" labelOnTop="0" constraintDescription="" notNull="0"/>
        </edittype>
        <edittype widgetv2type="TextEdit" name="V46">
          <widgetv2config IsMultiline="0" fieldEditable="1" constraint="" UseHtml="0" labelOnTop="0" constraintDescription="" notNull="0"/>
        </edittype>
        <edittype widgetv2type="TextEdit" name="V47">
          <widgetv2config IsMultiline="0" fieldEditable="1" constraint="" UseHtml="0" labelOnTop="0" constraintDescription="" notNull="0"/>
        </edittype>
        <edittype widgetv2type="TextEdit" name="V48">
          <widgetv2config IsMultiline="0" fieldEditable="1" constraint="" UseHtml="0" labelOnTop="0" constraintDescription="" notNull="0"/>
        </edittype>
        <edittype widgetv2type="TextEdit" name="V49">
          <widgetv2config IsMultiline="0" fieldEditable="1" constraint="" UseHtml="0" labelOnTop="0" constraintDescription="" notNull="0"/>
        </edittype>
        <edittype widgetv2type="TextEdit" name="V50">
          <widgetv2config IsMultiline="0" fieldEditable="1" constraint="" UseHtml="0" labelOnTop="0" constraintDescription="" notNull="0"/>
        </edittype>
        <edittype widgetv2type="TextEdit" name="V51">
          <widgetv2config IsMultiline="0" fieldEditable="1" constraint="" UseHtml="0" labelOnTop="0" constraintDescription="" notNull="0"/>
        </edittype>
        <edittype widgetv2type="TextEdit" name="V52">
          <widgetv2config IsMultiline="0" fieldEditable="1" constraint="" UseHtml="0" labelOnTop="0" constraintDescription="" notNull="0"/>
        </edittype>
        <edittype widgetv2type="TextEdit" name="V53">
          <widgetv2config IsMultiline="0" fieldEditable="1" constraint="" UseHtml="0" labelOnTop="0" constraintDescription="" notNull="0"/>
        </edittype>
        <edittype widgetv2type="TextEdit" name="V54">
          <widgetv2config IsMultiline="0" fieldEditable="1" constraint="" UseHtml="0" labelOnTop="0" constraintDescription="" notNull="0"/>
        </edittype>
        <edittype widgetv2type="TextEdit" name="V55">
          <widgetv2config IsMultiline="0" fieldEditable="1" constraint="" UseHtml="0" labelOnTop="0" constraintDescription="" notNull="0"/>
        </edittype>
        <edittype widgetv2type="TextEdit" name="V56">
          <widgetv2config IsMultiline="0" fieldEditable="1" constraint="" UseHtml="0" labelOnTop="0" constraintDescription="" notNull="0"/>
        </edittype>
        <edittype widgetv2type="TextEdit" name="V57">
          <widgetv2config IsMultiline="0" fieldEditable="1" constraint="" UseHtml="0" labelOnTop="0" constraintDescription="" notNull="0"/>
        </edittype>
        <edittype widgetv2type="TextEdit" name="V58">
          <widgetv2config IsMultiline="0" fieldEditable="1" constraint="" UseHtml="0" labelOnTop="0" constraintDescription="" notNull="0"/>
        </edittype>
        <edittype widgetv2type="TextEdit" name="V59">
          <widgetv2config IsMultiline="0" fieldEditable="1" constraint="" UseHtml="0" labelOnTop="0" constraintDescription="" notNull="0"/>
        </edittype>
        <edittype widgetv2type="TextEdit" name="V60">
          <widgetv2config IsMultiline="0" fieldEditable="1" constraint="" UseHtml="0" labelOnTop="0" constraintDescription="" notNull="0"/>
        </edittype>
        <edittype widgetv2type="TextEdit" name="V61">
          <widgetv2config IsMultiline="0" fieldEditable="1" constraint="" UseHtml="0" labelOnTop="0" constraintDescription="" notNull="0"/>
        </edittype>
        <edittype widgetv2type="TextEdit" name="V62">
          <widgetv2config IsMultiline="0" fieldEditable="1" constraint="" UseHtml="0" labelOnTop="0" constraintDescription="" notNull="0"/>
        </edittype>
        <edittype widgetv2type="TextEdit" name="V63">
          <widgetv2config IsMultiline="0" fieldEditable="1" constraint="" UseHtml="0" labelOnTop="0" constraintDescription="" notNull="0"/>
        </edittype>
        <edittype widgetv2type="TextEdit" name="V64">
          <widgetv2config IsMultiline="0" fieldEditable="1" constraint="" UseHtml="0" labelOnTop="0" constraintDescription="" notNull="0"/>
        </edittype>
        <edittype widgetv2type="TextEdit" name="V65">
          <widgetv2config IsMultiline="0" fieldEditable="1" constraint="" UseHtml="0" labelOnTop="0" constraintDescription="" notNull="0"/>
        </edittype>
        <edittype widgetv2type="TextEdit" name="V66">
          <widgetv2config IsMultiline="0" fieldEditable="1" constraint="" UseHtml="0" labelOnTop="0" constraintDescription="" notNull="0"/>
        </edittype>
        <edittype widgetv2type="TextEdit" name="V67">
          <widgetv2config IsMultiline="0" fieldEditable="1" constraint="" UseHtml="0" labelOnTop="0" constraintDescription="" notNull="0"/>
        </edittype>
        <edittype widgetv2type="TextEdit" name="V68">
          <widgetv2config IsMultiline="0" fieldEditable="1" constraint="" UseHtml="0" labelOnTop="0" constraintDescription="" notNull="0"/>
        </edittype>
        <edittype widgetv2type="TextEdit" name="V69">
          <widgetv2config IsMultiline="0" fieldEditable="1" constraint="" UseHtml="0" labelOnTop="0" constraintDescription="" notNull="0"/>
        </edittype>
        <edittype widgetv2type="TextEdit" name="V70">
          <widgetv2config IsMultiline="0" fieldEditable="1" constraint="" UseHtml="0" labelOnTop="0" constraintDescription="" notNull="0"/>
        </edittype>
        <edittype widgetv2type="TextEdit" name="V71">
          <widgetv2config IsMultiline="0" fieldEditable="1" constraint="" UseHtml="0" labelOnTop="0" constraintDescription="" notNull="0"/>
        </edittype>
        <edittype widgetv2type="TextEdit" name="V72">
          <widgetv2config IsMultiline="0" fieldEditable="1" constraint="" UseHtml="0" labelOnTop="0" constraintDescription="" notNull="0"/>
        </edittype>
        <edittype widgetv2type="TextEdit" name="V73">
          <widgetv2config IsMultiline="0" fieldEditable="1" constraint="" UseHtml="0" labelOnTop="0" constraintDescription="" notNull="0"/>
        </edittype>
        <edittype widgetv2type="TextEdit" name="V74">
          <widgetv2config IsMultiline="0" fieldEditable="1" constraint="" UseHtml="0" labelOnTop="0" constraintDescription="" notNull="0"/>
        </edittype>
        <edittype widgetv2type="TextEdit" name="V75">
          <widgetv2config IsMultiline="0" fieldEditable="1" constraint="" UseHtml="0" labelOnTop="0" constraintDescription="" notNull="0"/>
        </edittype>
        <edittype widgetv2type="TextEdit" name="V76">
          <widgetv2config IsMultiline="0" fieldEditable="1" constraint="" UseHtml="0" labelOnTop="0" constraintDescription="" notNull="0"/>
        </edittype>
        <edittype widgetv2type="TextEdit" name="V77">
          <widgetv2config IsMultiline="0" fieldEditable="1" constraint="" UseHtml="0" labelOnTop="0" constraintDescription="" notNull="0"/>
        </edittype>
        <edittype widgetv2type="TextEdit" name="V78">
          <widgetv2config IsMultiline="0" fieldEditable="1" constraint="" UseHtml="0" labelOnTop="0" constraintDescription="" notNull="0"/>
        </edittype>
        <edittype widgetv2type="TextEdit" name="V79">
          <widgetv2config IsMultiline="0" fieldEditable="1" constraint="" UseHtml="0" labelOnTop="0" constraintDescription="" notNull="0"/>
        </edittype>
        <edittype widgetv2type="TextEdit" name="V80">
          <widgetv2config IsMultiline="0" fieldEditable="1" constraint="" UseHtml="0" labelOnTop="0" constraintDescription="" notNull="0"/>
        </edittype>
        <edittype widgetv2type="TextEdit" name="V81">
          <widgetv2config IsMultiline="0" fieldEditable="1" constraint="" UseHtml="0" labelOnTop="0" constraintDescription="" notNull="0"/>
        </edittype>
        <edittype widgetv2type="TextEdit" name="V82">
          <widgetv2config IsMultiline="0" fieldEditable="1" constraint="" UseHtml="0" labelOnTop="0" constraintDescription="" notNull="0"/>
        </edittype>
        <edittype widgetv2type="TextEdit" name="V83">
          <widgetv2config IsMultiline="0" fieldEditable="1" constraint="" UseHtml="0" labelOnTop="0" constraintDescription="" notNull="0"/>
        </edittype>
        <edittype widgetv2type="TextEdit" name="V84">
          <widgetv2config IsMultiline="0" fieldEditable="1" constraint="" UseHtml="0" labelOnTop="0" constraintDescription="" notNull="0"/>
        </edittype>
        <edittype widgetv2type="TextEdit" name="V85">
          <widgetv2config IsMultiline="0" fieldEditable="1" constraint="" UseHtml="0" labelOnTop="0" constraintDescription="" notNull="0"/>
        </edittype>
        <edittype widgetv2type="TextEdit" name="V86">
          <widgetv2config IsMultiline="0" fieldEditable="1" constraint="" UseHtml="0" labelOnTop="0" constraintDescription="" notNull="0"/>
        </edittype>
        <edittype widgetv2type="TextEdit" name="V87">
          <widgetv2config IsMultiline="0" fieldEditable="1" constraint="" UseHtml="0" labelOnTop="0" constraintDescription="" notNull="0"/>
        </edittype>
        <edittype widgetv2type="TextEdit" name="V88">
          <widgetv2config IsMultiline="0" fieldEditable="1" constraint="" UseHtml="0" labelOnTop="0" constraintDescription="" notNull="0"/>
        </edittype>
        <edittype widgetv2type="TextEdit" name="V89">
          <widgetv2config IsMultiline="0" fieldEditable="1" constraint="" UseHtml="0" labelOnTop="0" constraintDescription="" notNull="0"/>
        </edittype>
        <edittype widgetv2type="TextEdit" name="V90">
          <widgetv2config IsMultiline="0" fieldEditable="1" constraint="" UseHtml="0" labelOnTop="0" constraintDescription="" notNull="0"/>
        </edittype>
        <edittype widgetv2type="TextEdit" name="V91">
          <widgetv2config IsMultiline="0" fieldEditable="1" constraint="" UseHtml="0" labelOnTop="0" constraintDescription="" notNull="0"/>
        </edittype>
        <edittype widgetv2type="TextEdit" name="V92">
          <widgetv2config IsMultiline="0" fieldEditable="1" constraint="" UseHtml="0" labelOnTop="0" constraintDescription="" notNull="0"/>
        </edittype>
        <edittype widgetv2type="TextEdit" name="V93">
          <widgetv2config IsMultiline="0" fieldEditable="1" constraint="" UseHtml="0" labelOnTop="0" constraintDescription="" notNull="0"/>
        </edittype>
        <edittype widgetv2type="TextEdit" name="V94">
          <widgetv2config IsMultiline="0" fieldEditable="1" constraint="" UseHtml="0" labelOnTop="0" constraintDescription="" notNull="0"/>
        </edittype>
        <edittype widgetv2type="TextEdit" name="V95">
          <widgetv2config IsMultiline="0" fieldEditable="1" constraint="" UseHtml="0" labelOnTop="0" constraintDescription="" notNull="0"/>
        </edittype>
        <edittype widgetv2type="TextEdit" name="V96">
          <widgetv2config IsMultiline="0" fieldEditable="1" constraint="" UseHtml="0" labelOnTop="0" constraintDescription="" notNull="0"/>
        </edittype>
        <edittype widgetv2type="TextEdit" name="V97">
          <widgetv2config IsMultiline="0" fieldEditable="1" constraint="" UseHtml="0" labelOnTop="0" constraintDescription="" notNull="0"/>
        </edittype>
        <edittype widgetv2type="TextEdit" name="V98">
          <widgetv2config IsMultiline="0" fieldEditable="1" constraint="" UseHtml="0" labelOnTop="0" constraintDescription="" notNull="0"/>
        </edittype>
        <edittype widgetv2type="TextEdit" name="V99">
          <widgetv2config IsMultiline="0" fieldEditable="1" constraint="" UseHtml="0" labelOnTop="0" constraintDescription="" notNull="0"/>
        </edittype>
      </edittypes>
      <renderer-v2 attr="GameTyp" forceraster="0" symbollevels="0" type="categorizedSymbol" enableorderby="0">
        <categories>
          <category render="false" symbol="0" value="" label=""/>
          <category render="true" symbol="1" value="2A" label="2A"/>
          <category render="true" symbol="2" value="2B" label="2B"/>
          <category render="true" symbol="3" value="2C" label="2C"/>
          <category render="true" symbol="4" value="2D" label="2D"/>
          <category render="true" symbol="5" value="2F" label="2F"/>
          <category render="true" symbol="6" value="2G" label="2G"/>
          <category render="true" symbol="7" value="4A" label="4A"/>
          <category render="true" symbol="8" value="4B" label="4B"/>
          <category render="true" symbol="9" value="4C" label="4C"/>
          <category render="true" symbol="10" value="4D" label="4D"/>
        </categories>
        <symbols>
          <symbol alpha="1" clip_to_extent="1" type="fill" name="0">
            <layer pass="0" class="SimpleFill" locked="0">
              <prop k="border_width_map_unit_scale" v="0,0,0,0,0,0"/>
              <prop k="color" v="214,95,111,255"/>
              <prop k="joinstyle" v="bevel"/>
              <prop k="offset" v="0,0"/>
              <prop k="offset_map_unit_scale" v="0,0,0,0,0,0"/>
              <prop k="offset_unit" v="MM"/>
              <prop k="outline_color" v="0,0,0,255"/>
              <prop k="outline_style" v="solid"/>
              <prop k="outline_width" v="0.26"/>
              <prop k="outline_width_unit" v="MM"/>
              <prop k="style" v="solid"/>
            </layer>
          </symbol>
          <symbol alpha="1" clip_to_extent="1" type="fill" name="1">
            <layer pass="0" class="SimpleFill" locked="0">
              <prop k="border_width_map_unit_scale" v="0,0,0,0,0,0"/>
              <prop k="color" v="188,67,225,255"/>
              <prop k="joinstyle" v="bevel"/>
              <prop k="offset" v="0,0"/>
              <prop k="offset_map_unit_scale" v="0,0,0,0,0,0"/>
              <prop k="offset_unit" v="MM"/>
              <prop k="outline_color" v="0,0,0,255"/>
              <prop k="outline_style" v="solid"/>
              <prop k="outline_width" v="0.26"/>
              <prop k="outline_width_unit" v="MM"/>
              <prop k="style" v="solid"/>
            </layer>
          </symbol>
          <symbol alpha="1" clip_to_extent="1" type="fill" name="10">
            <layer pass="0" class="SimpleFill" locked="0">
              <prop k="border_width_map_unit_scale" v="0,0,0,0,0,0"/>
              <prop k="color" v="110,204,16,255"/>
              <prop k="joinstyle" v="bevel"/>
              <prop k="offset" v="0,0"/>
              <prop k="offset_map_unit_scale" v="0,0,0,0,0,0"/>
              <prop k="offset_unit" v="MM"/>
              <prop k="outline_color" v="0,0,0,255"/>
              <prop k="outline_style" v="solid"/>
              <prop k="outline_width" v="0.26"/>
              <prop k="outline_width_unit" v="MM"/>
              <prop k="style" v="solid"/>
            </layer>
          </symbol>
          <symbol alpha="1" clip_to_extent="1" type="fill" name="2">
            <layer pass="0" class="SimpleFill" locked="0">
              <prop k="border_width_map_unit_scale" v="0,0,0,0,0,0"/>
              <prop k="color" v="125,221,235,255"/>
              <prop k="joinstyle" v="bevel"/>
              <prop k="offset" v="0,0"/>
              <prop k="offset_map_unit_scale" v="0,0,0,0,0,0"/>
              <prop k="offset_unit" v="MM"/>
              <prop k="outline_color" v="0,0,0,255"/>
              <prop k="outline_style" v="solid"/>
              <prop k="outline_width" v="0.26"/>
              <prop k="outline_width_unit" v="MM"/>
              <prop k="style" v="solid"/>
            </layer>
          </symbol>
          <symbol alpha="1" clip_to_extent="1" type="fill" name="3">
            <layer pass="0" class="SimpleFill" locked="0">
              <prop k="border_width_map_unit_scale" v="0,0,0,0,0,0"/>
              <prop k="color" v="219,14,154,255"/>
              <prop k="joinstyle" v="bevel"/>
              <prop k="offset" v="0,0"/>
              <prop k="offset_map_unit_scale" v="0,0,0,0,0,0"/>
              <prop k="offset_unit" v="MM"/>
              <prop k="outline_color" v="0,0,0,255"/>
              <prop k="outline_style" v="solid"/>
              <prop k="outline_width" v="0.26"/>
              <prop k="outline_width_unit" v="MM"/>
              <prop k="style" v="solid"/>
            </layer>
          </symbol>
          <symbol alpha="1" clip_to_extent="1" type="fill" name="4">
            <layer pass="0" class="SimpleFill" locked="0">
              <prop k="border_width_map_unit_scale" v="0,0,0,0,0,0"/>
              <prop k="color" v="14,83,221,255"/>
              <prop k="joinstyle" v="bevel"/>
              <prop k="offset" v="0,0"/>
              <prop k="offset_map_unit_scale" v="0,0,0,0,0,0"/>
              <prop k="offset_unit" v="MM"/>
              <prop k="outline_color" v="0,0,0,255"/>
              <prop k="outline_style" v="solid"/>
              <prop k="outline_width" v="0.26"/>
              <prop k="outline_width_unit" v="MM"/>
              <prop k="style" v="solid"/>
            </layer>
          </symbol>
          <symbol alpha="1" clip_to_extent="1" type="fill" name="5">
            <layer pass="0" class="SimpleFill" locked="0">
              <prop k="border_width_map_unit_scale" v="0,0,0,0,0,0"/>
              <prop k="color" v="233,164,118,255"/>
              <prop k="joinstyle" v="bevel"/>
              <prop k="offset" v="0,0"/>
              <prop k="offset_map_unit_scale" v="0,0,0,0,0,0"/>
              <prop k="offset_unit" v="MM"/>
              <prop k="outline_color" v="0,0,0,255"/>
              <prop k="outline_style" v="solid"/>
              <prop k="outline_width" v="0.26"/>
              <prop k="outline_width_unit" v="MM"/>
              <prop k="style" v="solid"/>
            </layer>
          </symbol>
          <symbol alpha="1" clip_to_extent="1" type="fill" name="6">
            <layer pass="0" class="SimpleFill" locked="0">
              <prop k="border_width_map_unit_scale" v="0,0,0,0,0,0"/>
              <prop k="color" v="125,216,178,255"/>
              <prop k="joinstyle" v="bevel"/>
              <prop k="offset" v="0,0"/>
              <prop k="offset_map_unit_scale" v="0,0,0,0,0,0"/>
              <prop k="offset_unit" v="MM"/>
              <prop k="outline_color" v="0,0,0,255"/>
              <prop k="outline_style" v="solid"/>
              <prop k="outline_width" v="0.26"/>
              <prop k="outline_width_unit" v="MM"/>
              <prop k="style" v="solid"/>
            </layer>
          </symbol>
          <symbol alpha="1" clip_to_extent="1" type="fill" name="7">
            <layer pass="0" class="SimpleFill" locked="0">
              <prop k="border_width_map_unit_scale" v="0,0,0,0,0,0"/>
              <prop k="color" v="218,213,102,255"/>
              <prop k="joinstyle" v="bevel"/>
              <prop k="offset" v="0,0"/>
              <prop k="offset_map_unit_scale" v="0,0,0,0,0,0"/>
              <prop k="offset_unit" v="MM"/>
              <prop k="outline_color" v="0,0,0,255"/>
              <prop k="outline_style" v="solid"/>
              <prop k="outline_width" v="0.26"/>
              <prop k="outline_width_unit" v="MM"/>
              <prop k="style" v="solid"/>
            </layer>
          </symbol>
          <symbol alpha="1" clip_to_extent="1" type="fill" name="8">
            <layer pass="0" class="SimpleFill" locked="0">
              <prop k="border_width_map_unit_scale" v="0,0,0,0,0,0"/>
              <prop k="color" v="25,210,31,255"/>
              <prop k="joinstyle" v="bevel"/>
              <prop k="offset" v="0,0"/>
              <prop k="offset_map_unit_scale" v="0,0,0,0,0,0"/>
              <prop k="offset_unit" v="MM"/>
              <prop k="outline_color" v="0,0,0,255"/>
              <prop k="outline_style" v="solid"/>
              <prop k="outline_width" v="0.26"/>
              <prop k="outline_width_unit" v="MM"/>
              <prop k="style" v="solid"/>
            </layer>
          </symbol>
          <symbol alpha="1" clip_to_extent="1" type="fill" name="9">
            <layer pass="0" class="SimpleFill" locked="0">
              <prop k="border_width_map_unit_scale" v="0,0,0,0,0,0"/>
              <prop k="color" v="133,109,218,255"/>
              <prop k="joinstyle" v="bevel"/>
              <prop k="offset" v="0,0"/>
              <prop k="offset_map_unit_scale" v="0,0,0,0,0,0"/>
              <prop k="offset_unit" v="MM"/>
              <prop k="outline_color" v="0,0,0,255"/>
              <prop k="outline_style" v="solid"/>
              <prop k="outline_width" v="0.26"/>
              <prop k="outline_width_unit" v="MM"/>
              <prop k="style" v="solid"/>
            </layer>
          </symbol>
        </symbols>
        <source-symbol>
          <symbol alpha="1" clip_to_extent="1" type="fill" name="0">
            <layer pass="0" class="SimpleFill" locked="0">
              <prop k="border_width_map_unit_scale" v="0,0,0,0,0,0"/>
              <prop k="color" v="189,76,53,255"/>
              <prop k="joinstyle" v="bevel"/>
              <prop k="offset" v="0,0"/>
              <prop k="offset_map_unit_scale" v="0,0,0,0,0,0"/>
              <prop k="offset_unit" v="MM"/>
              <prop k="outline_color" v="0,0,0,255"/>
              <prop k="outline_style" v="solid"/>
              <prop k="outline_width" v="0.26"/>
              <prop k="outline_width_unit" v="MM"/>
              <prop k="style" v="solid"/>
            </layer>
          </symbol>
        </source-symbol>
        <rotation/>
        <sizescale scalemethod="diameter"/>
      </renderer-v2>
      <labeling type="simple"/>
      <customproperties>
        <property key="embeddedWidgets/count" value="0"/>
        <property key="labeling" value="pal"/>
        <property key="labeling/addDirectionSymbol" value="false"/>
        <property key="labeling/angleOffset" value="0"/>
        <property key="labeling/blendMode" value="0"/>
        <property key="labeling/bufferBlendMode" value="0"/>
        <property key="labeling/bufferColorA" value="255"/>
        <property key="labeling/bufferColorB" value="255"/>
        <property key="labeling/bufferColorG" value="255"/>
        <property key="labeling/bufferColorR" value="255"/>
        <property key="labeling/bufferDraw" value="false"/>
        <property key="labeling/bufferJoinStyle" value="128"/>
        <property key="labeling/bufferNoFill" value="false"/>
        <property key="labeling/bufferSize" value="1"/>
        <property key="labeling/bufferSizeInMapUnits" value="false"/>
        <property key="labeling/bufferSizeMapUnitScale" value="0,0,0,0,0,0"/>
        <property key="labeling/bufferTransp" value="0"/>
        <property key="labeling/centroidInside" value="false"/>
        <property key="labeling/centroidWhole" value="false"/>
        <property key="labeling/decimals" value="3"/>
        <property key="labeling/displayAll" value="false"/>
        <property key="labeling/dist" value="0"/>
        <property key="labeling/distInMapUnits" value="false"/>
        <property key="labeling/distMapUnitScale" value="0,0,0,0,0,0"/>
        <property key="labeling/drawLabels" value="false"/>
        <property key="labeling/enabled" value="false"/>
        <property key="labeling/fieldName" value=""/>
        <property key="labeling/fitInPolygonOnly" value="false"/>
        <property key="labeling/fontCapitals" value="0"/>
        <property key="labeling/fontFamily" value="MS Shell Dlg 2"/>
        <property key="labeling/fontItalic" value="false"/>
        <property key="labeling/fontLetterSpacing" value="0"/>
        <property key="labeling/fontLimitPixelSize" value="false"/>
        <property key="labeling/fontMaxPixelSize" value="10000"/>
        <property key="labeling/fontMinPixelSize" value="3"/>
        <property key="labeling/fontSize" value="7.5"/>
        <property key="labeling/fontSizeInMapUnits" value="false"/>
        <property key="labeling/fontSizeMapUnitScale" value="0,0,0,0,0,0"/>
        <property key="labeling/fontStrikeout" value="false"/>
        <property key="labeling/fontUnderline" value="false"/>
        <property key="labeling/fontWeight" value="50"/>
        <property key="labeling/fontWordSpacing" value="0"/>
        <property key="labeling/formatNumbers" value="false"/>
        <property key="labeling/isExpression" value="true"/>
        <property key="labeling/labelOffsetInMapUnits" value="true"/>
        <property key="labeling/labelOffsetMapUnitScale" value="0,0,0,0,0,0"/>
        <property key="labeling/labelPerPart" value="false"/>
        <property key="labeling/leftDirectionSymbol" value="&lt;"/>
        <property key="labeling/limitNumLabels" value="false"/>
        <property key="labeling/maxCurvedCharAngleIn" value="25"/>
        <property key="labeling/maxCurvedCharAngleOut" value="-25"/>
        <property key="labeling/maxNumLabels" value="2000"/>
        <property key="labeling/mergeLines" value="false"/>
        <property key="labeling/minFeatureSize" value="0"/>
        <property key="labeling/multilineAlign" value="4294967295"/>
        <property key="labeling/multilineHeight" value="1"/>
        <property key="labeling/namedStyle" value="Normal"/>
        <property key="labeling/obstacle" value="true"/>
        <property key="labeling/obstacleFactor" value="1"/>
        <property key="labeling/obstacleType" value="0"/>
        <property key="labeling/offsetType" value="0"/>
        <property key="labeling/placeDirectionSymbol" value="0"/>
        <property key="labeling/placement" value="1"/>
        <property key="labeling/placementFlags" value="10"/>
        <property key="labeling/plussign" value="false"/>
        <property key="labeling/predefinedPositionOrder" value="TR,TL,BR,BL,R,L,TSR,BSR"/>
        <property key="labeling/preserveRotation" value="true"/>
        <property key="labeling/previewBkgrdColor" value="#ffffff"/>
        <property key="labeling/priority" value="5"/>
        <property key="labeling/quadOffset" value="4"/>
        <property key="labeling/repeatDistance" value="0"/>
        <property key="labeling/repeatDistanceMapUnitScale" value="0,0,0,0,0,0"/>
        <property key="labeling/repeatDistanceUnit" value="1"/>
        <property key="labeling/reverseDirectionSymbol" value="false"/>
        <property key="labeling/rightDirectionSymbol" value=">"/>
        <property key="labeling/scaleMax" value="10000000"/>
        <property key="labeling/scaleMin" value="1"/>
        <property key="labeling/scaleVisibility" value="false"/>
        <property key="labeling/shadowBlendMode" value="6"/>
        <property key="labeling/shadowColorB" value="0"/>
        <property key="labeling/shadowColorG" value="0"/>
        <property key="labeling/shadowColorR" value="0"/>
        <property key="labeling/shadowDraw" value="false"/>
        <property key="labeling/shadowOffsetAngle" value="135"/>
        <property key="labeling/shadowOffsetDist" value="1"/>
        <property key="labeling/shadowOffsetGlobal" value="true"/>
        <property key="labeling/shadowOffsetMapUnitScale" value="0,0,0,0,0,0"/>
        <property key="labeling/shadowOffsetUnits" value="1"/>
        <property key="labeling/shadowRadius" value="1.5"/>
        <property key="labeling/shadowRadiusAlphaOnly" value="false"/>
        <property key="labeling/shadowRadiusMapUnitScale" value="0,0,0,0,0,0"/>
        <property key="labeling/shadowRadiusUnits" value="1"/>
        <property key="labeling/shadowScale" value="100"/>
        <property key="labeling/shadowTransparency" value="30"/>
        <property key="labeling/shadowUnder" value="0"/>
        <property key="labeling/shapeBlendMode" value="0"/>
        <property key="labeling/shapeBorderColorA" value="255"/>
        <property key="labeling/shapeBorderColorB" value="128"/>
        <property key="labeling/shapeBorderColorG" value="128"/>
        <property key="labeling/shapeBorderColorR" value="128"/>
        <property key="labeling/shapeBorderWidth" value="0"/>
        <property key="labeling/shapeBorderWidthMapUnitScale" value="0,0,0,0,0,0"/>
        <property key="labeling/shapeBorderWidthUnits" value="1"/>
        <property key="labeling/shapeDraw" value="false"/>
        <property key="labeling/shapeFillColorA" value="255"/>
        <property key="labeling/shapeFillColorB" value="255"/>
        <property key="labeling/shapeFillColorG" value="255"/>
        <property key="labeling/shapeFillColorR" value="255"/>
        <property key="labeling/shapeJoinStyle" value="64"/>
        <property key="labeling/shapeOffsetMapUnitScale" value="0,0,0,0,0,0"/>
        <property key="labeling/shapeOffsetUnits" value="1"/>
        <property key="labeling/shapeOffsetX" value="0"/>
        <property key="labeling/shapeOffsetY" value="0"/>
        <property key="labeling/shapeRadiiMapUnitScale" value="0,0,0,0,0,0"/>
        <property key="labeling/shapeRadiiUnits" value="1"/>
        <property key="labeling/shapeRadiiX" value="0"/>
        <property key="labeling/shapeRadiiY" value="0"/>
        <property key="labeling/shapeRotation" value="0"/>
        <property key="labeling/shapeRotationType" value="0"/>
        <property key="labeling/shapeSVGFile" value=""/>
        <property key="labeling/shapeSizeMapUnitScale" value="0,0,0,0,0,0"/>
        <property key="labeling/shapeSizeType" value="0"/>
        <property key="labeling/shapeSizeUnits" value="1"/>
        <property key="labeling/shapeSizeX" value="0"/>
        <property key="labeling/shapeSizeY" value="0"/>
        <property key="labeling/shapeTransparency" value="0"/>
        <property key="labeling/shapeType" value="0"/>
        <property key="labeling/substitutions" value="&lt;substitutions/>"/>
        <property key="labeling/textColorA" value="255"/>
        <property key="labeling/textColorB" value="0"/>
        <property key="labeling/textColorG" value="0"/>
        <property key="labeling/textColorR" value="0"/>
        <property key="labeling/textTransp" value="0"/>
        <property key="labeling/upsidedownLabels" value="0"/>
        <property key="labeling/useSubstitutions" value="false"/>
        <property key="labeling/wrapChar" value=""/>
        <property key="labeling/xOffset" value="0"/>
        <property key="labeling/yOffset" value="0"/>
        <property key="labeling/zIndex" value="0"/>
        <property key="variableNames"/>
        <property key="variableValues"/>
      </customproperties>
      <blendMode>0</blendMode>
      <featureBlendMode>0</featureBlendMode>
      <layerTransparency>0</layerTransparency>
      <displayfield>NAME</displayfield>
      <label>0</label>
      <labelattributes>
        <label fieldname="" text="Label"/>
        <family fieldname="" name="MS Shell Dlg 2"/>
        <size fieldname="" units="pt" value="12"/>
        <bold fieldname="" on="0"/>
        <italic fieldname="" on="0"/>
        <underline fieldname="" on="0"/>
        <strikeout fieldname="" on="0"/>
        <color fieldname="" red="0" blue="0" green="0"/>
        <x fieldname=""/>
        <y fieldname=""/>
        <offset x="0" y="0" units="pt" yfieldname="" xfieldname=""/>
        <angle fieldname="" value="0" auto="0"/>
        <alignment fieldname="" value="center"/>
        <buffercolor fieldname="" red="255" blue="255" green="255"/>
        <buffersize fieldname="" units="pt" value="1"/>
        <bufferenabled fieldname="" on=""/>
        <multilineenabled fieldname="" on=""/>
        <selectedonly on=""/>
      </labelattributes>
      <SingleCategoryDiagramRenderer diagramType="Histogram" sizeLegend="0" attributeLegend="1">
        <DiagramCategory penColor="#000000" labelPlacementMethod="XHeight" penWidth="0" diagramOrientation="Up" sizeScale="0,0,0,0,0,0" minimumSize="0" barWidth="5" penAlpha="255" maxScaleDenominator="1e+08" backgroundColor="#ffffff" transparency="0" width="15" scaleDependency="Area" backgroundAlpha="255" angleOffset="1440" scaleBasedVisibility="0" enabled="0" height="15" lineSizeScale="0,0,0,0,0,0" sizeType="MM" lineSizeType="MM" minScaleDenominator="inf">
          <fontProperties description="MS Shell Dlg 2,7.5,-1,5,50,0,0,0,0,0" style=""/>
          <attribute field="" color="#000000" label=""/>
        </DiagramCategory>
        <symbol alpha="1" clip_to_extent="1" type="marker" name="sizeSymbol">
          <layer pass="0" class="SimpleMarker" locked="0">
            <prop k="angle" v="0"/>
            <prop k="color" v="255,0,0,255"/>
            <prop k="horizontal_anchor_point" v="1"/>
            <prop k="joinstyle" v="bevel"/>
            <prop k="name" v="circle"/>
            <prop k="offset" v="0,0"/>
            <prop k="offset_map_unit_scale" v="0,0,0,0,0,0"/>
            <prop k="offset_unit" v="MM"/>
            <prop k="outline_color" v="0,0,0,255"/>
            <prop k="outline_style" v="solid"/>
            <prop k="outline_width" v="0"/>
            <prop k="outline_width_map_unit_scale" v="0,0,0,0,0,0"/>
            <prop k="outline_width_unit" v="MM"/>
            <prop k="scale_method" v="diameter"/>
            <prop k="size" v="2"/>
            <prop k="size_map_unit_scale" v="0,0,0,0,0,0"/>
            <prop k="size_unit" v="MM"/>
            <prop k="vertical_anchor_point" v="1"/>
          </layer>
        </symbol>
      </SingleCategoryDiagramRenderer>
      <DiagramLayerSettings yPosColumn="-1" showColumn="-1" linePlacementFlags="10" placement="0" dist="0" xPosColumn="-1" priority="0" obstacle="0" zIndex="0" showAll="1"/>
      <annotationform>.</annotationform>
      <aliases>
        <alias field="NAME" index="0" name=""/>
        <alias field="id_x" index="1" name=""/>
        <alias field="ID" index="2" name=""/>
        <alias field="Source" index="3" name=""/>
        <alias field="Src_ctd" index="4" name=""/>
        <alias field="Src_c_2" index="5" name=""/>
        <alias field="Game_Nm" index="6" name=""/>
        <alias field="Country" index="7" name=""/>
        <alias field="Region" index="8" name=""/>
        <alias field="GameTyp" index="9" name=""/>
        <alias field="Gm_Ty_N" index="10" name=""/>
        <alias field="GenrlNm" index="11" name=""/>
        <alias field="Nmbr__R" index="12" name=""/>
        <alias field="Nmbr__C" index="13" name=""/>
        <alias field="Nm__C_A" index="14" name=""/>
        <alias field="FlxblCl" index="15" name=""/>
        <alias field="Nmbr__S" index="16" name=""/>
        <alias field="R______" index="17" name=""/>
        <alias field="id_y" index="18" name=""/>
        <alias field="TRIBE_C" index="19" name=""/>
        <alias field="LAT" index="20" name=""/>
        <alias field="LON" index="21" name=""/>
        <alias field="Nm_Dspl" index="22" name=""/>
        <alias field="CODE" index="23" name=""/>
        <alias field="CltrGrp" index="24" name=""/>
        <alias field="Name_30" index="25" name=""/>
        <alias field="Cltg_30" index="26" name=""/>
        <alias field="Code_30" index="27" name=""/>
        <alias field="NOTES" index="28" name=""/>
        <alias field="CodeTyp" index="29" name=""/>
        <alias field="Shp_Lng" index="30" name=""/>
        <alias field="Shap_Ar" index="31" name=""/>
        <alias field="v107" index="32" name=""/>
        <alias field="keywrds" index="33" name=""/>
        <alias field="V107_1" index="34" name=""/>
        <alias field="V112" index="35" name=""/>
        <alias field="V113" index="36" name=""/>
        <alias field="V114" index="37" name=""/>
        <alias field="V100" index="38" name=""/>
        <alias field="V102" index="39" name=""/>
        <alias field="V104" index="40" name=""/>
        <alias field="V106" index="41" name=""/>
        <alias field="V1" index="42" name=""/>
        <alias field="V2" index="43" name=""/>
        <alias field="V3" index="44" name=""/>
        <alias field="V4" index="45" name=""/>
        <alias field="V5" index="46" name=""/>
        <alias field="V6" index="47" name=""/>
        <alias field="V7" index="48" name=""/>
        <alias field="V8" index="49" name=""/>
        <alias field="V9" index="50" name=""/>
        <alias field="V10" index="51" name=""/>
        <alias field="V11" index="52" name=""/>
        <alias field="V12" index="53" name=""/>
        <alias field="V13" index="54" name=""/>
        <alias field="V14" index="55" name=""/>
        <alias field="V15" index="56" name=""/>
        <alias field="V16" index="57" name=""/>
        <alias field="V17" index="58" name=""/>
        <alias field="V18" index="59" name=""/>
        <alias field="V19" index="60" name=""/>
        <alias field="V20" index="61" name=""/>
        <alias field="V21" index="62" name=""/>
        <alias field="V22" index="63" name=""/>
        <alias field="V23" index="64" name=""/>
        <alias field="V24" index="65" name=""/>
        <alias field="V25" index="66" name=""/>
        <alias field="V26" index="67" name=""/>
        <alias field="V27" index="68" name=""/>
        <alias field="V28" index="69" name=""/>
        <alias field="V29" index="70" name=""/>
        <alias field="V30" index="71" name=""/>
        <alias field="V31" index="72" name=""/>
        <alias field="V32" index="73" name=""/>
        <alias field="V33" index="74" name=""/>
        <alias field="V34" index="75" name=""/>
        <alias field="V35" index="76" name=""/>
        <alias field="V36" index="77" name=""/>
        <alias field="V37" index="78" name=""/>
        <alias field="V38" index="79" name=""/>
        <alias field="V39" index="80" name=""/>
        <alias field="V40" index="81" name=""/>
        <alias field="V41" index="82" name=""/>
        <alias field="V42" index="83" name=""/>
        <alias field="V43" index="84" name=""/>
        <alias field="V44" index="85" name=""/>
        <alias field="V45" index="86" name=""/>
        <alias field="V46" index="87" name=""/>
        <alias field="V47" index="88" name=""/>
        <alias field="V48" index="89" name=""/>
        <alias field="V49" index="90" name=""/>
        <alias field="V50" index="91" name=""/>
        <alias field="V51" index="92" name=""/>
        <alias field="V52" index="93" name=""/>
        <alias field="V53" index="94" name=""/>
        <alias field="V54" index="95" name=""/>
        <alias field="V55" index="96" name=""/>
        <alias field="V56" index="97" name=""/>
        <alias field="V57" index="98" name=""/>
        <alias field="V58" index="99" name=""/>
        <alias field="V59" index="100" name=""/>
        <alias field="V60" index="101" name=""/>
        <alias field="V61" index="102" name=""/>
        <alias field="V62" index="103" name=""/>
        <alias field="V63" index="104" name=""/>
        <alias field="V64" index="105" name=""/>
        <alias field="V65" index="106" name=""/>
        <alias field="V66" index="107" name=""/>
        <alias field="V67" index="108" name=""/>
        <alias field="V68" index="109" name=""/>
        <alias field="V69" index="110" name=""/>
        <alias field="V70" index="111" name=""/>
        <alias field="V71" index="112" name=""/>
        <alias field="V72" index="113" name=""/>
        <alias field="V73" index="114" name=""/>
        <alias field="V74" index="115" name=""/>
        <alias field="V75" index="116" name=""/>
        <alias field="V76" index="117" name=""/>
        <alias field="V77" index="118" name=""/>
        <alias field="V78" index="119" name=""/>
        <alias field="V79" index="120" name=""/>
        <alias field="V80" index="121" name=""/>
        <alias field="V81" index="122" name=""/>
        <alias field="V82" index="123" name=""/>
        <alias field="V83" index="124" name=""/>
        <alias field="V84" index="125" name=""/>
        <alias field="V85" index="126" name=""/>
        <alias field="V86" index="127" name=""/>
        <alias field="V87" index="128" name=""/>
        <alias field="V88" index="129" name=""/>
        <alias field="V89" index="130" name=""/>
        <alias field="V90" index="131" name=""/>
        <alias field="V91" index="132" name=""/>
        <alias field="V92" index="133" name=""/>
        <alias field="V93" index="134" name=""/>
        <alias field="V94" index="135" name=""/>
        <alias field="V95" index="136" name=""/>
        <alias field="V96" index="137" name=""/>
        <alias field="V97" index="138" name=""/>
        <alias field="V98" index="139" name=""/>
        <alias field="V99" index="140" name=""/>
      </aliases>
      <excludeAttributesWMS/>
      <excludeAttributesWFS/>
      <attributeactions default="-1"/>
      <attributetableconfig actionWidgetStyle="dropDown" sortExpression="" sortOrder="0">
        <columns>
          <column width="-1" hidden="0" type="field" name="NAME"/>
          <column width="-1" hidden="0" type="field" name="id_x"/>
          <column width="-1" hidden="0" type="field" name="ID"/>
          <column width="-1" hidden="0" type="field" name="Source"/>
          <column width="-1" hidden="0" type="field" name="Src_ctd"/>
          <column width="-1" hidden="0" type="field" name="Src_c_2"/>
          <column width="-1" hidden="0" type="field" name="Game_Nm"/>
          <column width="-1" hidden="0" type="field" name="Country"/>
          <column width="-1" hidden="0" type="field" name="Region"/>
          <column width="-1" hidden="0" type="field" name="GameTyp"/>
          <column width="-1" hidden="0" type="field" name="Gm_Ty_N"/>
          <column width="-1" hidden="0" type="field" name="GenrlNm"/>
          <column width="-1" hidden="0" type="field" name="Nmbr__R"/>
          <column width="-1" hidden="0" type="field" name="Nmbr__C"/>
          <column width="-1" hidden="0" type="field" name="Nm__C_A"/>
          <column width="-1" hidden="0" type="field" name="FlxblCl"/>
          <column width="-1" hidden="0" type="field" name="Nmbr__S"/>
          <column width="-1" hidden="0" type="field" name="R______"/>
          <column width="-1" hidden="0" type="field" name="id_y"/>
          <column width="-1" hidden="0" type="field" name="TRIBE_C"/>
          <column width="-1" hidden="0" type="field" name="LAT"/>
          <column width="-1" hidden="0" type="field" name="LON"/>
          <column width="-1" hidden="0" type="field" name="Nm_Dspl"/>
          <column width="-1" hidden="0" type="field" name="CODE"/>
          <column width="-1" hidden="0" type="field" name="CltrGrp"/>
          <column width="-1" hidden="0" type="field" name="Name_30"/>
          <column width="-1" hidden="0" type="field" name="Cltg_30"/>
          <column width="-1" hidden="0" type="field" name="Code_30"/>
          <column width="-1" hidden="0" type="field" name="NOTES"/>
          <column width="-1" hidden="0" type="field" name="CodeTyp"/>
          <column width="-1" hidden="0" type="field" name="Shp_Lng"/>
          <column width="-1" hidden="0" type="field" name="Shap_Ar"/>
          <column width="-1" hidden="0" type="field" name="v107"/>
          <column width="-1" hidden="0" type="field" name="keywrds"/>
          <column width="-1" hidden="0" type="field" name="V107_1"/>
          <column width="-1" hidden="0" type="field" name="V112"/>
          <column width="-1" hidden="0" type="field" name="V113"/>
          <column width="-1" hidden="0" type="field" name="V114"/>
          <column width="-1" hidden="0" type="field" name="V100"/>
          <column width="-1" hidden="0" type="field" name="V102"/>
          <column width="-1" hidden="0" type="field" name="V104"/>
          <column width="-1" hidden="0" type="field" name="V106"/>
          <column width="-1" hidden="0" type="field" name="V1"/>
          <column width="-1" hidden="0" type="field" name="V2"/>
          <column width="-1" hidden="0" type="field" name="V3"/>
          <column width="-1" hidden="0" type="field" name="V4"/>
          <column width="-1" hidden="0" type="field" name="V5"/>
          <column width="-1" hidden="0" type="field" name="V6"/>
          <column width="-1" hidden="0" type="field" name="V7"/>
          <column width="-1" hidden="0" type="field" name="V8"/>
          <column width="-1" hidden="0" type="field" name="V9"/>
          <column width="-1" hidden="0" type="field" name="V10"/>
          <column width="-1" hidden="0" type="field" name="V11"/>
          <column width="-1" hidden="0" type="field" name="V12"/>
          <column width="-1" hidden="0" type="field" name="V13"/>
          <column width="-1" hidden="0" type="field" name="V14"/>
          <column width="-1" hidden="0" type="field" name="V15"/>
          <column width="-1" hidden="0" type="field" name="V16"/>
          <column width="-1" hidden="0" type="field" name="V17"/>
          <column width="-1" hidden="0" type="field" name="V18"/>
          <column width="-1" hidden="0" type="field" name="V19"/>
          <column width="-1" hidden="0" type="field" name="V20"/>
          <column width="-1" hidden="0" type="field" name="V21"/>
          <column width="-1" hidden="0" type="field" name="V22"/>
          <column width="-1" hidden="0" type="field" name="V23"/>
          <column width="-1" hidden="0" type="field" name="V24"/>
          <column width="-1" hidden="0" type="field" name="V25"/>
          <column width="-1" hidden="0" type="field" name="V26"/>
          <column width="-1" hidden="0" type="field" name="V27"/>
          <column width="-1" hidden="0" type="field" name="V28"/>
          <column width="-1" hidden="0" type="field" name="V29"/>
          <column width="-1" hidden="0" type="field" name="V30"/>
          <column width="-1" hidden="0" type="field" name="V31"/>
          <column width="-1" hidden="0" type="field" name="V32"/>
          <column width="-1" hidden="0" type="field" name="V33"/>
          <column width="-1" hidden="0" type="field" name="V34"/>
          <column width="-1" hidden="0" type="field" name="V35"/>
          <column width="-1" hidden="0" type="field" name="V36"/>
          <column width="-1" hidden="0" type="field" name="V37"/>
          <column width="-1" hidden="0" type="field" name="V38"/>
          <column width="-1" hidden="0" type="field" name="V39"/>
          <column width="-1" hidden="0" type="field" name="V40"/>
          <column width="-1" hidden="0" type="field" name="V41"/>
          <column width="-1" hidden="0" type="field" name="V42"/>
          <column width="-1" hidden="0" type="field" name="V43"/>
          <column width="-1" hidden="0" type="field" name="V44"/>
          <column width="-1" hidden="0" type="field" name="V45"/>
          <column width="-1" hidden="0" type="field" name="V46"/>
          <column width="-1" hidden="0" type="field" name="V47"/>
          <column width="-1" hidden="0" type="field" name="V48"/>
          <column width="-1" hidden="0" type="field" name="V49"/>
          <column width="-1" hidden="0" type="field" name="V50"/>
          <column width="-1" hidden="0" type="field" name="V51"/>
          <column width="-1" hidden="0" type="field" name="V52"/>
          <column width="-1" hidden="0" type="field" name="V53"/>
          <column width="-1" hidden="0" type="field" name="V54"/>
          <column width="-1" hidden="0" type="field" name="V55"/>
          <column width="-1" hidden="0" type="field" name="V56"/>
          <column width="-1" hidden="0" type="field" name="V57"/>
          <column width="-1" hidden="0" type="field" name="V58"/>
          <column width="-1" hidden="0" type="field" name="V59"/>
          <column width="-1" hidden="0" type="field" name="V60"/>
          <column width="-1" hidden="0" type="field" name="V61"/>
          <column width="-1" hidden="0" type="field" name="V62"/>
          <column width="-1" hidden="0" type="field" name="V63"/>
          <column width="-1" hidden="0" type="field" name="V64"/>
          <column width="-1" hidden="0" type="field" name="V65"/>
          <column width="-1" hidden="0" type="field" name="V66"/>
          <column width="-1" hidden="0" type="field" name="V67"/>
          <column width="-1" hidden="0" type="field" name="V68"/>
          <column width="-1" hidden="0" type="field" name="V69"/>
          <column width="-1" hidden="0" type="field" name="V70"/>
          <column width="-1" hidden="0" type="field" name="V71"/>
          <column width="-1" hidden="0" type="field" name="V72"/>
          <column width="-1" hidden="0" type="field" name="V73"/>
          <column width="-1" hidden="0" type="field" name="V74"/>
          <column width="-1" hidden="0" type="field" name="V75"/>
          <column width="-1" hidden="0" type="field" name="V76"/>
          <column width="-1" hidden="0" type="field" name="V77"/>
          <column width="-1" hidden="0" type="field" name="V78"/>
          <column width="-1" hidden="0" type="field" name="V79"/>
          <column width="-1" hidden="0" type="field" name="V80"/>
          <column width="-1" hidden="0" type="field" name="V81"/>
          <column width="-1" hidden="0" type="field" name="V82"/>
          <column width="-1" hidden="0" type="field" name="V83"/>
          <column width="-1" hidden="0" type="field" name="V84"/>
          <column width="-1" hidden="0" type="field" name="V85"/>
          <column width="-1" hidden="0" type="field" name="V86"/>
          <column width="-1" hidden="0" type="field" name="V87"/>
          <column width="-1" hidden="0" type="field" name="V88"/>
          <column width="-1" hidden="0" type="field" name="V89"/>
          <column width="-1" hidden="0" type="field" name="V90"/>
          <column width="-1" hidden="0" type="field" name="V91"/>
          <column width="-1" hidden="0" type="field" name="V92"/>
          <column width="-1" hidden="0" type="field" name="V93"/>
          <column width="-1" hidden="0" type="field" name="V94"/>
          <column width="-1" hidden="0" type="field" name="V95"/>
          <column width="-1" hidden="0" type="field" name="V96"/>
          <column width="-1" hidden="0" type="field" name="V97"/>
          <column width="-1" hidden="0" type="field" name="V98"/>
          <column width="-1" hidden="0" type="field" name="V99"/>
          <column width="-1" hidden="1" type="actions"/>
        </columns>
      </attributetableconfig>
      <editform>.</editform>
      <editforminit/>
      <editforminitcodesource>0</editforminitcodesource>
      <editforminitfilepath>.</editforminitfilepath>
      <editforminitcode><![CDATA[# -*- coding: utf-8 -*-
"""
QGIS forms can have a Python function that is called when the form is
opened.

Use this function to add extra logic to your forms.

Enter the name of the function in the "Python Init function"
field.
An example follows:
"""
from qgis.PyQt.QtWidgets import QWidget

def my_form_open(dialog, layer, feature):
	geom = feature.geometry()
	control = dialog.findChild(QWidget, "MyLineEdit")
]]></editforminitcode>
      <featformsuppress>0</featformsuppress>
      <editorlayout>generatedlayout</editorlayout>
      <widgets/>
      <conditionalstyles>
        <rowstyles/>
        <fieldstyles/>
      </conditionalstyles>
      <defaults>
        <default field="NAME" expression=""/>
        <default field="id_x" expression=""/>
        <default field="ID" expression=""/>
        <default field="Source" expression=""/>
        <default field="Src_ctd" expression=""/>
        <default field="Src_c_2" expression=""/>
        <default field="Game_Nm" expression=""/>
        <default field="Country" expression=""/>
        <default field="Region" expression=""/>
        <default field="GameTyp" expression=""/>
        <default field="Gm_Ty_N" expression=""/>
        <default field="GenrlNm" expression=""/>
        <default field="Nmbr__R" expression=""/>
        <default field="Nmbr__C" expression=""/>
        <default field="Nm__C_A" expression=""/>
        <default field="FlxblCl" expression=""/>
        <default field="Nmbr__S" expression=""/>
        <default field="R______" expression=""/>
        <default field="id_y" expression=""/>
        <default field="TRIBE_C" expression=""/>
        <default field="LAT" expression=""/>
        <default field="LON" expression=""/>
        <default field="Nm_Dspl" expression=""/>
        <default field="CODE" expression=""/>
        <default field="CltrGrp" expression=""/>
        <default field="Name_30" expression=""/>
        <default field="Cltg_30" expression=""/>
        <default field="Code_30" expression=""/>
        <default field="NOTES" expression=""/>
        <default field="CodeTyp" expression=""/>
        <default field="Shp_Lng" expression=""/>
        <default field="Shap_Ar" expression=""/>
        <default field="v107" expression=""/>
        <default field="keywrds" expression=""/>
        <default field="V107_1" expression=""/>
        <default field="V112" expression=""/>
        <default field="V113" expression=""/>
        <default field="V114" expression=""/>
        <default field="V100" expression=""/>
        <default field="V102" expression=""/>
        <default field="V104" expression=""/>
        <default field="V106" expression=""/>
        <default field="V1" expression=""/>
        <default field="V2" expression=""/>
        <default field="V3" expression=""/>
        <default field="V4" expression=""/>
        <default field="V5" expression=""/>
        <default field="V6" expression=""/>
        <default field="V7" expression=""/>
        <default field="V8" expression=""/>
        <default field="V9" expression=""/>
        <default field="V10" expression=""/>
        <default field="V11" expression=""/>
        <default field="V12" expression=""/>
        <default field="V13" expression=""/>
        <default field="V14" expression=""/>
        <default field="V15" expression=""/>
        <default field="V16" expression=""/>
        <default field="V17" expression=""/>
        <default field="V18" expression=""/>
        <default field="V19" expression=""/>
        <default field="V20" expression=""/>
        <default field="V21" expression=""/>
        <default field="V22" expression=""/>
        <default field="V23" expression=""/>
        <default field="V24" expression=""/>
        <default field="V25" expression=""/>
        <default field="V26" expression=""/>
        <default field="V27" expression=""/>
        <default field="V28" expression=""/>
        <default field="V29" expression=""/>
        <default field="V30" expression=""/>
        <default field="V31" expression=""/>
        <default field="V32" expression=""/>
        <default field="V33" expression=""/>
        <default field="V34" expression=""/>
        <default field="V35" expression=""/>
        <default field="V36" expression=""/>
        <default field="V37" expression=""/>
        <default field="V38" expression=""/>
        <default field="V39" expression=""/>
        <default field="V40" expression=""/>
        <default field="V41" expression=""/>
        <default field="V42" expression=""/>
        <default field="V43" expression=""/>
        <default field="V44" expression=""/>
        <default field="V45" expression=""/>
        <default field="V46" expression=""/>
        <default field="V47" expression=""/>
        <default field="V48" expression=""/>
        <default field="V49" expression=""/>
        <default field="V50" expression=""/>
        <default field="V51" expression=""/>
        <default field="V52" expression=""/>
        <default field="V53" expression=""/>
        <default field="V54" expression=""/>
        <default field="V55" expression=""/>
        <default field="V56" expression=""/>
        <default field="V57" expression=""/>
        <default field="V58" expression=""/>
        <default field="V59" expression=""/>
        <default field="V60" expression=""/>
        <default field="V61" expression=""/>
        <default field="V62" expression=""/>
        <default field="V63" expression=""/>
        <default field="V64" expression=""/>
        <default field="V65" expression=""/>
        <default field="V66" expression=""/>
        <default field="V67" expression=""/>
        <default field="V68" expression=""/>
        <default field="V69" expression=""/>
        <default field="V70" expression=""/>
        <default field="V71" expression=""/>
        <default field="V72" expression=""/>
        <default field="V73" expression=""/>
        <default field="V74" expression=""/>
        <default field="V75" expression=""/>
        <default field="V76" expression=""/>
        <default field="V77" expression=""/>
        <default field="V78" expression=""/>
        <default field="V79" expression=""/>
        <default field="V80" expression=""/>
        <default field="V81" expression=""/>
        <default field="V82" expression=""/>
        <default field="V83" expression=""/>
        <default field="V84" expression=""/>
        <default field="V85" expression=""/>
        <default field="V86" expression=""/>
        <default field="V87" expression=""/>
        <default field="V88" expression=""/>
        <default field="V89" expression=""/>
        <default field="V90" expression=""/>
        <default field="V91" expression=""/>
        <default field="V92" expression=""/>
        <default field="V93" expression=""/>
        <default field="V94" expression=""/>
        <default field="V95" expression=""/>
        <default field="V96" expression=""/>
        <default field="V97" expression=""/>
        <default field="V98" expression=""/>
        <default field="V99" expression=""/>
      </defaults>
      <previewExpression></previewExpression>
    </maplayer>
    <maplayer simplifyAlgorithm="0" minimumScale="0" maximumScale="1e+08" simplifyDrawingHints="1" minLabelScale="0" maxLabelScale="1e+08" simplifyDrawingTol="1" readOnly="0" geometry="Polygon" simplifyMaxScale="1" type="vector" hasScaleBasedVisibilityFlag="0" simplifyLocal="1" scaleBasedLabelVisibilityFlag="0">
      <id>TownshendDataMurdockIDmap220190308215742413</id>
      <datasource>./TownshendDataMurdockIDmap2.shp</datasource>
      <keywordList>
        <value></value>
      </keywordList>
      <layername>TownshendDataMurdockIDmap2</layername>
      <srs>
        <spatialrefsys>
          <proj4>+proj=longlat +datum=WGS84 +no_defs</proj4>
          <srsid>3452</srsid>
          <srid>4326</srid>
          <authid>EPSG:4326</authid>
          <description>WGS 84</description>
          <projectionacronym>longlat</projectionacronym>
          <ellipsoidacronym>WGS84</ellipsoidacronym>
          <geographicflag>true</geographicflag>
        </spatialrefsys>
      </srs>
      <provider encoding="System">ogr</provider>
      <vectorjoins/>
      <layerDependencies/>
      <expressionfields/>
      <map-layer-style-manager current="">
        <map-layer-style name=""/>
      </map-layer-style-manager>
      <edittypes>
        <edittype widgetv2type="TextEdit" name="NAME">
          <widgetv2config IsMultiline="0" fieldEditable="1" constraint="" UseHtml="0" labelOnTop="0" constraintDescription="" notNull="0"/>
        </edittype>
        <edittype widgetv2type="TextEdit" name="id_x">
          <widgetv2config IsMultiline="0" fieldEditable="1" constraint="" UseHtml="0" labelOnTop="0" constraintDescription="" notNull="0"/>
        </edittype>
        <edittype widgetv2type="TextEdit" name="ID">
          <widgetv2config IsMultiline="0" fieldEditable="1" constraint="" UseHtml="0" labelOnTop="0" constraintDescription="" notNull="0"/>
        </edittype>
        <edittype widgetv2type="TextEdit" name="Source">
          <widgetv2config IsMultiline="0" fieldEditable="1" constraint="" UseHtml="0" labelOnTop="0" constraintDescription="" notNull="0"/>
        </edittype>
        <edittype widgetv2type="TextEdit" name="Src_ctd">
          <widgetv2config IsMultiline="0" fieldEditable="1" constraint="" UseHtml="0" labelOnTop="0" constraintDescription="" notNull="0"/>
        </edittype>
        <edittype widgetv2type="TextEdit" name="Src_c_2">
          <widgetv2config IsMultiline="0" fieldEditable="1" constraint="" UseHtml="0" labelOnTop="0" constraintDescription="" notNull="0"/>
        </edittype>
        <edittype widgetv2type="TextEdit" name="Game_Nm">
          <widgetv2config IsMultiline="0" fieldEditable="1" constraint="" UseHtml="0" labelOnTop="0" constraintDescription="" notNull="0"/>
        </edittype>
        <edittype widgetv2type="TextEdit" name="Country">
          <widgetv2config IsMultiline="0" fieldEditable="1" constraint="" UseHtml="0" labelOnTop="0" constraintDescription="" notNull="0"/>
        </edittype>
        <edittype widgetv2type="TextEdit" name="Region">
          <widgetv2config IsMultiline="0" fieldEditable="1" constraint="" UseHtml="0" labelOnTop="0" constraintDescription="" notNull="0"/>
        </edittype>
        <edittype widgetv2type="TextEdit" name="GameTyp">
          <widgetv2config IsMultiline="0" fieldEditable="1" constraint="" UseHtml="0" labelOnTop="0" constraintDescription="" notNull="0"/>
        </edittype>
        <edittype widgetv2type="TextEdit" name="Gm_Ty_N">
          <widgetv2config IsMultiline="0" fieldEditable="1" constraint="" UseHtml="0" labelOnTop="0" constraintDescription="" notNull="0"/>
        </edittype>
        <edittype widgetv2type="TextEdit" name="GenrlNm">
          <widgetv2config IsMultiline="0" fieldEditable="1" constraint="" UseHtml="0" labelOnTop="0" constraintDescription="" notNull="0"/>
        </edittype>
        <edittype widgetv2type="TextEdit" name="Nmbr__R">
          <widgetv2config IsMultiline="0" fieldEditable="1" constraint="" UseHtml="0" labelOnTop="0" constraintDescription="" notNull="0"/>
        </edittype>
        <edittype widgetv2type="TextEdit" name="Nmbr__C">
          <widgetv2config IsMultiline="0" fieldEditable="1" constraint="" UseHtml="0" labelOnTop="0" constraintDescription="" notNull="0"/>
        </edittype>
        <edittype widgetv2type="TextEdit" name="Nm__C_A">
          <widgetv2config IsMultiline="0" fieldEditable="1" constraint="" UseHtml="0" labelOnTop="0" constraintDescription="" notNull="0"/>
        </edittype>
        <edittype widgetv2type="TextEdit" name="FlxblCl">
          <widgetv2config IsMultiline="0" fieldEditable="1" constraint="" UseHtml="0" labelOnTop="0" constraintDescription="" notNull="0"/>
        </edittype>
        <edittype widgetv2type="TextEdit" name="Nmbr__S">
          <widgetv2config IsMultiline="0" fieldEditable="1" constraint="" UseHtml="0" labelOnTop="0" constraintDescription="" notNull="0"/>
        </edittype>
        <edittype widgetv2type="TextEdit" name="R______">
          <widgetv2config IsMultiline="0" fieldEditable="1" constraint="" UseHtml="0" labelOnTop="0" constraintDescription="" notNull="0"/>
        </edittype>
        <edittype widgetv2type="TextEdit" name="GmTypCm">
          <widgetv2config IsMultiline="0" fieldEditable="1" constraint="" UseHtml="0" labelOnTop="0" constraintDescription="" notNull="0"/>
        </edittype>
        <edittype widgetv2type="TextEdit" name="id_y">
          <widgetv2config IsMultiline="0" fieldEditable="1" constraint="" UseHtml="0" labelOnTop="0" constraintDescription="" notNull="0"/>
        </edittype>
        <edittype widgetv2type="TextEdit" name="TRIBE_C">
          <widgetv2config IsMultiline="0" fieldEditable="1" constraint="" UseHtml="0" labelOnTop="0" constraintDescription="" notNull="0"/>
        </edittype>
        <edittype widgetv2type="TextEdit" name="LAT">
          <widgetv2config IsMultiline="0" fieldEditable="1" constraint="" UseHtml="0" labelOnTop="0" constraintDescription="" notNull="0"/>
        </edittype>
        <edittype widgetv2type="TextEdit" name="LON">
          <widgetv2config IsMultiline="0" fieldEditable="1" constraint="" UseHtml="0" labelOnTop="0" constraintDescription="" notNull="0"/>
        </edittype>
        <edittype widgetv2type="TextEdit" name="Nm_Dspl">
          <widgetv2config IsMultiline="0" fieldEditable="1" constraint="" UseHtml="0" labelOnTop="0" constraintDescription="" notNull="0"/>
        </edittype>
        <edittype widgetv2type="TextEdit" name="CODE">
          <widgetv2config IsMultiline="0" fieldEditable="1" constraint="" UseHtml="0" labelOnTop="0" constraintDescription="" notNull="0"/>
        </edittype>
        <edittype widgetv2type="TextEdit" name="CltrGrp">
          <widgetv2config IsMultiline="0" fieldEditable="1" constraint="" UseHtml="0" labelOnTop="0" constraintDescription="" notNull="0"/>
        </edittype>
        <edittype widgetv2type="TextEdit" name="Name_30">
          <widgetv2config IsMultiline="0" fieldEditable="1" constraint="" UseHtml="0" labelOnTop="0" constraintDescription="" notNull="0"/>
        </edittype>
        <edittype widgetv2type="TextEdit" name="Cltg_30">
          <widgetv2config IsMultiline="0" fieldEditable="1" constraint="" UseHtml="0" labelOnTop="0" constraintDescription="" notNull="0"/>
        </edittype>
        <edittype widgetv2type="TextEdit" name="Code_30">
          <widgetv2config IsMultiline="0" fieldEditable="1" constraint="" UseHtml="0" labelOnTop="0" constraintDescription="" notNull="0"/>
        </edittype>
        <edittype widgetv2type="TextEdit" name="NOTES">
          <widgetv2config IsMultiline="0" fieldEditable="1" constraint="" UseHtml="0" labelOnTop="0" constraintDescription="" notNull="0"/>
        </edittype>
        <edittype widgetv2type="TextEdit" name="CodeTyp">
          <widgetv2config IsMultiline="0" fieldEditable="1" constraint="" UseHtml="0" labelOnTop="0" constraintDescription="" notNull="0"/>
        </edittype>
        <edittype widgetv2type="TextEdit" name="Shp_Lng">
          <widgetv2config IsMultiline="0" fieldEditable="1" constraint="" UseHtml="0" labelOnTop="0" constraintDescription="" notNull="0"/>
        </edittype>
        <edittype widgetv2type="TextEdit" name="Shap_Ar">
          <widgetv2config IsMultiline="0" fieldEditable="1" constraint="" UseHtml="0" labelOnTop="0" constraintDescription="" notNull="0"/>
        </edittype>
        <edittype widgetv2type="TextEdit" name="v107">
          <widgetv2config IsMultiline="0" fieldEditable="1" constraint="" UseHtml="0" labelOnTop="0" constraintDescription="" notNull="0"/>
        </edittype>
        <edittype widgetv2type="TextEdit" name="keywrds">
          <widgetv2config IsMultiline="0" fieldEditable="1" constraint="" UseHtml="0" labelOnTop="0" constraintDescription="" notNull="0"/>
        </edittype>
        <edittype widgetv2type="TextEdit" name="V107_1">
          <widgetv2config IsMultiline="0" fieldEditable="1" constraint="" UseHtml="0" labelOnTop="0" constraintDescription="" notNull="0"/>
        </edittype>
        <edittype widgetv2type="TextEdit" name="V112">
          <widgetv2config IsMultiline="0" fieldEditable="1" constraint="" UseHtml="0" labelOnTop="0" constraintDescription="" notNull="0"/>
        </edittype>
        <edittype widgetv2type="TextEdit" name="V113">
          <widgetv2config IsMultiline="0" fieldEditable="1" constraint="" UseHtml="0" labelOnTop="0" constraintDescription="" notNull="0"/>
        </edittype>
        <edittype widgetv2type="TextEdit" name="V114">
          <widgetv2config IsMultiline="0" fieldEditable="1" constraint="" UseHtml="0" labelOnTop="0" constraintDescription="" notNull="0"/>
        </edittype>
        <edittype widgetv2type="TextEdit" name="V100">
          <widgetv2config IsMultiline="0" fieldEditable="1" constraint="" UseHtml="0" labelOnTop="0" constraintDescription="" notNull="0"/>
        </edittype>
        <edittype widgetv2type="TextEdit" name="V102">
          <widgetv2config IsMultiline="0" fieldEditable="1" constraint="" UseHtml="0" labelOnTop="0" constraintDescription="" notNull="0"/>
        </edittype>
        <edittype widgetv2type="TextEdit" name="V104">
          <widgetv2config IsMultiline="0" fieldEditable="1" constraint="" UseHtml="0" labelOnTop="0" constraintDescription="" notNull="0"/>
        </edittype>
        <edittype widgetv2type="TextEdit" name="V106">
          <widgetv2config IsMultiline="0" fieldEditable="1" constraint="" UseHtml="0" labelOnTop="0" constraintDescription="" notNull="0"/>
        </edittype>
        <edittype widgetv2type="TextEdit" name="V1">
          <widgetv2config IsMultiline="0" fieldEditable="1" constraint="" UseHtml="0" labelOnTop="0" constraintDescription="" notNull="0"/>
        </edittype>
        <edittype widgetv2type="TextEdit" name="V2">
          <widgetv2config IsMultiline="0" fieldEditable="1" constraint="" UseHtml="0" labelOnTop="0" constraintDescription="" notNull="0"/>
        </edittype>
        <edittype widgetv2type="TextEdit" name="V3">
          <widgetv2config IsMultiline="0" fieldEditable="1" constraint="" UseHtml="0" labelOnTop="0" constraintDescription="" notNull="0"/>
        </edittype>
        <edittype widgetv2type="TextEdit" name="V4">
          <widgetv2config IsMultiline="0" fieldEditable="1" constraint="" UseHtml="0" labelOnTop="0" constraintDescription="" notNull="0"/>
        </edittype>
        <edittype widgetv2type="TextEdit" name="V5">
          <widgetv2config IsMultiline="0" fieldEditable="1" constraint="" UseHtml="0" labelOnTop="0" constraintDescription="" notNull="0"/>
        </edittype>
        <edittype widgetv2type="TextEdit" name="V6">
          <widgetv2config IsMultiline="0" fieldEditable="1" constraint="" UseHtml="0" labelOnTop="0" constraintDescription="" notNull="0"/>
        </edittype>
        <edittype widgetv2type="TextEdit" name="V7">
          <widgetv2config IsMultiline="0" fieldEditable="1" constraint="" UseHtml="0" labelOnTop="0" constraintDescription="" notNull="0"/>
        </edittype>
        <edittype widgetv2type="TextEdit" name="V8">
          <widgetv2config IsMultiline="0" fieldEditable="1" constraint="" UseHtml="0" labelOnTop="0" constraintDescription="" notNull="0"/>
        </edittype>
        <edittype widgetv2type="TextEdit" name="V9">
          <widgetv2config IsMultiline="0" fieldEditable="1" constraint="" UseHtml="0" labelOnTop="0" constraintDescription="" notNull="0"/>
        </edittype>
        <edittype widgetv2type="TextEdit" name="V10">
          <widgetv2config IsMultiline="0" fieldEditable="1" constraint="" UseHtml="0" labelOnTop="0" constraintDescription="" notNull="0"/>
        </edittype>
        <edittype widgetv2type="TextEdit" name="V11">
          <widgetv2config IsMultiline="0" fieldEditable="1" constraint="" UseHtml="0" labelOnTop="0" constraintDescription="" notNull="0"/>
        </edittype>
        <edittype widgetv2type="TextEdit" name="V12">
          <widgetv2config IsMultiline="0" fieldEditable="1" constraint="" UseHtml="0" labelOnTop="0" constraintDescription="" notNull="0"/>
        </edittype>
        <edittype widgetv2type="TextEdit" name="V13">
          <widgetv2config IsMultiline="0" fieldEditable="1" constraint="" UseHtml="0" labelOnTop="0" constraintDescription="" notNull="0"/>
        </edittype>
        <edittype widgetv2type="TextEdit" name="V14">
          <widgetv2config IsMultiline="0" fieldEditable="1" constraint="" UseHtml="0" labelOnTop="0" constraintDescription="" notNull="0"/>
        </edittype>
        <edittype widgetv2type="TextEdit" name="V15">
          <widgetv2config IsMultiline="0" fieldEditable="1" constraint="" UseHtml="0" labelOnTop="0" constraintDescription="" notNull="0"/>
        </edittype>
        <edittype widgetv2type="TextEdit" name="V16">
          <widgetv2config IsMultiline="0" fieldEditable="1" constraint="" UseHtml="0" labelOnTop="0" constraintDescription="" notNull="0"/>
        </edittype>
        <edittype widgetv2type="TextEdit" name="V17">
          <widgetv2config IsMultiline="0" fieldEditable="1" constraint="" UseHtml="0" labelOnTop="0" constraintDescription="" notNull="0"/>
        </edittype>
        <edittype widgetv2type="TextEdit" name="V18">
          <widgetv2config IsMultiline="0" fieldEditable="1" constraint="" UseHtml="0" labelOnTop="0" constraintDescription="" notNull="0"/>
        </edittype>
        <edittype widgetv2type="TextEdit" name="V19">
          <widgetv2config IsMultiline="0" fieldEditable="1" constraint="" UseHtml="0" labelOnTop="0" constraintDescription="" notNull="0"/>
        </edittype>
        <edittype widgetv2type="TextEdit" name="V20">
          <widgetv2config IsMultiline="0" fieldEditable="1" constraint="" UseHtml="0" labelOnTop="0" constraintDescription="" notNull="0"/>
        </edittype>
        <edittype widgetv2type="TextEdit" name="V21">
          <widgetv2config IsMultiline="0" fieldEditable="1" constraint="" UseHtml="0" labelOnTop="0" constraintDescription="" notNull="0"/>
        </edittype>
        <edittype widgetv2type="TextEdit" name="V22">
          <widgetv2config IsMultiline="0" fieldEditable="1" constraint="" UseHtml="0" labelOnTop="0" constraintDescription="" notNull="0"/>
        </edittype>
        <edittype widgetv2type="TextEdit" name="V23">
          <widgetv2config IsMultiline="0" fieldEditable="1" constraint="" UseHtml="0" labelOnTop="0" constraintDescription="" notNull="0"/>
        </edittype>
        <edittype widgetv2type="TextEdit" name="V24">
          <widgetv2config IsMultiline="0" fieldEditable="1" constraint="" UseHtml="0" labelOnTop="0" constraintDescription="" notNull="0"/>
        </edittype>
        <edittype widgetv2type="TextEdit" name="V25">
          <widgetv2config IsMultiline="0" fieldEditable="1" constraint="" UseHtml="0" labelOnTop="0" constraintDescription="" notNull="0"/>
        </edittype>
        <edittype widgetv2type="TextEdit" name="V26">
          <widgetv2config IsMultiline="0" fieldEditable="1" constraint="" UseHtml="0" labelOnTop="0" constraintDescription="" notNull="0"/>
        </edittype>
        <edittype widgetv2type="TextEdit" name="V27">
          <widgetv2config IsMultiline="0" fieldEditable="1" constraint="" UseHtml="0" labelOnTop="0" constraintDescription="" notNull="0"/>
        </edittype>
        <edittype widgetv2type="TextEdit" name="V28">
          <widgetv2config IsMultiline="0" fieldEditable="1" constraint="" UseHtml="0" labelOnTop="0" constraintDescription="" notNull="0"/>
        </edittype>
        <edittype widgetv2type="TextEdit" name="V29">
          <widgetv2config IsMultiline="0" fieldEditable="1" constraint="" UseHtml="0" labelOnTop="0" constraintDescription="" notNull="0"/>
        </edittype>
        <edittype widgetv2type="TextEdit" name="V30">
          <widgetv2config IsMultiline="0" fieldEditable="1" constraint="" UseHtml="0" labelOnTop="0" constraintDescription="" notNull="0"/>
        </edittype>
        <edittype widgetv2type="TextEdit" name="V31">
          <widgetv2config IsMultiline="0" fieldEditable="1" constraint="" UseHtml="0" labelOnTop="0" constraintDescription="" notNull="0"/>
        </edittype>
        <edittype widgetv2type="TextEdit" name="V32">
          <widgetv2config IsMultiline="0" fieldEditable="1" constraint="" UseHtml="0" labelOnTop="0" constraintDescription="" notNull="0"/>
        </edittype>
        <edittype widgetv2type="TextEdit" name="V33">
          <widgetv2config IsMultiline="0" fieldEditable="1" constraint="" UseHtml="0" labelOnTop="0" constraintDescription="" notNull="0"/>
        </edittype>
        <edittype widgetv2type="TextEdit" name="V34">
          <widgetv2config IsMultiline="0" fieldEditable="1" constraint="" UseHtml="0" labelOnTop="0" constraintDescription="" notNull="0"/>
        </edittype>
        <edittype widgetv2type="TextEdit" name="V35">
          <widgetv2config IsMultiline="0" fieldEditable="1" constraint="" UseHtml="0" labelOnTop="0" constraintDescription="" notNull="0"/>
        </edittype>
        <edittype widgetv2type="TextEdit" name="V36">
          <widgetv2config IsMultiline="0" fieldEditable="1" constraint="" UseHtml="0" labelOnTop="0" constraintDescription="" notNull="0"/>
        </edittype>
        <edittype widgetv2type="TextEdit" name="V37">
          <widgetv2config IsMultiline="0" fieldEditable="1" constraint="" UseHtml="0" labelOnTop="0" constraintDescription="" notNull="0"/>
        </edittype>
        <edittype widgetv2type="TextEdit" name="V38">
          <widgetv2config IsMultiline="0" fieldEditable="1" constraint="" UseHtml="0" labelOnTop="0" constraintDescription="" notNull="0"/>
        </edittype>
        <edittype widgetv2type="TextEdit" name="V39">
          <widgetv2config IsMultiline="0" fieldEditable="1" constraint="" UseHtml="0" labelOnTop="0" constraintDescription="" notNull="0"/>
        </edittype>
        <edittype widgetv2type="TextEdit" name="V40">
          <widgetv2config IsMultiline="0" fieldEditable="1" constraint="" UseHtml="0" labelOnTop="0" constraintDescription="" notNull="0"/>
        </edittype>
        <edittype widgetv2type="TextEdit" name="V41">
          <widgetv2config IsMultiline="0" fieldEditable="1" constraint="" UseHtml="0" labelOnTop="0" constraintDescription="" notNull="0"/>
        </edittype>
        <edittype widgetv2type="TextEdit" name="V42">
          <widgetv2config IsMultiline="0" fieldEditable="1" constraint="" UseHtml="0" labelOnTop="0" constraintDescription="" notNull="0"/>
        </edittype>
        <edittype widgetv2type="TextEdit" name="V43">
          <widgetv2config IsMultiline="0" fieldEditable="1" constraint="" UseHtml="0" labelOnTop="0" constraintDescription="" notNull="0"/>
        </edittype>
        <edittype widgetv2type="TextEdit" name="V44">
          <widgetv2config IsMultiline="0" fieldEditable="1" constraint="" UseHtml="0" labelOnTop="0" constraintDescription="" notNull="0"/>
        </edittype>
        <edittype widgetv2type="TextEdit" name="V45">
          <widgetv2config IsMultiline="0" fieldEditable="1" constraint="" UseHtml="0" labelOnTop="0" constraintDescription="" notNull="0"/>
        </edittype>
        <edittype widgetv2type="TextEdit" name="V46">
          <widgetv2config IsMultiline="0" fieldEditable="1" constraint="" UseHtml="0" labelOnTop="0" constraintDescription="" notNull="0"/>
        </edittype>
        <edittype widgetv2type="TextEdit" name="V47">
          <widgetv2config IsMultiline="0" fieldEditable="1" constraint="" UseHtml="0" labelOnTop="0" constraintDescription="" notNull="0"/>
        </edittype>
        <edittype widgetv2type="TextEdit" name="V48">
          <widgetv2config IsMultiline="0" fieldEditable="1" constraint="" UseHtml="0" labelOnTop="0" constraintDescription="" notNull="0"/>
        </edittype>
        <edittype widgetv2type="TextEdit" name="V49">
          <widgetv2config IsMultiline="0" fieldEditable="1" constraint="" UseHtml="0" labelOnTop="0" constraintDescription="" notNull="0"/>
        </edittype>
        <edittype widgetv2type="TextEdit" name="V50">
          <widgetv2config IsMultiline="0" fieldEditable="1" constraint="" UseHtml="0" labelOnTop="0" constraintDescription="" notNull="0"/>
        </edittype>
        <edittype widgetv2type="TextEdit" name="V51">
          <widgetv2config IsMultiline="0" fieldEditable="1" constraint="" UseHtml="0" labelOnTop="0" constraintDescription="" notNull="0"/>
        </edittype>
        <edittype widgetv2type="TextEdit" name="V52">
          <widgetv2config IsMultiline="0" fieldEditable="1" constraint="" UseHtml="0" labelOnTop="0" constraintDescription="" notNull="0"/>
        </edittype>
        <edittype widgetv2type="TextEdit" name="V53">
          <widgetv2config IsMultiline="0" fieldEditable="1" constraint="" UseHtml="0" labelOnTop="0" constraintDescription="" notNull="0"/>
        </edittype>
        <edittype widgetv2type="TextEdit" name="V54">
          <widgetv2config IsMultiline="0" fieldEditable="1" constraint="" UseHtml="0" labelOnTop="0" constraintDescription="" notNull="0"/>
        </edittype>
        <edittype widgetv2type="TextEdit" name="V55">
          <widgetv2config IsMultiline="0" fieldEditable="1" constraint="" UseHtml="0" labelOnTop="0" constraintDescription="" notNull="0"/>
        </edittype>
        <edittype widgetv2type="TextEdit" name="V56">
          <widgetv2config IsMultiline="0" fieldEditable="1" constraint="" UseHtml="0" labelOnTop="0" constraintDescription="" notNull="0"/>
        </edittype>
        <edittype widgetv2type="TextEdit" name="V57">
          <widgetv2config IsMultiline="0" fieldEditable="1" constraint="" UseHtml="0" labelOnTop="0" constraintDescription="" notNull="0"/>
        </edittype>
        <edittype widgetv2type="TextEdit" name="V58">
          <widgetv2config IsMultiline="0" fieldEditable="1" constraint="" UseHtml="0" labelOnTop="0" constraintDescription="" notNull="0"/>
        </edittype>
        <edittype widgetv2type="TextEdit" name="V59">
          <widgetv2config IsMultiline="0" fieldEditable="1" constraint="" UseHtml="0" labelOnTop="0" constraintDescription="" notNull="0"/>
        </edittype>
        <edittype widgetv2type="TextEdit" name="V60">
          <widgetv2config IsMultiline="0" fieldEditable="1" constraint="" UseHtml="0" labelOnTop="0" constraintDescription="" notNull="0"/>
        </edittype>
        <edittype widgetv2type="TextEdit" name="V61">
          <widgetv2config IsMultiline="0" fieldEditable="1" constraint="" UseHtml="0" labelOnTop="0" constraintDescription="" notNull="0"/>
        </edittype>
        <edittype widgetv2type="TextEdit" name="V62">
          <widgetv2config IsMultiline="0" fieldEditable="1" constraint="" UseHtml="0" labelOnTop="0" constraintDescription="" notNull="0"/>
        </edittype>
        <edittype widgetv2type="TextEdit" name="V63">
          <widgetv2config IsMultiline="0" fieldEditable="1" constraint="" UseHtml="0" labelOnTop="0" constraintDescription="" notNull="0"/>
        </edittype>
        <edittype widgetv2type="TextEdit" name="V64">
          <widgetv2config IsMultiline="0" fieldEditable="1" constraint="" UseHtml="0" labelOnTop="0" constraintDescription="" notNull="0"/>
        </edittype>
        <edittype widgetv2type="TextEdit" name="V65">
          <widgetv2config IsMultiline="0" fieldEditable="1" constraint="" UseHtml="0" labelOnTop="0" constraintDescription="" notNull="0"/>
        </edittype>
        <edittype widgetv2type="TextEdit" name="V66">
          <widgetv2config IsMultiline="0" fieldEditable="1" constraint="" UseHtml="0" labelOnTop="0" constraintDescription="" notNull="0"/>
        </edittype>
        <edittype widgetv2type="TextEdit" name="V67">
          <widgetv2config IsMultiline="0" fieldEditable="1" constraint="" UseHtml="0" labelOnTop="0" constraintDescription="" notNull="0"/>
        </edittype>
        <edittype widgetv2type="TextEdit" name="V68">
          <widgetv2config IsMultiline="0" fieldEditable="1" constraint="" UseHtml="0" labelOnTop="0" constraintDescription="" notNull="0"/>
        </edittype>
        <edittype widgetv2type="TextEdit" name="V69">
          <widgetv2config IsMultiline="0" fieldEditable="1" constraint="" UseHtml="0" labelOnTop="0" constraintDescription="" notNull="0"/>
        </edittype>
        <edittype widgetv2type="TextEdit" name="V70">
          <widgetv2config IsMultiline="0" fieldEditable="1" constraint="" UseHtml="0" labelOnTop="0" constraintDescription="" notNull="0"/>
        </edittype>
        <edittype widgetv2type="TextEdit" name="V71">
          <widgetv2config IsMultiline="0" fieldEditable="1" constraint="" UseHtml="0" labelOnTop="0" constraintDescription="" notNull="0"/>
        </edittype>
        <edittype widgetv2type="TextEdit" name="V72">
          <widgetv2config IsMultiline="0" fieldEditable="1" constraint="" UseHtml="0" labelOnTop="0" constraintDescription="" notNull="0"/>
        </edittype>
        <edittype widgetv2type="TextEdit" name="V73">
          <widgetv2config IsMultiline="0" fieldEditable="1" constraint="" UseHtml="0" labelOnTop="0" constraintDescription="" notNull="0"/>
        </edittype>
        <edittype widgetv2type="TextEdit" name="V74">
          <widgetv2config IsMultiline="0" fieldEditable="1" constraint="" UseHtml="0" labelOnTop="0" constraintDescription="" notNull="0"/>
        </edittype>
        <edittype widgetv2type="TextEdit" name="V75">
          <widgetv2config IsMultiline="0" fieldEditable="1" constraint="" UseHtml="0" labelOnTop="0" constraintDescription="" notNull="0"/>
        </edittype>
        <edittype widgetv2type="TextEdit" name="V76">
          <widgetv2config IsMultiline="0" fieldEditable="1" constraint="" UseHtml="0" labelOnTop="0" constraintDescription="" notNull="0"/>
        </edittype>
        <edittype widgetv2type="TextEdit" name="V77">
          <widgetv2config IsMultiline="0" fieldEditable="1" constraint="" UseHtml="0" labelOnTop="0" constraintDescription="" notNull="0"/>
        </edittype>
        <edittype widgetv2type="TextEdit" name="V78">
          <widgetv2config IsMultiline="0" fieldEditable="1" constraint="" UseHtml="0" labelOnTop="0" constraintDescription="" notNull="0"/>
        </edittype>
        <edittype widgetv2type="TextEdit" name="V79">
          <widgetv2config IsMultiline="0" fieldEditable="1" constraint="" UseHtml="0" labelOnTop="0" constraintDescription="" notNull="0"/>
        </edittype>
        <edittype widgetv2type="TextEdit" name="V80">
          <widgetv2config IsMultiline="0" fieldEditable="1" constraint="" UseHtml="0" labelOnTop="0" constraintDescription="" notNull="0"/>
        </edittype>
        <edittype widgetv2type="TextEdit" name="V81">
          <widgetv2config IsMultiline="0" fieldEditable="1" constraint="" UseHtml="0" labelOnTop="0" constraintDescription="" notNull="0"/>
        </edittype>
        <edittype widgetv2type="TextEdit" name="V82">
          <widgetv2config IsMultiline="0" fieldEditable="1" constraint="" UseHtml="0" labelOnTop="0" constraintDescription="" notNull="0"/>
        </edittype>
        <edittype widgetv2type="TextEdit" name="V83">
          <widgetv2config IsMultiline="0" fieldEditable="1" constraint="" UseHtml="0" labelOnTop="0" constraintDescription="" notNull="0"/>
        </edittype>
        <edittype widgetv2type="TextEdit" name="V84">
          <widgetv2config IsMultiline="0" fieldEditable="1" constraint="" UseHtml="0" labelOnTop="0" constraintDescription="" notNull="0"/>
        </edittype>
        <edittype widgetv2type="TextEdit" name="V85">
          <widgetv2config IsMultiline="0" fieldEditable="1" constraint="" UseHtml="0" labelOnTop="0" constraintDescription="" notNull="0"/>
        </edittype>
        <edittype widgetv2type="TextEdit" name="V86">
          <widgetv2config IsMultiline="0" fieldEditable="1" constraint="" UseHtml="0" labelOnTop="0" constraintDescription="" notNull="0"/>
        </edittype>
        <edittype widgetv2type="TextEdit" name="V87">
          <widgetv2config IsMultiline="0" fieldEditable="1" constraint="" UseHtml="0" labelOnTop="0" constraintDescription="" notNull="0"/>
        </edittype>
        <edittype widgetv2type="TextEdit" name="V88">
          <widgetv2config IsMultiline="0" fieldEditable="1" constraint="" UseHtml="0" labelOnTop="0" constraintDescription="" notNull="0"/>
        </edittype>
        <edittype widgetv2type="TextEdit" name="V89">
          <widgetv2config IsMultiline="0" fieldEditable="1" constraint="" UseHtml="0" labelOnTop="0" constraintDescription="" notNull="0"/>
        </edittype>
        <edittype widgetv2type="TextEdit" name="V90">
          <widgetv2config IsMultiline="0" fieldEditable="1" constraint="" UseHtml="0" labelOnTop="0" constraintDescription="" notNull="0"/>
        </edittype>
        <edittype widgetv2type="TextEdit" name="V91">
          <widgetv2config IsMultiline="0" fieldEditable="1" constraint="" UseHtml="0" labelOnTop="0" constraintDescription="" notNull="0"/>
        </edittype>
        <edittype widgetv2type="TextEdit" name="V92">
          <widgetv2config IsMultiline="0" fieldEditable="1" constraint="" UseHtml="0" labelOnTop="0" constraintDescription="" notNull="0"/>
        </edittype>
        <edittype widgetv2type="TextEdit" name="V93">
          <widgetv2config IsMultiline="0" fieldEditable="1" constraint="" UseHtml="0" labelOnTop="0" constraintDescription="" notNull="0"/>
        </edittype>
        <edittype widgetv2type="TextEdit" name="V94">
          <widgetv2config IsMultiline="0" fieldEditable="1" constraint="" UseHtml="0" labelOnTop="0" constraintDescription="" notNull="0"/>
        </edittype>
        <edittype widgetv2type="TextEdit" name="V95">
          <widgetv2config IsMultiline="0" fieldEditable="1" constraint="" UseHtml="0" labelOnTop="0" constraintDescription="" notNull="0"/>
        </edittype>
        <edittype widgetv2type="TextEdit" name="V96">
          <widgetv2config IsMultiline="0" fieldEditable="1" constraint="" UseHtml="0" labelOnTop="0" constraintDescription="" notNull="0"/>
        </edittype>
        <edittype widgetv2type="TextEdit" name="V97">
          <widgetv2config IsMultiline="0" fieldEditable="1" constraint="" UseHtml="0" labelOnTop="0" constraintDescription="" notNull="0"/>
        </edittype>
        <edittype widgetv2type="TextEdit" name="V98">
          <widgetv2config IsMultiline="0" fieldEditable="1" constraint="" UseHtml="0" labelOnTop="0" constraintDescription="" notNull="0"/>
        </edittype>
        <edittype widgetv2type="TextEdit" name="V99">
          <widgetv2config IsMultiline="0" fieldEditable="1" constraint="" UseHtml="0" labelOnTop="0" constraintDescription="" notNull="0"/>
        </edittype>
        <edittype widgetv2type="TextEdit" name="SclCmpl">
          <widgetv2config IsMultiline="0" fieldEditable="1" constraint="" UseHtml="0" labelOnTop="0" constraintDescription="" notNull="0"/>
        </edittype>
        <edittype widgetv2type="TextEdit" name="EcnmcCm">
          <widgetv2config IsMultiline="0" fieldEditable="1" constraint="" UseHtml="0" labelOnTop="0" constraintDescription="" notNull="0"/>
        </edittype>
      </edittypes>
      <renderer-v2 attr="GmTypCm" forceraster="0" symbollevels="0" type="categorizedSymbol" enableorderby="0">
        <categories>
          <category render="true" symbol="0" value="ComplexFour" label="ComplexFour"/>
          <category render="true" symbol="1" value="ComplexTwo" label="ComplexTwo"/>
          <category render="true" symbol="2" value="LessComplexFour" label="LessComplexFour"/>
          <category render="true" symbol="3" value="LessComplexTwo" label="LessComplexTwo"/>
        </categories>
        <symbols>
          <symbol alpha="1" clip_to_extent="1" type="fill" name="0">
            <layer pass="0" class="SimpleFill" locked="0">
              <prop k="border_width_map_unit_scale" v="0,0,0,0,0,0"/>
              <prop k="color" v="88,217,49,255"/>
              <prop k="joinstyle" v="bevel"/>
              <prop k="offset" v="0,0"/>
              <prop k="offset_map_unit_scale" v="0,0,0,0,0,0"/>
              <prop k="offset_unit" v="MM"/>
              <prop k="outline_color" v="0,0,0,255"/>
              <prop k="outline_style" v="solid"/>
              <prop k="outline_width" v="0.26"/>
              <prop k="outline_width_unit" v="MM"/>
              <prop k="style" v="solid"/>
            </layer>
          </symbol>
          <symbol alpha="1" clip_to_extent="1" type="fill" name="1">
            <layer pass="0" class="SimpleFill" locked="0">
              <prop k="border_width_map_unit_scale" v="0,0,0,0,0,0"/>
              <prop k="color" v="123,216,213,255"/>
              <prop k="joinstyle" v="bevel"/>
              <prop k="offset" v="0,0"/>
              <prop k="offset_map_unit_scale" v="0,0,0,0,0,0"/>
              <prop k="offset_unit" v="MM"/>
              <prop k="outline_color" v="0,0,0,255"/>
              <prop k="outline_style" v="solid"/>
              <prop k="outline_width" v="0.26"/>
              <prop k="outline_width_unit" v="MM"/>
              <prop k="style" v="solid"/>
            </layer>
          </symbol>
          <symbol alpha="1" clip_to_extent="1" type="fill" name="2">
            <layer pass="0" class="SimpleFill" locked="0">
              <prop k="border_width_map_unit_scale" v="0,0,0,0,0,0"/>
              <prop k="color" v="227,26,28,255"/>
              <prop k="joinstyle" v="bevel"/>
              <prop k="offset" v="0,0"/>
              <prop k="offset_map_unit_scale" v="0,0,0,0,0,0"/>
              <prop k="offset_unit" v="MM"/>
              <prop k="outline_color" v="0,0,0,255"/>
              <prop k="outline_style" v="solid"/>
              <prop k="outline_width" v="0.26"/>
              <prop k="outline_width_unit" v="MM"/>
              <prop k="style" v="solid"/>
            </layer>
          </symbol>
          <symbol alpha="1" clip_to_extent="1" type="fill" name="3">
            <layer pass="0" class="SimpleFill" locked="0">
              <prop k="border_width_map_unit_scale" v="0,0,0,0,0,0"/>
              <prop k="color" v="251,154,153,255"/>
              <prop k="joinstyle" v="bevel"/>
              <prop k="offset" v="0,0"/>
              <prop k="offset_map_unit_scale" v="0,0,0,0,0,0"/>
              <prop k="offset_unit" v="MM"/>
              <prop k="outline_color" v="0,0,0,255"/>
              <prop k="outline_style" v="solid"/>
              <prop k="outline_width" v="0.26"/>
              <prop k="outline_width_unit" v="MM"/>
              <prop k="style" v="solid"/>
            </layer>
          </symbol>
        </symbols>
        <source-symbol>
          <symbol alpha="1" clip_to_extent="1" type="fill" name="0">
            <layer pass="0" class="SimpleFill" locked="0">
              <prop k="border_width_map_unit_scale" v="0,0,0,0,0,0"/>
              <prop k="color" v="57,72,189,255"/>
              <prop k="joinstyle" v="bevel"/>
              <prop k="offset" v="0,0"/>
              <prop k="offset_map_unit_scale" v="0,0,0,0,0,0"/>
              <prop k="offset_unit" v="MM"/>
              <prop k="outline_color" v="0,0,0,255"/>
              <prop k="outline_style" v="solid"/>
              <prop k="outline_width" v="0.26"/>
              <prop k="outline_width_unit" v="MM"/>
              <prop k="style" v="solid"/>
            </layer>
          </symbol>
        </source-symbol>
        <rotation/>
        <sizescale scalemethod="diameter"/>
      </renderer-v2>
      <labeling type="simple"/>
      <customproperties>
        <property key="embeddedWidgets/count" value="0"/>
        <property key="labeling" value="pal"/>
        <property key="labeling/addDirectionSymbol" value="false"/>
        <property key="labeling/angleOffset" value="0"/>
        <property key="labeling/blendMode" value="0"/>
        <property key="labeling/bufferBlendMode" value="0"/>
        <property key="labeling/bufferColorA" value="255"/>
        <property key="labeling/bufferColorB" value="255"/>
        <property key="labeling/bufferColorG" value="255"/>
        <property key="labeling/bufferColorR" value="255"/>
        <property key="labeling/bufferDraw" value="false"/>
        <property key="labeling/bufferJoinStyle" value="128"/>
        <property key="labeling/bufferNoFill" value="false"/>
        <property key="labeling/bufferSize" value="1"/>
        <property key="labeling/bufferSizeInMapUnits" value="false"/>
        <property key="labeling/bufferSizeMapUnitScale" value="0,0,0,0,0,0"/>
        <property key="labeling/bufferTransp" value="0"/>
        <property key="labeling/centroidInside" value="false"/>
        <property key="labeling/centroidWhole" value="false"/>
        <property key="labeling/decimals" value="3"/>
        <property key="labeling/displayAll" value="false"/>
        <property key="labeling/dist" value="0"/>
        <property key="labeling/distInMapUnits" value="false"/>
        <property key="labeling/distMapUnitScale" value="0,0,0,0,0,0"/>
        <property key="labeling/drawLabels" value="false"/>
        <property key="labeling/enabled" value="false"/>
        <property key="labeling/fieldName" value=""/>
        <property key="labeling/fitInPolygonOnly" value="false"/>
        <property key="labeling/fontCapitals" value="0"/>
        <property key="labeling/fontFamily" value="MS Shell Dlg 2"/>
        <property key="labeling/fontItalic" value="false"/>
        <property key="labeling/fontLetterSpacing" value="0"/>
        <property key="labeling/fontLimitPixelSize" value="false"/>
        <property key="labeling/fontMaxPixelSize" value="10000"/>
        <property key="labeling/fontMinPixelSize" value="3"/>
        <property key="labeling/fontSize" value="7.5"/>
        <property key="labeling/fontSizeInMapUnits" value="false"/>
        <property key="labeling/fontSizeMapUnitScale" value="0,0,0,0,0,0"/>
        <property key="labeling/fontStrikeout" value="false"/>
        <property key="labeling/fontUnderline" value="false"/>
        <property key="labeling/fontWeight" value="50"/>
        <property key="labeling/fontWordSpacing" value="0"/>
        <property key="labeling/formatNumbers" value="false"/>
        <property key="labeling/isExpression" value="true"/>
        <property key="labeling/labelOffsetInMapUnits" value="true"/>
        <property key="labeling/labelOffsetMapUnitScale" value="0,0,0,0,0,0"/>
        <property key="labeling/labelPerPart" value="false"/>
        <property key="labeling/leftDirectionSymbol" value="&lt;"/>
        <property key="labeling/limitNumLabels" value="false"/>
        <property key="labeling/maxCurvedCharAngleIn" value="25"/>
        <property key="labeling/maxCurvedCharAngleOut" value="-25"/>
        <property key="labeling/maxNumLabels" value="2000"/>
        <property key="labeling/mergeLines" value="false"/>
        <property key="labeling/minFeatureSize" value="0"/>
        <property key="labeling/multilineAlign" value="4294967295"/>
        <property key="labeling/multilineHeight" value="1"/>
        <property key="labeling/namedStyle" value="Normal"/>
        <property key="labeling/obstacle" value="true"/>
        <property key="labeling/obstacleFactor" value="1"/>
        <property key="labeling/obstacleType" value="0"/>
        <property key="labeling/offsetType" value="0"/>
        <property key="labeling/placeDirectionSymbol" value="0"/>
        <property key="labeling/placement" value="1"/>
        <property key="labeling/placementFlags" value="10"/>
        <property key="labeling/plussign" value="false"/>
        <property key="labeling/predefinedPositionOrder" value="TR,TL,BR,BL,R,L,TSR,BSR"/>
        <property key="labeling/preserveRotation" value="true"/>
        <property key="labeling/previewBkgrdColor" value="#ffffff"/>
        <property key="labeling/priority" value="5"/>
        <property key="labeling/quadOffset" value="4"/>
        <property key="labeling/repeatDistance" value="0"/>
        <property key="labeling/repeatDistanceMapUnitScale" value="0,0,0,0,0,0"/>
        <property key="labeling/repeatDistanceUnit" value="1"/>
        <property key="labeling/reverseDirectionSymbol" value="false"/>
        <property key="labeling/rightDirectionSymbol" value=">"/>
        <property key="labeling/scaleMax" value="10000000"/>
        <property key="labeling/scaleMin" value="1"/>
        <property key="labeling/scaleVisibility" value="false"/>
        <property key="labeling/shadowBlendMode" value="6"/>
        <property key="labeling/shadowColorB" value="0"/>
        <property key="labeling/shadowColorG" value="0"/>
        <property key="labeling/shadowColorR" value="0"/>
        <property key="labeling/shadowDraw" value="false"/>
        <property key="labeling/shadowOffsetAngle" value="135"/>
        <property key="labeling/shadowOffsetDist" value="1"/>
        <property key="labeling/shadowOffsetGlobal" value="true"/>
        <property key="labeling/shadowOffsetMapUnitScale" value="0,0,0,0,0,0"/>
        <property key="labeling/shadowOffsetUnits" value="1"/>
        <property key="labeling/shadowRadius" value="1.5"/>
        <property key="labeling/shadowRadiusAlphaOnly" value="false"/>
        <property key="labeling/shadowRadiusMapUnitScale" value="0,0,0,0,0,0"/>
        <property key="labeling/shadowRadiusUnits" value="1"/>
        <property key="labeling/shadowScale" value="100"/>
        <property key="labeling/shadowTransparency" value="30"/>
        <property key="labeling/shadowUnder" value="0"/>
        <property key="labeling/shapeBlendMode" value="0"/>
        <property key="labeling/shapeBorderColorA" value="255"/>
        <property key="labeling/shapeBorderColorB" value="128"/>
        <property key="labeling/shapeBorderColorG" value="128"/>
        <property key="labeling/shapeBorderColorR" value="128"/>
        <property key="labeling/shapeBorderWidth" value="0"/>
        <property key="labeling/shapeBorderWidthMapUnitScale" value="0,0,0,0,0,0"/>
        <property key="labeling/shapeBorderWidthUnits" value="1"/>
        <property key="labeling/shapeDraw" value="false"/>
        <property key="labeling/shapeFillColorA" value="255"/>
        <property key="labeling/shapeFillColorB" value="255"/>
        <property key="labeling/shapeFillColorG" value="255"/>
        <property key="labeling/shapeFillColorR" value="255"/>
        <property key="labeling/shapeJoinStyle" value="64"/>
        <property key="labeling/shapeOffsetMapUnitScale" value="0,0,0,0,0,0"/>
        <property key="labeling/shapeOffsetUnits" value="1"/>
        <property key="labeling/shapeOffsetX" value="0"/>
        <property key="labeling/shapeOffsetY" value="0"/>
        <property key="labeling/shapeRadiiMapUnitScale" value="0,0,0,0,0,0"/>
        <property key="labeling/shapeRadiiUnits" value="1"/>
        <property key="labeling/shapeRadiiX" value="0"/>
        <property key="labeling/shapeRadiiY" value="0"/>
        <property key="labeling/shapeRotation" value="0"/>
        <property key="labeling/shapeRotationType" value="0"/>
        <property key="labeling/shapeSVGFile" value=""/>
        <property key="labeling/shapeSizeMapUnitScale" value="0,0,0,0,0,0"/>
        <property key="labeling/shapeSizeType" value="0"/>
        <property key="labeling/shapeSizeUnits" value="1"/>
        <property key="labeling/shapeSizeX" value="0"/>
        <property key="labeling/shapeSizeY" value="0"/>
        <property key="labeling/shapeTransparency" value="0"/>
        <property key="labeling/shapeType" value="0"/>
        <property key="labeling/substitutions" value="&lt;substitutions/>"/>
        <property key="labeling/textColorA" value="255"/>
        <property key="labeling/textColorB" value="0"/>
        <property key="labeling/textColorG" value="0"/>
        <property key="labeling/textColorR" value="0"/>
        <property key="labeling/textTransp" value="0"/>
        <property key="labeling/upsidedownLabels" value="0"/>
        <property key="labeling/useSubstitutions" value="false"/>
        <property key="labeling/wrapChar" value=""/>
        <property key="labeling/xOffset" value="0"/>
        <property key="labeling/yOffset" value="0"/>
        <property key="labeling/zIndex" value="0"/>
        <property key="variableNames"/>
        <property key="variableValues"/>
      </customproperties>
      <blendMode>0</blendMode>
      <featureBlendMode>0</featureBlendMode>
      <layerTransparency>0</layerTransparency>
      <displayfield>NAME</displayfield>
      <label>0</label>
      <labelattributes>
        <label fieldname="" text="Label"/>
        <family fieldname="" name="MS Shell Dlg 2"/>
        <size fieldname="" units="pt" value="12"/>
        <bold fieldname="" on="0"/>
        <italic fieldname="" on="0"/>
        <underline fieldname="" on="0"/>
        <strikeout fieldname="" on="0"/>
        <color fieldname="" red="0" blue="0" green="0"/>
        <x fieldname=""/>
        <y fieldname=""/>
        <offset x="0" y="0" units="pt" yfieldname="" xfieldname=""/>
        <angle fieldname="" value="0" auto="0"/>
        <alignment fieldname="" value="center"/>
        <buffercolor fieldname="" red="255" blue="255" green="255"/>
        <buffersize fieldname="" units="pt" value="1"/>
        <bufferenabled fieldname="" on=""/>
        <multilineenabled fieldname="" on=""/>
        <selectedonly on=""/>
      </labelattributes>
      <SingleCategoryDiagramRenderer diagramType="Histogram" sizeLegend="0" attributeLegend="1">
        <DiagramCategory penColor="#000000" labelPlacementMethod="XHeight" penWidth="0" diagramOrientation="Up" sizeScale="0,0,0,0,0,0" minimumSize="0" barWidth="5" penAlpha="255" maxScaleDenominator="1e+08" backgroundColor="#ffffff" transparency="0" width="15" scaleDependency="Area" backgroundAlpha="255" angleOffset="1440" scaleBasedVisibility="0" enabled="0" height="15" lineSizeScale="0,0,0,0,0,0" sizeType="MM" lineSizeType="MM" minScaleDenominator="inf">
          <fontProperties description="MS Shell Dlg 2,7.5,-1,5,50,0,0,0,0,0" style=""/>
          <attribute field="" color="#000000" label=""/>
        </DiagramCategory>
        <symbol alpha="1" clip_to_extent="1" type="marker" name="sizeSymbol">
          <layer pass="0" class="SimpleMarker" locked="0">
            <prop k="angle" v="0"/>
            <prop k="color" v="255,0,0,255"/>
            <prop k="horizontal_anchor_point" v="1"/>
            <prop k="joinstyle" v="bevel"/>
            <prop k="name" v="circle"/>
            <prop k="offset" v="0,0"/>
            <prop k="offset_map_unit_scale" v="0,0,0,0,0,0"/>
            <prop k="offset_unit" v="MM"/>
            <prop k="outline_color" v="0,0,0,255"/>
            <prop k="outline_style" v="solid"/>
            <prop k="outline_width" v="0"/>
            <prop k="outline_width_map_unit_scale" v="0,0,0,0,0,0"/>
            <prop k="outline_width_unit" v="MM"/>
            <prop k="scale_method" v="diameter"/>
            <prop k="size" v="2"/>
            <prop k="size_map_unit_scale" v="0,0,0,0,0,0"/>
            <prop k="size_unit" v="MM"/>
            <prop k="vertical_anchor_point" v="1"/>
          </layer>
        </symbol>
      </SingleCategoryDiagramRenderer>
      <DiagramLayerSettings yPosColumn="-1" showColumn="-1" linePlacementFlags="10" placement="0" dist="0" xPosColumn="-1" priority="0" obstacle="0" zIndex="0" showAll="1"/>
      <annotationform>.</annotationform>
      <aliases>
        <alias field="NAME" index="0" name=""/>
        <alias field="id_x" index="1" name=""/>
        <alias field="ID" index="2" name=""/>
        <alias field="Source" index="3" name=""/>
        <alias field="Src_ctd" index="4" name=""/>
        <alias field="Src_c_2" index="5" name=""/>
        <alias field="Game_Nm" index="6" name=""/>
        <alias field="Country" index="7" name=""/>
        <alias field="Region" index="8" name=""/>
        <alias field="GameTyp" index="9" name=""/>
        <alias field="Gm_Ty_N" index="10" name=""/>
        <alias field="GenrlNm" index="11" name=""/>
        <alias field="Nmbr__R" index="12" name=""/>
        <alias field="Nmbr__C" index="13" name=""/>
        <alias field="Nm__C_A" index="14" name=""/>
        <alias field="FlxblCl" index="15" name=""/>
        <alias field="Nmbr__S" index="16" name=""/>
        <alias field="R______" index="17" name=""/>
        <alias field="GmTypCm" index="18" name=""/>
        <alias field="id_y" index="19" name=""/>
        <alias field="TRIBE_C" index="20" name=""/>
        <alias field="LAT" index="21" name=""/>
        <alias field="LON" index="22" name=""/>
        <alias field="Nm_Dspl" index="23" name=""/>
        <alias field="CODE" index="24" name=""/>
        <alias field="CltrGrp" index="25" name=""/>
        <alias field="Name_30" index="26" name=""/>
        <alias field="Cltg_30" index="27" name=""/>
        <alias field="Code_30" index="28" name=""/>
        <alias field="NOTES" index="29" name=""/>
        <alias field="CodeTyp" index="30" name=""/>
        <alias field="Shp_Lng" index="31" name=""/>
        <alias field="Shap_Ar" index="32" name=""/>
        <alias field="v107" index="33" name=""/>
        <alias field="keywrds" index="34" name=""/>
        <alias field="V107_1" index="35" name=""/>
        <alias field="V112" index="36" name=""/>
        <alias field="V113" index="37" name=""/>
        <alias field="V114" index="38" name=""/>
        <alias field="V100" index="39" name=""/>
        <alias field="V102" index="40" name=""/>
        <alias field="V104" index="41" name=""/>
        <alias field="V106" index="42" name=""/>
        <alias field="V1" index="43" name=""/>
        <alias field="V2" index="44" name=""/>
        <alias field="V3" index="45" name=""/>
        <alias field="V4" index="46" name=""/>
        <alias field="V5" index="47" name=""/>
        <alias field="V6" index="48" name=""/>
        <alias field="V7" index="49" name=""/>
        <alias field="V8" index="50" name=""/>
        <alias field="V9" index="51" name=""/>
        <alias field="V10" index="52" name=""/>
        <alias field="V11" index="53" name=""/>
        <alias field="V12" index="54" name=""/>
        <alias field="V13" index="55" name=""/>
        <alias field="V14" index="56" name=""/>
        <alias field="V15" index="57" name=""/>
        <alias field="V16" index="58" name=""/>
        <alias field="V17" index="59" name=""/>
        <alias field="V18" index="60" name=""/>
        <alias field="V19" index="61" name=""/>
        <alias field="V20" index="62" name=""/>
        <alias field="V21" index="63" name=""/>
        <alias field="V22" index="64" name=""/>
        <alias field="V23" index="65" name=""/>
        <alias field="V24" index="66" name=""/>
        <alias field="V25" index="67" name=""/>
        <alias field="V26" index="68" name=""/>
        <alias field="V27" index="69" name=""/>
        <alias field="V28" index="70" name=""/>
        <alias field="V29" index="71" name=""/>
        <alias field="V30" index="72" name=""/>
        <alias field="V31" index="73" name=""/>
        <alias field="V32" index="74" name=""/>
        <alias field="V33" index="75" name=""/>
        <alias field="V34" index="76" name=""/>
        <alias field="V35" index="77" name=""/>
        <alias field="V36" index="78" name=""/>
        <alias field="V37" index="79" name=""/>
        <alias field="V38" index="80" name=""/>
        <alias field="V39" index="81" name=""/>
        <alias field="V40" index="82" name=""/>
        <alias field="V41" index="83" name=""/>
        <alias field="V42" index="84" name=""/>
        <alias field="V43" index="85" name=""/>
        <alias field="V44" index="86" name=""/>
        <alias field="V45" index="87" name=""/>
        <alias field="V46" index="88" name=""/>
        <alias field="V47" index="89" name=""/>
        <alias field="V48" index="90" name=""/>
        <alias field="V49" index="91" name=""/>
        <alias field="V50" index="92" name=""/>
        <alias field="V51" index="93" name=""/>
        <alias field="V52" index="94" name=""/>
        <alias field="V53" index="95" name=""/>
        <alias field="V54" index="96" name=""/>
        <alias field="V55" index="97" name=""/>
        <alias field="V56" index="98" name=""/>
        <alias field="V57" index="99" name=""/>
        <alias field="V58" index="100" name=""/>
        <alias field="V59" index="101" name=""/>
        <alias field="V60" index="102" name=""/>
        <alias field="V61" index="103" name=""/>
        <alias field="V62" index="104" name=""/>
        <alias field="V63" index="105" name=""/>
        <alias field="V64" index="106" name=""/>
        <alias field="V65" index="107" name=""/>
        <alias field="V66" index="108" name=""/>
        <alias field="V67" index="109" name=""/>
        <alias field="V68" index="110" name=""/>
        <alias field="V69" index="111" name=""/>
        <alias field="V70" index="112" name=""/>
        <alias field="V71" index="113" name=""/>
        <alias field="V72" index="114" name=""/>
        <alias field="V73" index="115" name=""/>
        <alias field="V74" index="116" name=""/>
        <alias field="V75" index="117" name=""/>
        <alias field="V76" index="118" name=""/>
        <alias field="V77" index="119" name=""/>
        <alias field="V78" index="120" name=""/>
        <alias field="V79" index="121" name=""/>
        <alias field="V80" index="122" name=""/>
        <alias field="V81" index="123" name=""/>
        <alias field="V82" index="124" name=""/>
        <alias field="V83" index="125" name=""/>
        <alias field="V84" index="126" name=""/>
        <alias field="V85" index="127" name=""/>
        <alias field="V86" index="128" name=""/>
        <alias field="V87" index="129" name=""/>
        <alias field="V88" index="130" name=""/>
        <alias field="V89" index="131" name=""/>
        <alias field="V90" index="132" name=""/>
        <alias field="V91" index="133" name=""/>
        <alias field="V92" index="134" name=""/>
        <alias field="V93" index="135" name=""/>
        <alias field="V94" index="136" name=""/>
        <alias field="V95" index="137" name=""/>
        <alias field="V96" index="138" name=""/>
        <alias field="V97" index="139" name=""/>
        <alias field="V98" index="140" name=""/>
        <alias field="V99" index="141" name=""/>
        <alias field="SclCmpl" index="142" name=""/>
        <alias field="EcnmcCm" index="143" name=""/>
      </aliases>
      <excludeAttributesWMS/>
      <excludeAttributesWFS/>
      <attributeactions default="-1"/>
      <attributetableconfig actionWidgetStyle="dropDown" sortExpression="" sortOrder="0">
        <columns>
          <column width="-1" hidden="0" type="field" name="NAME"/>
          <column width="-1" hidden="0" type="field" name="id_x"/>
          <column width="-1" hidden="0" type="field" name="ID"/>
          <column width="-1" hidden="0" type="field" name="Source"/>
          <column width="-1" hidden="0" type="field" name="Src_ctd"/>
          <column width="-1" hidden="0" type="field" name="Src_c_2"/>
          <column width="-1" hidden="0" type="field" name="Game_Nm"/>
          <column width="-1" hidden="0" type="field" name="Country"/>
          <column width="-1" hidden="0" type="field" name="Region"/>
          <column width="-1" hidden="0" type="field" name="GameTyp"/>
          <column width="-1" hidden="0" type="field" name="Gm_Ty_N"/>
          <column width="-1" hidden="0" type="field" name="GenrlNm"/>
          <column width="-1" hidden="0" type="field" name="Nmbr__R"/>
          <column width="-1" hidden="0" type="field" name="Nmbr__C"/>
          <column width="-1" hidden="0" type="field" name="Nm__C_A"/>
          <column width="-1" hidden="0" type="field" name="FlxblCl"/>
          <column width="-1" hidden="0" type="field" name="Nmbr__S"/>
          <column width="-1" hidden="0" type="field" name="R______"/>
          <column width="-1" hidden="0" type="field" name="GmTypCm"/>
          <column width="-1" hidden="0" type="field" name="id_y"/>
          <column width="-1" hidden="0" type="field" name="TRIBE_C"/>
          <column width="-1" hidden="0" type="field" name="LAT"/>
          <column width="-1" hidden="0" type="field" name="LON"/>
          <column width="-1" hidden="0" type="field" name="Nm_Dspl"/>
          <column width="-1" hidden="0" type="field" name="CODE"/>
          <column width="-1" hidden="0" type="field" name="CltrGrp"/>
          <column width="-1" hidden="0" type="field" name="Name_30"/>
          <column width="-1" hidden="0" type="field" name="Cltg_30"/>
          <column width="-1" hidden="0" type="field" name="Code_30"/>
          <column width="-1" hidden="0" type="field" name="NOTES"/>
          <column width="-1" hidden="0" type="field" name="CodeTyp"/>
          <column width="-1" hidden="0" type="field" name="Shp_Lng"/>
          <column width="-1" hidden="0" type="field" name="Shap_Ar"/>
          <column width="-1" hidden="0" type="field" name="v107"/>
          <column width="-1" hidden="0" type="field" name="keywrds"/>
          <column width="-1" hidden="0" type="field" name="V107_1"/>
          <column width="-1" hidden="0" type="field" name="V112"/>
          <column width="-1" hidden="0" type="field" name="V113"/>
          <column width="-1" hidden="0" type="field" name="V114"/>
          <column width="-1" hidden="0" type="field" name="V100"/>
          <column width="-1" hidden="0" type="field" name="V102"/>
          <column width="-1" hidden="0" type="field" name="V104"/>
          <column width="-1" hidden="0" type="field" name="V106"/>
          <column width="-1" hidden="0" type="field" name="V1"/>
          <column width="-1" hidden="0" type="field" name="V2"/>
          <column width="-1" hidden="0" type="field" name="V3"/>
          <column width="-1" hidden="0" type="field" name="V4"/>
          <column width="-1" hidden="0" type="field" name="V5"/>
          <column width="-1" hidden="0" type="field" name="V6"/>
          <column width="-1" hidden="0" type="field" name="V7"/>
          <column width="-1" hidden="0" type="field" name="V8"/>
          <column width="-1" hidden="0" type="field" name="V9"/>
          <column width="-1" hidden="0" type="field" name="V10"/>
          <column width="-1" hidden="0" type="field" name="V11"/>
          <column width="-1" hidden="0" type="field" name="V12"/>
          <column width="-1" hidden="0" type="field" name="V13"/>
          <column width="-1" hidden="0" type="field" name="V14"/>
          <column width="-1" hidden="0" type="field" name="V15"/>
          <column width="-1" hidden="0" type="field" name="V16"/>
          <column width="-1" hidden="0" type="field" name="V17"/>
          <column width="-1" hidden="0" type="field" name="V18"/>
          <column width="-1" hidden="0" type="field" name="V19"/>
          <column width="-1" hidden="0" type="field" name="V20"/>
          <column width="-1" hidden="0" type="field" name="V21"/>
          <column width="-1" hidden="0" type="field" name="V22"/>
          <column width="-1" hidden="0" type="field" name="V23"/>
          <column width="-1" hidden="0" type="field" name="V24"/>
          <column width="-1" hidden="0" type="field" name="V25"/>
          <column width="-1" hidden="0" type="field" name="V26"/>
          <column width="-1" hidden="0" type="field" name="V27"/>
          <column width="-1" hidden="0" type="field" name="V28"/>
          <column width="-1" hidden="0" type="field" name="V29"/>
          <column width="-1" hidden="0" type="field" name="V30"/>
          <column width="-1" hidden="0" type="field" name="V31"/>
          <column width="-1" hidden="0" type="field" name="V32"/>
          <column width="-1" hidden="0" type="field" name="V33"/>
          <column width="-1" hidden="0" type="field" name="V34"/>
          <column width="-1" hidden="0" type="field" name="V35"/>
          <column width="-1" hidden="0" type="field" name="V36"/>
          <column width="-1" hidden="0" type="field" name="V37"/>
          <column width="-1" hidden="0" type="field" name="V38"/>
          <column width="-1" hidden="0" type="field" name="V39"/>
          <column width="-1" hidden="0" type="field" name="V40"/>
          <column width="-1" hidden="0" type="field" name="V41"/>
          <column width="-1" hidden="0" type="field" name="V42"/>
          <column width="-1" hidden="0" type="field" name="V43"/>
          <column width="-1" hidden="0" type="field" name="V44"/>
          <column width="-1" hidden="0" type="field" name="V45"/>
          <column width="-1" hidden="0" type="field" name="V46"/>
          <column width="-1" hidden="0" type="field" name="V47"/>
          <column width="-1" hidden="0" type="field" name="V48"/>
          <column width="-1" hidden="0" type="field" name="V49"/>
          <column width="-1" hidden="0" type="field" name="V50"/>
          <column width="-1" hidden="0" type="field" name="V51"/>
          <column width="-1" hidden="0" type="field" name="V52"/>
          <column width="-1" hidden="0" type="field" name="V53"/>
          <column width="-1" hidden="0" type="field" name="V54"/>
          <column width="-1" hidden="0" type="field" name="V55"/>
          <column width="-1" hidden="0" type="field" name="V56"/>
          <column width="-1" hidden="0" type="field" name="V57"/>
          <column width="-1" hidden="0" type="field" name="V58"/>
          <column width="-1" hidden="0" type="field" name="V59"/>
          <column width="-1" hidden="0" type="field" name="V60"/>
          <column width="-1" hidden="0" type="field" name="V61"/>
          <column width="-1" hidden="0" type="field" name="V62"/>
          <column width="-1" hidden="0" type="field" name="V63"/>
          <column width="-1" hidden="0" type="field" name="V64"/>
          <column width="-1" hidden="0" type="field" name="V65"/>
          <column width="-1" hidden="0" type="field" name="V66"/>
          <column width="-1" hidden="0" type="field" name="V67"/>
          <column width="-1" hidden="0" type="field" name="V68"/>
          <column width="-1" hidden="0" type="field" name="V69"/>
          <column width="-1" hidden="0" type="field" name="V70"/>
          <column width="-1" hidden="0" type="field" name="V71"/>
          <column width="-1" hidden="0" type="field" name="V72"/>
          <column width="-1" hidden="0" type="field" name="V73"/>
          <column width="-1" hidden="0" type="field" name="V74"/>
          <column width="-1" hidden="0" type="field" name="V75"/>
          <column width="-1" hidden="0" type="field" name="V76"/>
          <column width="-1" hidden="0" type="field" name="V77"/>
          <column width="-1" hidden="0" type="field" name="V78"/>
          <column width="-1" hidden="0" type="field" name="V79"/>
          <column width="-1" hidden="0" type="field" name="V80"/>
          <column width="-1" hidden="0" type="field" name="V81"/>
          <column width="-1" hidden="0" type="field" name="V82"/>
          <column width="-1" hidden="0" type="field" name="V83"/>
          <column width="-1" hidden="0" type="field" name="V84"/>
          <column width="-1" hidden="0" type="field" name="V85"/>
          <column width="-1" hidden="0" type="field" name="V86"/>
          <column width="-1" hidden="0" type="field" name="V87"/>
          <column width="-1" hidden="0" type="field" name="V88"/>
          <column width="-1" hidden="0" type="field" name="V89"/>
          <column width="-1" hidden="0" type="field" name="V90"/>
          <column width="-1" hidden="0" type="field" name="V91"/>
          <column width="-1" hidden="0" type="field" name="V92"/>
          <column width="-1" hidden="0" type="field" name="V93"/>
          <column width="-1" hidden="0" type="field" name="V94"/>
          <column width="-1" hidden="0" type="field" name="V95"/>
          <column width="-1" hidden="0" type="field" name="V96"/>
          <column width="-1" hidden="0" type="field" name="V97"/>
          <column width="-1" hidden="0" type="field" name="V98"/>
          <column width="-1" hidden="0" type="field" name="V99"/>
          <column width="-1" hidden="0" type="field" name="SclCmpl"/>
          <column width="-1" hidden="0" type="field" name="EcnmcCm"/>
          <column width="-1" hidden="1" type="actions"/>
        </columns>
      </attributetableconfig>
      <editform>.</editform>
      <editforminit/>
      <editforminitcodesource>0</editforminitcodesource>
      <editforminitfilepath>.</editforminitfilepath>
      <editforminitcode><![CDATA[# -*- coding: utf-8 -*-
"""
QGIS forms can have a Python function that is called when the form is
opened.

Use this function to add extra logic to your forms.

Enter the name of the function in the "Python Init function"
field.
An example follows:
"""
from qgis.PyQt.QtWidgets import QWidget

def my_form_open(dialog, layer, feature):
	geom = feature.geometry()
	control = dialog.findChild(QWidget, "MyLineEdit")
]]></editforminitcode>
      <featformsuppress>0</featformsuppress>
      <editorlayout>generatedlayout</editorlayout>
      <widgets/>
      <conditionalstyles>
        <rowstyles/>
        <fieldstyles/>
      </conditionalstyles>
      <defaults>
        <default field="NAME" expression=""/>
        <default field="id_x" expression=""/>
        <default field="ID" expression=""/>
        <default field="Source" expression=""/>
        <default field="Src_ctd" expression=""/>
        <default field="Src_c_2" expression=""/>
        <default field="Game_Nm" expression=""/>
        <default field="Country" expression=""/>
        <default field="Region" expression=""/>
        <default field="GameTyp" expression=""/>
        <default field="Gm_Ty_N" expression=""/>
        <default field="GenrlNm" expression=""/>
        <default field="Nmbr__R" expression=""/>
        <default field="Nmbr__C" expression=""/>
        <default field="Nm__C_A" expression=""/>
        <default field="FlxblCl" expression=""/>
        <default field="Nmbr__S" expression=""/>
        <default field="R______" expression=""/>
        <default field="GmTypCm" expression=""/>
        <default field="id_y" expression=""/>
        <default field="TRIBE_C" expression=""/>
        <default field="LAT" expression=""/>
        <default field="LON" expression=""/>
        <default field="Nm_Dspl" expression=""/>
        <default field="CODE" expression=""/>
        <default field="CltrGrp" expression=""/>
        <default field="Name_30" expression=""/>
        <default field="Cltg_30" expression=""/>
        <default field="Code_30" expression=""/>
        <default field="NOTES" expression=""/>
        <default field="CodeTyp" expression=""/>
        <default field="Shp_Lng" expression=""/>
        <default field="Shap_Ar" expression=""/>
        <default field="v107" expression=""/>
        <default field="keywrds" expression=""/>
        <default field="V107_1" expression=""/>
        <default field="V112" expression=""/>
        <default field="V113" expression=""/>
        <default field="V114" expression=""/>
        <default field="V100" expression=""/>
        <default field="V102" expression=""/>
        <default field="V104" expression=""/>
        <default field="V106" expression=""/>
        <default field="V1" expression=""/>
        <default field="V2" expression=""/>
        <default field="V3" expression=""/>
        <default field="V4" expression=""/>
        <default field="V5" expression=""/>
        <default field="V6" expression=""/>
        <default field="V7" expression=""/>
        <default field="V8" expression=""/>
        <default field="V9" expression=""/>
        <default field="V10" expression=""/>
        <default field="V11" expression=""/>
        <default field="V12" expression=""/>
        <default field="V13" expression=""/>
        <default field="V14" expression=""/>
        <default field="V15" expression=""/>
        <default field="V16" expression=""/>
        <default field="V17" expression=""/>
        <default field="V18" expression=""/>
        <default field="V19" expression=""/>
        <default field="V20" expression=""/>
        <default field="V21" expression=""/>
        <default field="V22" expression=""/>
        <default field="V23" expression=""/>
        <default field="V24" expression=""/>
        <default field="V25" expression=""/>
        <default field="V26" expression=""/>
        <default field="V27" expression=""/>
        <default field="V28" expression=""/>
        <default field="V29" expression=""/>
        <default field="V30" expression=""/>
        <default field="V31" expression=""/>
        <default field="V32" expression=""/>
        <default field="V33" expression=""/>
        <default field="V34" expression=""/>
        <default field="V35" expression=""/>
        <default field="V36" expression=""/>
        <default field="V37" expression=""/>
        <default field="V38" expression=""/>
        <default field="V39" expression=""/>
        <default field="V40" expression=""/>
        <default field="V41" expression=""/>
        <default field="V42" expression=""/>
        <default field="V43" expression=""/>
        <default field="V44" expression=""/>
        <default field="V45" expression=""/>
        <default field="V46" expression=""/>
        <default field="V47" expression=""/>
        <default field="V48" expression=""/>
        <default field="V49" expression=""/>
        <default field="V50" expression=""/>
        <default field="V51" expression=""/>
        <default field="V52" expression=""/>
        <default field="V53" expression=""/>
        <default field="V54" expression=""/>
        <default field="V55" expression=""/>
        <default field="V56" expression=""/>
        <default field="V57" expression=""/>
        <default field="V58" expression=""/>
        <default field="V59" expression=""/>
        <default field="V60" expression=""/>
        <default field="V61" expression=""/>
        <default field="V62" expression=""/>
        <default field="V63" expression=""/>
        <default field="V64" expression=""/>
        <default field="V65" expression=""/>
        <default field="V66" expression=""/>
        <default field="V67" expression=""/>
        <default field="V68" expression=""/>
        <default field="V69" expression=""/>
        <default field="V70" expression=""/>
        <default field="V71" expression=""/>
        <default field="V72" expression=""/>
        <default field="V73" expression=""/>
        <default field="V74" expression=""/>
        <default field="V75" expression=""/>
        <default field="V76" expression=""/>
        <default field="V77" expression=""/>
        <default field="V78" expression=""/>
        <default field="V79" expression=""/>
        <default field="V80" expression=""/>
        <default field="V81" expression=""/>
        <default field="V82" expression=""/>
        <default field="V83" expression=""/>
        <default field="V84" expression=""/>
        <default field="V85" expression=""/>
        <default field="V86" expression=""/>
        <default field="V87" expression=""/>
        <default field="V88" expression=""/>
        <default field="V89" expression=""/>
        <default field="V90" expression=""/>
        <default field="V91" expression=""/>
        <default field="V92" expression=""/>
        <default field="V93" expression=""/>
        <default field="V94" expression=""/>
        <default field="V95" expression=""/>
        <default field="V96" expression=""/>
        <default field="V97" expression=""/>
        <default field="V98" expression=""/>
        <default field="V99" expression=""/>
        <default field="SclCmpl" expression=""/>
        <default field="EcnmcCm" expression=""/>
      </defaults>
      <previewExpression></previewExpression>
    </maplayer>
    <maplayer simplifyAlgorithm="0" minimumScale="0" maximumScale="1e+08" simplifyDrawingHints="1" minLabelScale="0" maxLabelScale="1e+08" simplifyDrawingTol="1" readOnly="0" geometry="Polygon" simplifyMaxScale="1" type="vector" hasScaleBasedVisibilityFlag="0" simplifyLocal="1" scaleBasedLabelVisibilityFlag="0">
      <id>TownshendDataMurdockIDmap_Clean20191228231928635</id>
      <datasource>./TownshendDataMurdockIDmap_Clean.shp</datasource>
      <keywordList>
        <value></value>
      </keywordList>
      <layername>TownshendDataMurdockIDmap_Clean</layername>
      <srs>
        <spatialrefsys>
          <proj4>+proj=longlat +datum=WGS84 +no_defs</proj4>
          <srsid>3452</srsid>
          <srid>4326</srid>
          <authid>EPSG:4326</authid>
          <description>WGS 84</description>
          <projectionacronym>longlat</projectionacronym>
          <ellipsoidacronym>WGS84</ellipsoidacronym>
          <geographicflag>true</geographicflag>
        </spatialrefsys>
      </srs>
      <provider encoding="System">ogr</provider>
      <vectorjoins/>
      <layerDependencies/>
      <expressionfields/>
      <map-layer-style-manager current="">
        <map-layer-style name=""/>
      </map-layer-style-manager>
      <edittypes>
        <edittype widgetv2type="TextEdit" name="NAME">
          <widgetv2config IsMultiline="0" fieldEditable="1" constraint="" UseHtml="0" labelOnTop="0" constraintDescription="" notNull="0"/>
        </edittype>
        <edittype widgetv2type="TextEdit" name="id_x">
          <widgetv2config IsMultiline="0" fieldEditable="1" constraint="" UseHtml="0" labelOnTop="0" constraintDescription="" notNull="0"/>
        </edittype>
        <edittype widgetv2type="TextEdit" name="ID">
          <widgetv2config IsMultiline="0" fieldEditable="1" constraint="" UseHtml="0" labelOnTop="0" constraintDescription="" notNull="0"/>
        </edittype>
        <edittype widgetv2type="TextEdit" name="Source">
          <widgetv2config IsMultiline="0" fieldEditable="1" constraint="" UseHtml="0" labelOnTop="0" constraintDescription="" notNull="0"/>
        </edittype>
        <edittype widgetv2type="TextEdit" name="Src_ctd">
          <widgetv2config IsMultiline="0" fieldEditable="1" constraint="" UseHtml="0" labelOnTop="0" constraintDescription="" notNull="0"/>
        </edittype>
        <edittype widgetv2type="TextEdit" name="Src_c_2">
          <widgetv2config IsMultiline="0" fieldEditable="1" constraint="" UseHtml="0" labelOnTop="0" constraintDescription="" notNull="0"/>
        </edittype>
        <edittype widgetv2type="TextEdit" name="Game_Nm">
          <widgetv2config IsMultiline="0" fieldEditable="1" constraint="" UseHtml="0" labelOnTop="0" constraintDescription="" notNull="0"/>
        </edittype>
        <edittype widgetv2type="TextEdit" name="Country">
          <widgetv2config IsMultiline="0" fieldEditable="1" constraint="" UseHtml="0" labelOnTop="0" constraintDescription="" notNull="0"/>
        </edittype>
        <edittype widgetv2type="TextEdit" name="Region">
          <widgetv2config IsMultiline="0" fieldEditable="1" constraint="" UseHtml="0" labelOnTop="0" constraintDescription="" notNull="0"/>
        </edittype>
        <edittype widgetv2type="TextEdit" name="GameTyp">
          <widgetv2config IsMultiline="0" fieldEditable="1" constraint="" UseHtml="0" labelOnTop="0" constraintDescription="" notNull="0"/>
        </edittype>
        <edittype widgetv2type="TextEdit" name="Gm_Ty_N">
          <widgetv2config IsMultiline="0" fieldEditable="1" constraint="" UseHtml="0" labelOnTop="0" constraintDescription="" notNull="0"/>
        </edittype>
        <edittype widgetv2type="TextEdit" name="GenrlNm">
          <widgetv2config IsMultiline="0" fieldEditable="1" constraint="" UseHtml="0" labelOnTop="0" constraintDescription="" notNull="0"/>
        </edittype>
        <edittype widgetv2type="TextEdit" name="Nmbr__R">
          <widgetv2config IsMultiline="0" fieldEditable="1" constraint="" UseHtml="0" labelOnTop="0" constraintDescription="" notNull="0"/>
        </edittype>
        <edittype widgetv2type="TextEdit" name="Nmbr__C">
          <widgetv2config IsMultiline="0" fieldEditable="1" constraint="" UseHtml="0" labelOnTop="0" constraintDescription="" notNull="0"/>
        </edittype>
        <edittype widgetv2type="TextEdit" name="Nm__C_A">
          <widgetv2config IsMultiline="0" fieldEditable="1" constraint="" UseHtml="0" labelOnTop="0" constraintDescription="" notNull="0"/>
        </edittype>
        <edittype widgetv2type="TextEdit" name="FlxblCl">
          <widgetv2config IsMultiline="0" fieldEditable="1" constraint="" UseHtml="0" labelOnTop="0" constraintDescription="" notNull="0"/>
        </edittype>
        <edittype widgetv2type="TextEdit" name="Nmbr__S">
          <widgetv2config IsMultiline="0" fieldEditable="1" constraint="" UseHtml="0" labelOnTop="0" constraintDescription="" notNull="0"/>
        </edittype>
        <edittype widgetv2type="TextEdit" name="R______">
          <widgetv2config IsMultiline="0" fieldEditable="1" constraint="" UseHtml="0" labelOnTop="0" constraintDescription="" notNull="0"/>
        </edittype>
        <edittype widgetv2type="TextEdit" name="GmTypCm">
          <widgetv2config IsMultiline="0" fieldEditable="1" constraint="" UseHtml="0" labelOnTop="0" constraintDescription="" notNull="0"/>
        </edittype>
        <edittype widgetv2type="TextEdit" name="GmTypCD">
          <widgetv2config IsMultiline="0" fieldEditable="1" constraint="" UseHtml="0" labelOnTop="0" constraintDescription="" notNull="0"/>
        </edittype>
        <edittype widgetv2type="TextEdit" name="GmTypCO">
          <widgetv2config IsMultiline="0" fieldEditable="1" constraint="" UseHtml="0" labelOnTop="0" constraintDescription="" notNull="0"/>
        </edittype>
        <edittype widgetv2type="TextEdit" name="id_y">
          <widgetv2config IsMultiline="0" fieldEditable="1" constraint="" UseHtml="0" labelOnTop="0" constraintDescription="" notNull="0"/>
        </edittype>
        <edittype widgetv2type="TextEdit" name="TRIBE_C">
          <widgetv2config IsMultiline="0" fieldEditable="1" constraint="" UseHtml="0" labelOnTop="0" constraintDescription="" notNull="0"/>
        </edittype>
        <edittype widgetv2type="TextEdit" name="LAT">
          <widgetv2config IsMultiline="0" fieldEditable="1" constraint="" UseHtml="0" labelOnTop="0" constraintDescription="" notNull="0"/>
        </edittype>
        <edittype widgetv2type="TextEdit" name="LON">
          <widgetv2config IsMultiline="0" fieldEditable="1" constraint="" UseHtml="0" labelOnTop="0" constraintDescription="" notNull="0"/>
        </edittype>
        <edittype widgetv2type="TextEdit" name="Nm_Dspl">
          <widgetv2config IsMultiline="0" fieldEditable="1" constraint="" UseHtml="0" labelOnTop="0" constraintDescription="" notNull="0"/>
        </edittype>
        <edittype widgetv2type="TextEdit" name="CODE">
          <widgetv2config IsMultiline="0" fieldEditable="1" constraint="" UseHtml="0" labelOnTop="0" constraintDescription="" notNull="0"/>
        </edittype>
        <edittype widgetv2type="TextEdit" name="CltrGrp">
          <widgetv2config IsMultiline="0" fieldEditable="1" constraint="" UseHtml="0" labelOnTop="0" constraintDescription="" notNull="0"/>
        </edittype>
        <edittype widgetv2type="TextEdit" name="Name_30">
          <widgetv2config IsMultiline="0" fieldEditable="1" constraint="" UseHtml="0" labelOnTop="0" constraintDescription="" notNull="0"/>
        </edittype>
        <edittype widgetv2type="TextEdit" name="Cltg_30">
          <widgetv2config IsMultiline="0" fieldEditable="1" constraint="" UseHtml="0" labelOnTop="0" constraintDescription="" notNull="0"/>
        </edittype>
        <edittype widgetv2type="TextEdit" name="Code_30">
          <widgetv2config IsMultiline="0" fieldEditable="1" constraint="" UseHtml="0" labelOnTop="0" constraintDescription="" notNull="0"/>
        </edittype>
        <edittype widgetv2type="TextEdit" name="NOTES">
          <widgetv2config IsMultiline="0" fieldEditable="1" constraint="" UseHtml="0" labelOnTop="0" constraintDescription="" notNull="0"/>
        </edittype>
        <edittype widgetv2type="TextEdit" name="CodeTyp">
          <widgetv2config IsMultiline="0" fieldEditable="1" constraint="" UseHtml="0" labelOnTop="0" constraintDescription="" notNull="0"/>
        </edittype>
        <edittype widgetv2type="TextEdit" name="Shp_Lng">
          <widgetv2config IsMultiline="0" fieldEditable="1" constraint="" UseHtml="0" labelOnTop="0" constraintDescription="" notNull="0"/>
        </edittype>
        <edittype widgetv2type="TextEdit" name="Shap_Ar">
          <widgetv2config IsMultiline="0" fieldEditable="1" constraint="" UseHtml="0" labelOnTop="0" constraintDescription="" notNull="0"/>
        </edittype>
        <edittype widgetv2type="TextEdit" name="v107">
          <widgetv2config IsMultiline="0" fieldEditable="1" constraint="" UseHtml="0" labelOnTop="0" constraintDescription="" notNull="0"/>
        </edittype>
        <edittype widgetv2type="TextEdit" name="keywrds">
          <widgetv2config IsMultiline="0" fieldEditable="1" constraint="" UseHtml="0" labelOnTop="0" constraintDescription="" notNull="0"/>
        </edittype>
        <edittype widgetv2type="TextEdit" name="V107_1">
          <widgetv2config IsMultiline="0" fieldEditable="1" constraint="" UseHtml="0" labelOnTop="0" constraintDescription="" notNull="0"/>
        </edittype>
        <edittype widgetv2type="TextEdit" name="V112">
          <widgetv2config IsMultiline="0" fieldEditable="1" constraint="" UseHtml="0" labelOnTop="0" constraintDescription="" notNull="0"/>
        </edittype>
        <edittype widgetv2type="TextEdit" name="V113">
          <widgetv2config IsMultiline="0" fieldEditable="1" constraint="" UseHtml="0" labelOnTop="0" constraintDescription="" notNull="0"/>
        </edittype>
        <edittype widgetv2type="TextEdit" name="V114">
          <widgetv2config IsMultiline="0" fieldEditable="1" constraint="" UseHtml="0" labelOnTop="0" constraintDescription="" notNull="0"/>
        </edittype>
        <edittype widgetv2type="TextEdit" name="V100">
          <widgetv2config IsMultiline="0" fieldEditable="1" constraint="" UseHtml="0" labelOnTop="0" constraintDescription="" notNull="0"/>
        </edittype>
        <edittype widgetv2type="TextEdit" name="V102">
          <widgetv2config IsMultiline="0" fieldEditable="1" constraint="" UseHtml="0" labelOnTop="0" constraintDescription="" notNull="0"/>
        </edittype>
        <edittype widgetv2type="TextEdit" name="V104">
          <widgetv2config IsMultiline="0" fieldEditable="1" constraint="" UseHtml="0" labelOnTop="0" constraintDescription="" notNull="0"/>
        </edittype>
        <edittype widgetv2type="TextEdit" name="V106">
          <widgetv2config IsMultiline="0" fieldEditable="1" constraint="" UseHtml="0" labelOnTop="0" constraintDescription="" notNull="0"/>
        </edittype>
        <edittype widgetv2type="TextEdit" name="V1">
          <widgetv2config IsMultiline="0" fieldEditable="1" constraint="" UseHtml="0" labelOnTop="0" constraintDescription="" notNull="0"/>
        </edittype>
        <edittype widgetv2type="TextEdit" name="V2">
          <widgetv2config IsMultiline="0" fieldEditable="1" constraint="" UseHtml="0" labelOnTop="0" constraintDescription="" notNull="0"/>
        </edittype>
        <edittype widgetv2type="TextEdit" name="V3">
          <widgetv2config IsMultiline="0" fieldEditable="1" constraint="" UseHtml="0" labelOnTop="0" constraintDescription="" notNull="0"/>
        </edittype>
        <edittype widgetv2type="TextEdit" name="V4">
          <widgetv2config IsMultiline="0" fieldEditable="1" constraint="" UseHtml="0" labelOnTop="0" constraintDescription="" notNull="0"/>
        </edittype>
        <edittype widgetv2type="TextEdit" name="V5">
          <widgetv2config IsMultiline="0" fieldEditable="1" constraint="" UseHtml="0" labelOnTop="0" constraintDescription="" notNull="0"/>
        </edittype>
        <edittype widgetv2type="TextEdit" name="V6">
          <widgetv2config IsMultiline="0" fieldEditable="1" constraint="" UseHtml="0" labelOnTop="0" constraintDescription="" notNull="0"/>
        </edittype>
        <edittype widgetv2type="TextEdit" name="V7">
          <widgetv2config IsMultiline="0" fieldEditable="1" constraint="" UseHtml="0" labelOnTop="0" constraintDescription="" notNull="0"/>
        </edittype>
        <edittype widgetv2type="TextEdit" name="V8">
          <widgetv2config IsMultiline="0" fieldEditable="1" constraint="" UseHtml="0" labelOnTop="0" constraintDescription="" notNull="0"/>
        </edittype>
        <edittype widgetv2type="TextEdit" name="V9">
          <widgetv2config IsMultiline="0" fieldEditable="1" constraint="" UseHtml="0" labelOnTop="0" constraintDescription="" notNull="0"/>
        </edittype>
        <edittype widgetv2type="TextEdit" name="V10">
          <widgetv2config IsMultiline="0" fieldEditable="1" constraint="" UseHtml="0" labelOnTop="0" constraintDescription="" notNull="0"/>
        </edittype>
        <edittype widgetv2type="TextEdit" name="V11">
          <widgetv2config IsMultiline="0" fieldEditable="1" constraint="" UseHtml="0" labelOnTop="0" constraintDescription="" notNull="0"/>
        </edittype>
        <edittype widgetv2type="TextEdit" name="V12">
          <widgetv2config IsMultiline="0" fieldEditable="1" constraint="" UseHtml="0" labelOnTop="0" constraintDescription="" notNull="0"/>
        </edittype>
        <edittype widgetv2type="TextEdit" name="V13">
          <widgetv2config IsMultiline="0" fieldEditable="1" constraint="" UseHtml="0" labelOnTop="0" constraintDescription="" notNull="0"/>
        </edittype>
        <edittype widgetv2type="TextEdit" name="V14">
          <widgetv2config IsMultiline="0" fieldEditable="1" constraint="" UseHtml="0" labelOnTop="0" constraintDescription="" notNull="0"/>
        </edittype>
        <edittype widgetv2type="TextEdit" name="V15">
          <widgetv2config IsMultiline="0" fieldEditable="1" constraint="" UseHtml="0" labelOnTop="0" constraintDescription="" notNull="0"/>
        </edittype>
        <edittype widgetv2type="TextEdit" name="V16">
          <widgetv2config IsMultiline="0" fieldEditable="1" constraint="" UseHtml="0" labelOnTop="0" constraintDescription="" notNull="0"/>
        </edittype>
        <edittype widgetv2type="TextEdit" name="V17">
          <widgetv2config IsMultiline="0" fieldEditable="1" constraint="" UseHtml="0" labelOnTop="0" constraintDescription="" notNull="0"/>
        </edittype>
        <edittype widgetv2type="TextEdit" name="V18">
          <widgetv2config IsMultiline="0" fieldEditable="1" constraint="" UseHtml="0" labelOnTop="0" constraintDescription="" notNull="0"/>
        </edittype>
        <edittype widgetv2type="TextEdit" name="V19">
          <widgetv2config IsMultiline="0" fieldEditable="1" constraint="" UseHtml="0" labelOnTop="0" constraintDescription="" notNull="0"/>
        </edittype>
        <edittype widgetv2type="TextEdit" name="V20">
          <widgetv2config IsMultiline="0" fieldEditable="1" constraint="" UseHtml="0" labelOnTop="0" constraintDescription="" notNull="0"/>
        </edittype>
        <edittype widgetv2type="TextEdit" name="V21">
          <widgetv2config IsMultiline="0" fieldEditable="1" constraint="" UseHtml="0" labelOnTop="0" constraintDescription="" notNull="0"/>
        </edittype>
        <edittype widgetv2type="TextEdit" name="V22">
          <widgetv2config IsMultiline="0" fieldEditable="1" constraint="" UseHtml="0" labelOnTop="0" constraintDescription="" notNull="0"/>
        </edittype>
        <edittype widgetv2type="TextEdit" name="V23">
          <widgetv2config IsMultiline="0" fieldEditable="1" constraint="" UseHtml="0" labelOnTop="0" constraintDescription="" notNull="0"/>
        </edittype>
        <edittype widgetv2type="TextEdit" name="V24">
          <widgetv2config IsMultiline="0" fieldEditable="1" constraint="" UseHtml="0" labelOnTop="0" constraintDescription="" notNull="0"/>
        </edittype>
        <edittype widgetv2type="TextEdit" name="V25">
          <widgetv2config IsMultiline="0" fieldEditable="1" constraint="" UseHtml="0" labelOnTop="0" constraintDescription="" notNull="0"/>
        </edittype>
        <edittype widgetv2type="TextEdit" name="V26">
          <widgetv2config IsMultiline="0" fieldEditable="1" constraint="" UseHtml="0" labelOnTop="0" constraintDescription="" notNull="0"/>
        </edittype>
        <edittype widgetv2type="TextEdit" name="V27">
          <widgetv2config IsMultiline="0" fieldEditable="1" constraint="" UseHtml="0" labelOnTop="0" constraintDescription="" notNull="0"/>
        </edittype>
        <edittype widgetv2type="TextEdit" name="V28">
          <widgetv2config IsMultiline="0" fieldEditable="1" constraint="" UseHtml="0" labelOnTop="0" constraintDescription="" notNull="0"/>
        </edittype>
        <edittype widgetv2type="TextEdit" name="V29">
          <widgetv2config IsMultiline="0" fieldEditable="1" constraint="" UseHtml="0" labelOnTop="0" constraintDescription="" notNull="0"/>
        </edittype>
        <edittype widgetv2type="TextEdit" name="V30">
          <widgetv2config IsMultiline="0" fieldEditable="1" constraint="" UseHtml="0" labelOnTop="0" constraintDescription="" notNull="0"/>
        </edittype>
        <edittype widgetv2type="TextEdit" name="V31">
          <widgetv2config IsMultiline="0" fieldEditable="1" constraint="" UseHtml="0" labelOnTop="0" constraintDescription="" notNull="0"/>
        </edittype>
        <edittype widgetv2type="TextEdit" name="V32">
          <widgetv2config IsMultiline="0" fieldEditable="1" constraint="" UseHtml="0" labelOnTop="0" constraintDescription="" notNull="0"/>
        </edittype>
        <edittype widgetv2type="TextEdit" name="V33">
          <widgetv2config IsMultiline="0" fieldEditable="1" constraint="" UseHtml="0" labelOnTop="0" constraintDescription="" notNull="0"/>
        </edittype>
        <edittype widgetv2type="TextEdit" name="V34">
          <widgetv2config IsMultiline="0" fieldEditable="1" constraint="" UseHtml="0" labelOnTop="0" constraintDescription="" notNull="0"/>
        </edittype>
        <edittype widgetv2type="TextEdit" name="V35">
          <widgetv2config IsMultiline="0" fieldEditable="1" constraint="" UseHtml="0" labelOnTop="0" constraintDescription="" notNull="0"/>
        </edittype>
        <edittype widgetv2type="TextEdit" name="V36">
          <widgetv2config IsMultiline="0" fieldEditable="1" constraint="" UseHtml="0" labelOnTop="0" constraintDescription="" notNull="0"/>
        </edittype>
        <edittype widgetv2type="TextEdit" name="V37">
          <widgetv2config IsMultiline="0" fieldEditable="1" constraint="" UseHtml="0" labelOnTop="0" constraintDescription="" notNull="0"/>
        </edittype>
        <edittype widgetv2type="TextEdit" name="V38">
          <widgetv2config IsMultiline="0" fieldEditable="1" constraint="" UseHtml="0" labelOnTop="0" constraintDescription="" notNull="0"/>
        </edittype>
        <edittype widgetv2type="TextEdit" name="V39">
          <widgetv2config IsMultiline="0" fieldEditable="1" constraint="" UseHtml="0" labelOnTop="0" constraintDescription="" notNull="0"/>
        </edittype>
        <edittype widgetv2type="TextEdit" name="V40">
          <widgetv2config IsMultiline="0" fieldEditable="1" constraint="" UseHtml="0" labelOnTop="0" constraintDescription="" notNull="0"/>
        </edittype>
        <edittype widgetv2type="TextEdit" name="V41">
          <widgetv2config IsMultiline="0" fieldEditable="1" constraint="" UseHtml="0" labelOnTop="0" constraintDescription="" notNull="0"/>
        </edittype>
        <edittype widgetv2type="TextEdit" name="V42">
          <widgetv2config IsMultiline="0" fieldEditable="1" constraint="" UseHtml="0" labelOnTop="0" constraintDescription="" notNull="0"/>
        </edittype>
        <edittype widgetv2type="TextEdit" name="V43">
          <widgetv2config IsMultiline="0" fieldEditable="1" constraint="" UseHtml="0" labelOnTop="0" constraintDescription="" notNull="0"/>
        </edittype>
        <edittype widgetv2type="TextEdit" name="V44">
          <widgetv2config IsMultiline="0" fieldEditable="1" constraint="" UseHtml="0" labelOnTop="0" constraintDescription="" notNull="0"/>
        </edittype>
        <edittype widgetv2type="TextEdit" name="V45">
          <widgetv2config IsMultiline="0" fieldEditable="1" constraint="" UseHtml="0" labelOnTop="0" constraintDescription="" notNull="0"/>
        </edittype>
        <edittype widgetv2type="TextEdit" name="V46">
          <widgetv2config IsMultiline="0" fieldEditable="1" constraint="" UseHtml="0" labelOnTop="0" constraintDescription="" notNull="0"/>
        </edittype>
        <edittype widgetv2type="TextEdit" name="V47">
          <widgetv2config IsMultiline="0" fieldEditable="1" constraint="" UseHtml="0" labelOnTop="0" constraintDescription="" notNull="0"/>
        </edittype>
        <edittype widgetv2type="TextEdit" name="V48">
          <widgetv2config IsMultiline="0" fieldEditable="1" constraint="" UseHtml="0" labelOnTop="0" constraintDescription="" notNull="0"/>
        </edittype>
        <edittype widgetv2type="TextEdit" name="V49">
          <widgetv2config IsMultiline="0" fieldEditable="1" constraint="" UseHtml="0" labelOnTop="0" constraintDescription="" notNull="0"/>
        </edittype>
        <edittype widgetv2type="TextEdit" name="V50">
          <widgetv2config IsMultiline="0" fieldEditable="1" constraint="" UseHtml="0" labelOnTop="0" constraintDescription="" notNull="0"/>
        </edittype>
        <edittype widgetv2type="TextEdit" name="V51">
          <widgetv2config IsMultiline="0" fieldEditable="1" constraint="" UseHtml="0" labelOnTop="0" constraintDescription="" notNull="0"/>
        </edittype>
        <edittype widgetv2type="TextEdit" name="V52">
          <widgetv2config IsMultiline="0" fieldEditable="1" constraint="" UseHtml="0" labelOnTop="0" constraintDescription="" notNull="0"/>
        </edittype>
        <edittype widgetv2type="TextEdit" name="V53">
          <widgetv2config IsMultiline="0" fieldEditable="1" constraint="" UseHtml="0" labelOnTop="0" constraintDescription="" notNull="0"/>
        </edittype>
        <edittype widgetv2type="TextEdit" name="V54">
          <widgetv2config IsMultiline="0" fieldEditable="1" constraint="" UseHtml="0" labelOnTop="0" constraintDescription="" notNull="0"/>
        </edittype>
        <edittype widgetv2type="TextEdit" name="V55">
          <widgetv2config IsMultiline="0" fieldEditable="1" constraint="" UseHtml="0" labelOnTop="0" constraintDescription="" notNull="0"/>
        </edittype>
        <edittype widgetv2type="TextEdit" name="V56">
          <widgetv2config IsMultiline="0" fieldEditable="1" constraint="" UseHtml="0" labelOnTop="0" constraintDescription="" notNull="0"/>
        </edittype>
        <edittype widgetv2type="TextEdit" name="V57">
          <widgetv2config IsMultiline="0" fieldEditable="1" constraint="" UseHtml="0" labelOnTop="0" constraintDescription="" notNull="0"/>
        </edittype>
        <edittype widgetv2type="TextEdit" name="V58">
          <widgetv2config IsMultiline="0" fieldEditable="1" constraint="" UseHtml="0" labelOnTop="0" constraintDescription="" notNull="0"/>
        </edittype>
        <edittype widgetv2type="TextEdit" name="V59">
          <widgetv2config IsMultiline="0" fieldEditable="1" constraint="" UseHtml="0" labelOnTop="0" constraintDescription="" notNull="0"/>
        </edittype>
        <edittype widgetv2type="TextEdit" name="V60">
          <widgetv2config IsMultiline="0" fieldEditable="1" constraint="" UseHtml="0" labelOnTop="0" constraintDescription="" notNull="0"/>
        </edittype>
        <edittype widgetv2type="TextEdit" name="V61">
          <widgetv2config IsMultiline="0" fieldEditable="1" constraint="" UseHtml="0" labelOnTop="0" constraintDescription="" notNull="0"/>
        </edittype>
        <edittype widgetv2type="TextEdit" name="V62">
          <widgetv2config IsMultiline="0" fieldEditable="1" constraint="" UseHtml="0" labelOnTop="0" constraintDescription="" notNull="0"/>
        </edittype>
        <edittype widgetv2type="TextEdit" name="V63">
          <widgetv2config IsMultiline="0" fieldEditable="1" constraint="" UseHtml="0" labelOnTop="0" constraintDescription="" notNull="0"/>
        </edittype>
        <edittype widgetv2type="TextEdit" name="V64">
          <widgetv2config IsMultiline="0" fieldEditable="1" constraint="" UseHtml="0" labelOnTop="0" constraintDescription="" notNull="0"/>
        </edittype>
        <edittype widgetv2type="TextEdit" name="V65">
          <widgetv2config IsMultiline="0" fieldEditable="1" constraint="" UseHtml="0" labelOnTop="0" constraintDescription="" notNull="0"/>
        </edittype>
        <edittype widgetv2type="TextEdit" name="V66">
          <widgetv2config IsMultiline="0" fieldEditable="1" constraint="" UseHtml="0" labelOnTop="0" constraintDescription="" notNull="0"/>
        </edittype>
        <edittype widgetv2type="TextEdit" name="V67">
          <widgetv2config IsMultiline="0" fieldEditable="1" constraint="" UseHtml="0" labelOnTop="0" constraintDescription="" notNull="0"/>
        </edittype>
        <edittype widgetv2type="TextEdit" name="V68">
          <widgetv2config IsMultiline="0" fieldEditable="1" constraint="" UseHtml="0" labelOnTop="0" constraintDescription="" notNull="0"/>
        </edittype>
        <edittype widgetv2type="TextEdit" name="V69">
          <widgetv2config IsMultiline="0" fieldEditable="1" constraint="" UseHtml="0" labelOnTop="0" constraintDescription="" notNull="0"/>
        </edittype>
        <edittype widgetv2type="TextEdit" name="V70">
          <widgetv2config IsMultiline="0" fieldEditable="1" constraint="" UseHtml="0" labelOnTop="0" constraintDescription="" notNull="0"/>
        </edittype>
        <edittype widgetv2type="TextEdit" name="V71">
          <widgetv2config IsMultiline="0" fieldEditable="1" constraint="" UseHtml="0" labelOnTop="0" constraintDescription="" notNull="0"/>
        </edittype>
        <edittype widgetv2type="TextEdit" name="V72">
          <widgetv2config IsMultiline="0" fieldEditable="1" constraint="" UseHtml="0" labelOnTop="0" constraintDescription="" notNull="0"/>
        </edittype>
        <edittype widgetv2type="TextEdit" name="V73">
          <widgetv2config IsMultiline="0" fieldEditable="1" constraint="" UseHtml="0" labelOnTop="0" constraintDescription="" notNull="0"/>
        </edittype>
        <edittype widgetv2type="TextEdit" name="V74">
          <widgetv2config IsMultiline="0" fieldEditable="1" constraint="" UseHtml="0" labelOnTop="0" constraintDescription="" notNull="0"/>
        </edittype>
        <edittype widgetv2type="TextEdit" name="V75">
          <widgetv2config IsMultiline="0" fieldEditable="1" constraint="" UseHtml="0" labelOnTop="0" constraintDescription="" notNull="0"/>
        </edittype>
        <edittype widgetv2type="TextEdit" name="V76">
          <widgetv2config IsMultiline="0" fieldEditable="1" constraint="" UseHtml="0" labelOnTop="0" constraintDescription="" notNull="0"/>
        </edittype>
        <edittype widgetv2type="TextEdit" name="V77">
          <widgetv2config IsMultiline="0" fieldEditable="1" constraint="" UseHtml="0" labelOnTop="0" constraintDescription="" notNull="0"/>
        </edittype>
        <edittype widgetv2type="TextEdit" name="V78">
          <widgetv2config IsMultiline="0" fieldEditable="1" constraint="" UseHtml="0" labelOnTop="0" constraintDescription="" notNull="0"/>
        </edittype>
        <edittype widgetv2type="TextEdit" name="V79">
          <widgetv2config IsMultiline="0" fieldEditable="1" constraint="" UseHtml="0" labelOnTop="0" constraintDescription="" notNull="0"/>
        </edittype>
        <edittype widgetv2type="TextEdit" name="V80">
          <widgetv2config IsMultiline="0" fieldEditable="1" constraint="" UseHtml="0" labelOnTop="0" constraintDescription="" notNull="0"/>
        </edittype>
        <edittype widgetv2type="TextEdit" name="V81">
          <widgetv2config IsMultiline="0" fieldEditable="1" constraint="" UseHtml="0" labelOnTop="0" constraintDescription="" notNull="0"/>
        </edittype>
        <edittype widgetv2type="TextEdit" name="V82">
          <widgetv2config IsMultiline="0" fieldEditable="1" constraint="" UseHtml="0" labelOnTop="0" constraintDescription="" notNull="0"/>
        </edittype>
        <edittype widgetv2type="TextEdit" name="V83">
          <widgetv2config IsMultiline="0" fieldEditable="1" constraint="" UseHtml="0" labelOnTop="0" constraintDescription="" notNull="0"/>
        </edittype>
        <edittype widgetv2type="TextEdit" name="V84">
          <widgetv2config IsMultiline="0" fieldEditable="1" constraint="" UseHtml="0" labelOnTop="0" constraintDescription="" notNull="0"/>
        </edittype>
        <edittype widgetv2type="TextEdit" name="V85">
          <widgetv2config IsMultiline="0" fieldEditable="1" constraint="" UseHtml="0" labelOnTop="0" constraintDescription="" notNull="0"/>
        </edittype>
        <edittype widgetv2type="TextEdit" name="V86">
          <widgetv2config IsMultiline="0" fieldEditable="1" constraint="" UseHtml="0" labelOnTop="0" constraintDescription="" notNull="0"/>
        </edittype>
        <edittype widgetv2type="TextEdit" name="V87">
          <widgetv2config IsMultiline="0" fieldEditable="1" constraint="" UseHtml="0" labelOnTop="0" constraintDescription="" notNull="0"/>
        </edittype>
        <edittype widgetv2type="TextEdit" name="V88">
          <widgetv2config IsMultiline="0" fieldEditable="1" constraint="" UseHtml="0" labelOnTop="0" constraintDescription="" notNull="0"/>
        </edittype>
        <edittype widgetv2type="TextEdit" name="V89">
          <widgetv2config IsMultiline="0" fieldEditable="1" constraint="" UseHtml="0" labelOnTop="0" constraintDescription="" notNull="0"/>
        </edittype>
        <edittype widgetv2type="TextEdit" name="V90">
          <widgetv2config IsMultiline="0" fieldEditable="1" constraint="" UseHtml="0" labelOnTop="0" constraintDescription="" notNull="0"/>
        </edittype>
        <edittype widgetv2type="TextEdit" name="V91">
          <widgetv2config IsMultiline="0" fieldEditable="1" constraint="" UseHtml="0" labelOnTop="0" constraintDescription="" notNull="0"/>
        </edittype>
        <edittype widgetv2type="TextEdit" name="V92">
          <widgetv2config IsMultiline="0" fieldEditable="1" constraint="" UseHtml="0" labelOnTop="0" constraintDescription="" notNull="0"/>
        </edittype>
        <edittype widgetv2type="TextEdit" name="V93">
          <widgetv2config IsMultiline="0" fieldEditable="1" constraint="" UseHtml="0" labelOnTop="0" constraintDescription="" notNull="0"/>
        </edittype>
        <edittype widgetv2type="TextEdit" name="V94">
          <widgetv2config IsMultiline="0" fieldEditable="1" constraint="" UseHtml="0" labelOnTop="0" constraintDescription="" notNull="0"/>
        </edittype>
        <edittype widgetv2type="TextEdit" name="V95">
          <widgetv2config IsMultiline="0" fieldEditable="1" constraint="" UseHtml="0" labelOnTop="0" constraintDescription="" notNull="0"/>
        </edittype>
        <edittype widgetv2type="TextEdit" name="V96">
          <widgetv2config IsMultiline="0" fieldEditable="1" constraint="" UseHtml="0" labelOnTop="0" constraintDescription="" notNull="0"/>
        </edittype>
        <edittype widgetv2type="TextEdit" name="V97">
          <widgetv2config IsMultiline="0" fieldEditable="1" constraint="" UseHtml="0" labelOnTop="0" constraintDescription="" notNull="0"/>
        </edittype>
        <edittype widgetv2type="TextEdit" name="V98">
          <widgetv2config IsMultiline="0" fieldEditable="1" constraint="" UseHtml="0" labelOnTop="0" constraintDescription="" notNull="0"/>
        </edittype>
        <edittype widgetv2type="TextEdit" name="V99">
          <widgetv2config IsMultiline="0" fieldEditable="1" constraint="" UseHtml="0" labelOnTop="0" constraintDescription="" notNull="0"/>
        </edittype>
        <edittype widgetv2type="TextEdit" name="SclCmpl">
          <widgetv2config IsMultiline="0" fieldEditable="1" constraint="" UseHtml="0" labelOnTop="0" constraintDescription="" notNull="0"/>
        </edittype>
        <edittype widgetv2type="TextEdit" name="SclCmpD">
          <widgetv2config IsMultiline="0" fieldEditable="1" constraint="" UseHtml="0" labelOnTop="0" constraintDescription="" notNull="0"/>
        </edittype>
        <edittype widgetv2type="TextEdit" name="EcnmcCm">
          <widgetv2config IsMultiline="0" fieldEditable="1" constraint="" UseHtml="0" labelOnTop="0" constraintDescription="" notNull="0"/>
        </edittype>
        <edittype widgetv2type="TextEdit" name="EcnmcCD">
          <widgetv2config IsMultiline="0" fieldEditable="1" constraint="" UseHtml="0" labelOnTop="0" constraintDescription="" notNull="0"/>
        </edittype>
        <edittype widgetv2type="TextEdit" name="dup1">
          <widgetv2config IsMultiline="0" fieldEditable="1" constraint="" UseHtml="0" labelOnTop="0" constraintDescription="" notNull="0"/>
        </edittype>
        <edittype widgetv2type="TextEdit" name="dup2">
          <widgetv2config IsMultiline="0" fieldEditable="1" constraint="" UseHtml="0" labelOnTop="0" constraintDescription="" notNull="0"/>
        </edittype>
        <edittype widgetv2type="TextEdit" name="dup">
          <widgetv2config IsMultiline="0" fieldEditable="1" constraint="" UseHtml="0" labelOnTop="0" constraintDescription="" notNull="0"/>
        </edittype>
        <edittype widgetv2type="TextEdit" name="drop">
          <widgetv2config IsMultiline="0" fieldEditable="1" constraint="" UseHtml="0" labelOnTop="0" constraintDescription="" notNull="0"/>
        </edittype>
      </edittypes>
      <renderer-v2 attr="GmTypCm" forceraster="0" symbollevels="0" type="categorizedSymbol" enableorderby="0">
        <categories>
          <category render="false" symbol="0" value="" label=""/>
          <category render="true" symbol="1" value="ComplexFour" label="ComplexFour"/>
          <category render="true" symbol="2" value="ComplexTwo" label="ComplexTwo"/>
          <category render="true" symbol="3" value="LessComplexFour" label="LessComplexFour"/>
          <category render="true" symbol="4" value="LessComplexTwo" label="LessComplexTwo"/>
        </categories>
        <symbols>
          <symbol alpha="1" clip_to_extent="1" type="fill" name="0">
            <layer pass="0" class="SimpleFill" locked="0">
              <prop k="border_width_map_unit_scale" v="0,0,0,0,0,0"/>
              <prop k="color" v="215,25,28,255"/>
              <prop k="joinstyle" v="bevel"/>
              <prop k="offset" v="0,0"/>
              <prop k="offset_map_unit_scale" v="0,0,0,0,0,0"/>
              <prop k="offset_unit" v="MM"/>
              <prop k="outline_color" v="0,0,0,255"/>
              <prop k="outline_style" v="solid"/>
              <prop k="outline_width" v="0.26"/>
              <prop k="outline_width_unit" v="MM"/>
              <prop k="style" v="solid"/>
            </layer>
          </symbol>
          <symbol alpha="1" clip_to_extent="1" type="fill" name="1">
            <layer pass="0" class="SimpleFill" locked="0">
              <prop k="border_width_map_unit_scale" v="0,0,0,0,0,0"/>
              <prop k="color" v="227,26,28,255"/>
              <prop k="joinstyle" v="bevel"/>
              <prop k="offset" v="0,0"/>
              <prop k="offset_map_unit_scale" v="0,0,0,0,0,0"/>
              <prop k="offset_unit" v="MM"/>
              <prop k="outline_color" v="0,0,0,255"/>
              <prop k="outline_style" v="solid"/>
              <prop k="outline_width" v="0.26"/>
              <prop k="outline_width_unit" v="MM"/>
              <prop k="style" v="solid"/>
            </layer>
          </symbol>
          <symbol alpha="1" clip_to_extent="1" type="fill" name="2">
            <layer pass="0" class="SimpleFill" locked="0">
              <prop k="border_width_map_unit_scale" v="0,0,0,0,0,0"/>
              <prop k="color" v="255,127,0,255"/>
              <prop k="joinstyle" v="bevel"/>
              <prop k="offset" v="0,0"/>
              <prop k="offset_map_unit_scale" v="0,0,0,0,0,0"/>
              <prop k="offset_unit" v="MM"/>
              <prop k="outline_color" v="0,0,0,255"/>
              <prop k="outline_style" v="solid"/>
              <prop k="outline_width" v="0.26"/>
              <prop k="outline_width_unit" v="MM"/>
              <prop k="style" v="solid"/>
            </layer>
          </symbol>
          <symbol alpha="1" clip_to_extent="1" type="fill" name="3">
            <layer pass="0" class="SimpleFill" locked="0">
              <prop k="border_width_map_unit_scale" v="0,0,0,0,0,0"/>
              <prop k="color" v="171,221,164,255"/>
              <prop k="joinstyle" v="bevel"/>
              <prop k="offset" v="0,0"/>
              <prop k="offset_map_unit_scale" v="0,0,0,0,0,0"/>
              <prop k="offset_unit" v="MM"/>
              <prop k="outline_color" v="0,0,0,255"/>
              <prop k="outline_style" v="solid"/>
              <prop k="outline_width" v="0.26"/>
              <prop k="outline_width_unit" v="MM"/>
              <prop k="style" v="solid"/>
            </layer>
          </symbol>
          <symbol alpha="1" clip_to_extent="1" type="fill" name="4">
            <layer pass="0" class="SimpleFill" locked="0">
              <prop k="border_width_map_unit_scale" v="0,0,0,0,0,0"/>
              <prop k="color" v="43,131,186,255"/>
              <prop k="joinstyle" v="bevel"/>
              <prop k="offset" v="0,0"/>
              <prop k="offset_map_unit_scale" v="0,0,0,0,0,0"/>
              <prop k="offset_unit" v="MM"/>
              <prop k="outline_color" v="0,0,0,255"/>
              <prop k="outline_style" v="solid"/>
              <prop k="outline_width" v="0.26"/>
              <prop k="outline_width_unit" v="MM"/>
              <prop k="style" v="solid"/>
            </layer>
          </symbol>
        </symbols>
        <source-symbol>
          <symbol alpha="1" clip_to_extent="1" type="fill" name="0">
            <layer pass="0" class="SimpleFill" locked="0">
              <prop k="border_width_map_unit_scale" v="0,0,0,0,0,0"/>
              <prop k="color" v="131,43,198,255"/>
              <prop k="joinstyle" v="bevel"/>
              <prop k="offset" v="0,0"/>
              <prop k="offset_map_unit_scale" v="0,0,0,0,0,0"/>
              <prop k="offset_unit" v="MM"/>
              <prop k="outline_color" v="0,0,0,255"/>
              <prop k="outline_style" v="solid"/>
              <prop k="outline_width" v="0.26"/>
              <prop k="outline_width_unit" v="MM"/>
              <prop k="style" v="solid"/>
            </layer>
          </symbol>
        </source-symbol>
        <colorramp type="colorbrewer" name="[source]">
          <prop k="colors" v="5"/>
          <prop k="schemeName" v="Spectral"/>
        </colorramp>
        <invertedcolorramp value="0"/>
        <rotation/>
        <sizescale scalemethod="diameter"/>
      </renderer-v2>
      <labeling type="simple"/>
      <customproperties>
        <property key="embeddedWidgets/count" value="0"/>
        <property key="labeling" value="pal"/>
        <property key="labeling/addDirectionSymbol" value="false"/>
        <property key="labeling/angleOffset" value="0"/>
        <property key="labeling/blendMode" value="0"/>
        <property key="labeling/bufferBlendMode" value="0"/>
        <property key="labeling/bufferColorA" value="255"/>
        <property key="labeling/bufferColorB" value="255"/>
        <property key="labeling/bufferColorG" value="255"/>
        <property key="labeling/bufferColorR" value="255"/>
        <property key="labeling/bufferDraw" value="false"/>
        <property key="labeling/bufferJoinStyle" value="128"/>
        <property key="labeling/bufferNoFill" value="false"/>
        <property key="labeling/bufferSize" value="1"/>
        <property key="labeling/bufferSizeInMapUnits" value="false"/>
        <property key="labeling/bufferSizeMapUnitScale" value="0,0,0,0,0,0"/>
        <property key="labeling/bufferTransp" value="0"/>
        <property key="labeling/centroidInside" value="false"/>
        <property key="labeling/centroidWhole" value="false"/>
        <property key="labeling/decimals" value="3"/>
        <property key="labeling/displayAll" value="false"/>
        <property key="labeling/dist" value="0"/>
        <property key="labeling/distInMapUnits" value="false"/>
        <property key="labeling/distMapUnitScale" value="0,0,0,0,0,0"/>
        <property key="labeling/drawLabels" value="false"/>
        <property key="labeling/enabled" value="false"/>
        <property key="labeling/fieldName" value=""/>
        <property key="labeling/fitInPolygonOnly" value="false"/>
        <property key="labeling/fontCapitals" value="0"/>
        <property key="labeling/fontFamily" value="MS Shell Dlg 2"/>
        <property key="labeling/fontItalic" value="false"/>
        <property key="labeling/fontLetterSpacing" value="0"/>
        <property key="labeling/fontLimitPixelSize" value="false"/>
        <property key="labeling/fontMaxPixelSize" value="10000"/>
        <property key="labeling/fontMinPixelSize" value="3"/>
        <property key="labeling/fontSize" value="7.5"/>
        <property key="labeling/fontSizeInMapUnits" value="false"/>
        <property key="labeling/fontSizeMapUnitScale" value="0,0,0,0,0,0"/>
        <property key="labeling/fontStrikeout" value="false"/>
        <property key="labeling/fontUnderline" value="false"/>
        <property key="labeling/fontWeight" value="50"/>
        <property key="labeling/fontWordSpacing" value="0"/>
        <property key="labeling/formatNumbers" value="false"/>
        <property key="labeling/isExpression" value="true"/>
        <property key="labeling/labelOffsetInMapUnits" value="true"/>
        <property key="labeling/labelOffsetMapUnitScale" value="0,0,0,0,0,0"/>
        <property key="labeling/labelPerPart" value="false"/>
        <property key="labeling/leftDirectionSymbol" value="&lt;"/>
        <property key="labeling/limitNumLabels" value="false"/>
        <property key="labeling/maxCurvedCharAngleIn" value="25"/>
        <property key="labeling/maxCurvedCharAngleOut" value="-25"/>
        <property key="labeling/maxNumLabels" value="2000"/>
        <property key="labeling/mergeLines" value="false"/>
        <property key="labeling/minFeatureSize" value="0"/>
        <property key="labeling/multilineAlign" value="4294967295"/>
        <property key="labeling/multilineHeight" value="1"/>
        <property key="labeling/namedStyle" value="Normal"/>
        <property key="labeling/obstacle" value="true"/>
        <property key="labeling/obstacleFactor" value="1"/>
        <property key="labeling/obstacleType" value="0"/>
        <property key="labeling/offsetType" value="0"/>
        <property key="labeling/placeDirectionSymbol" value="0"/>
        <property key="labeling/placement" value="1"/>
        <property key="labeling/placementFlags" value="10"/>
        <property key="labeling/plussign" value="false"/>
        <property key="labeling/predefinedPositionOrder" value="TR,TL,BR,BL,R,L,TSR,BSR"/>
        <property key="labeling/preserveRotation" value="true"/>
        <property key="labeling/previewBkgrdColor" value="#ffffff"/>
        <property key="labeling/priority" value="5"/>
        <property key="labeling/quadOffset" value="4"/>
        <property key="labeling/repeatDistance" value="0"/>
        <property key="labeling/repeatDistanceMapUnitScale" value="0,0,0,0,0,0"/>
        <property key="labeling/repeatDistanceUnit" value="1"/>
        <property key="labeling/reverseDirectionSymbol" value="false"/>
        <property key="labeling/rightDirectionSymbol" value=">"/>
        <property key="labeling/scaleMax" value="10000000"/>
        <property key="labeling/scaleMin" value="1"/>
        <property key="labeling/scaleVisibility" value="false"/>
        <property key="labeling/shadowBlendMode" value="6"/>
        <property key="labeling/shadowColorB" value="0"/>
        <property key="labeling/shadowColorG" value="0"/>
        <property key="labeling/shadowColorR" value="0"/>
        <property key="labeling/shadowDraw" value="false"/>
        <property key="labeling/shadowOffsetAngle" value="135"/>
        <property key="labeling/shadowOffsetDist" value="1"/>
        <property key="labeling/shadowOffsetGlobal" value="true"/>
        <property key="labeling/shadowOffsetMapUnitScale" value="0,0,0,0,0,0"/>
        <property key="labeling/shadowOffsetUnits" value="1"/>
        <property key="labeling/shadowRadius" value="1.5"/>
        <property key="labeling/shadowRadiusAlphaOnly" value="false"/>
        <property key="labeling/shadowRadiusMapUnitScale" value="0,0,0,0,0,0"/>
        <property key="labeling/shadowRadiusUnits" value="1"/>
        <property key="labeling/shadowScale" value="100"/>
        <property key="labeling/shadowTransparency" value="30"/>
        <property key="labeling/shadowUnder" value="0"/>
        <property key="labeling/shapeBlendMode" value="0"/>
        <property key="labeling/shapeBorderColorA" value="255"/>
        <property key="labeling/shapeBorderColorB" value="128"/>
        <property key="labeling/shapeBorderColorG" value="128"/>
        <property key="labeling/shapeBorderColorR" value="128"/>
        <property key="labeling/shapeBorderWidth" value="0"/>
        <property key="labeling/shapeBorderWidthMapUnitScale" value="0,0,0,0,0,0"/>
        <property key="labeling/shapeBorderWidthUnits" value="1"/>
        <property key="labeling/shapeDraw" value="false"/>
        <property key="labeling/shapeFillColorA" value="255"/>
        <property key="labeling/shapeFillColorB" value="255"/>
        <property key="labeling/shapeFillColorG" value="255"/>
        <property key="labeling/shapeFillColorR" value="255"/>
        <property key="labeling/shapeJoinStyle" value="64"/>
        <property key="labeling/shapeOffsetMapUnitScale" value="0,0,0,0,0,0"/>
        <property key="labeling/shapeOffsetUnits" value="1"/>
        <property key="labeling/shapeOffsetX" value="0"/>
        <property key="labeling/shapeOffsetY" value="0"/>
        <property key="labeling/shapeRadiiMapUnitScale" value="0,0,0,0,0,0"/>
        <property key="labeling/shapeRadiiUnits" value="1"/>
        <property key="labeling/shapeRadiiX" value="0"/>
        <property key="labeling/shapeRadiiY" value="0"/>
        <property key="labeling/shapeRotation" value="0"/>
        <property key="labeling/shapeRotationType" value="0"/>
        <property key="labeling/shapeSVGFile" value=""/>
        <property key="labeling/shapeSizeMapUnitScale" value="0,0,0,0,0,0"/>
        <property key="labeling/shapeSizeType" value="0"/>
        <property key="labeling/shapeSizeUnits" value="1"/>
        <property key="labeling/shapeSizeX" value="0"/>
        <property key="labeling/shapeSizeY" value="0"/>
        <property key="labeling/shapeTransparency" value="0"/>
        <property key="labeling/shapeType" value="0"/>
        <property key="labeling/substitutions" value="&lt;substitutions/>"/>
        <property key="labeling/textColorA" value="255"/>
        <property key="labeling/textColorB" value="0"/>
        <property key="labeling/textColorG" value="0"/>
        <property key="labeling/textColorR" value="0"/>
        <property key="labeling/textTransp" value="0"/>
        <property key="labeling/upsidedownLabels" value="0"/>
        <property key="labeling/useSubstitutions" value="false"/>
        <property key="labeling/wrapChar" value=""/>
        <property key="labeling/xOffset" value="0"/>
        <property key="labeling/yOffset" value="0"/>
        <property key="labeling/zIndex" value="0"/>
        <property key="variableNames"/>
        <property key="variableValues"/>
      </customproperties>
      <blendMode>0</blendMode>
      <featureBlendMode>0</featureBlendMode>
      <layerTransparency>0</layerTransparency>
      <displayfield>NAME</displayfield>
      <label>0</label>
      <labelattributes>
        <label fieldname="" text="Label"/>
        <family fieldname="" name="MS Shell Dlg 2"/>
        <size fieldname="" units="pt" value="12"/>
        <bold fieldname="" on="0"/>
        <italic fieldname="" on="0"/>
        <underline fieldname="" on="0"/>
        <strikeout fieldname="" on="0"/>
        <color fieldname="" red="0" blue="0" green="0"/>
        <x fieldname=""/>
        <y fieldname=""/>
        <offset x="0" y="0" units="pt" yfieldname="" xfieldname=""/>
        <angle fieldname="" value="0" auto="0"/>
        <alignment fieldname="" value="center"/>
        <buffercolor fieldname="" red="255" blue="255" green="255"/>
        <buffersize fieldname="" units="pt" value="1"/>
        <bufferenabled fieldname="" on=""/>
        <multilineenabled fieldname="" on=""/>
        <selectedonly on=""/>
      </labelattributes>
      <SingleCategoryDiagramRenderer diagramType="Histogram" sizeLegend="0" attributeLegend="1">
        <DiagramCategory penColor="#000000" labelPlacementMethod="XHeight" penWidth="0" diagramOrientation="Up" sizeScale="0,0,0,0,0,0" minimumSize="0" barWidth="5" penAlpha="255" maxScaleDenominator="1e+08" backgroundColor="#ffffff" transparency="0" width="15" scaleDependency="Area" backgroundAlpha="255" angleOffset="1440" scaleBasedVisibility="0" enabled="0" height="15" lineSizeScale="0,0,0,0,0,0" sizeType="MM" lineSizeType="MM" minScaleDenominator="inf">
          <fontProperties description="MS Shell Dlg 2,7.5,-1,5,50,0,0,0,0,0" style=""/>
        </DiagramCategory>
        <symbol alpha="1" clip_to_extent="1" type="marker" name="sizeSymbol">
          <layer pass="0" class="SimpleMarker" locked="0">
            <prop k="angle" v="0"/>
            <prop k="color" v="255,0,0,255"/>
            <prop k="horizontal_anchor_point" v="1"/>
            <prop k="joinstyle" v="bevel"/>
            <prop k="name" v="circle"/>
            <prop k="offset" v="0,0"/>
            <prop k="offset_map_unit_scale" v="0,0,0,0,0,0"/>
            <prop k="offset_unit" v="MM"/>
            <prop k="outline_color" v="0,0,0,255"/>
            <prop k="outline_style" v="solid"/>
            <prop k="outline_width" v="0"/>
            <prop k="outline_width_map_unit_scale" v="0,0,0,0,0,0"/>
            <prop k="outline_width_unit" v="MM"/>
            <prop k="scale_method" v="diameter"/>
            <prop k="size" v="2"/>
            <prop k="size_map_unit_scale" v="0,0,0,0,0,0"/>
            <prop k="size_unit" v="MM"/>
            <prop k="vertical_anchor_point" v="1"/>
          </layer>
        </symbol>
      </SingleCategoryDiagramRenderer>
      <DiagramLayerSettings yPosColumn="-1" showColumn="-1" linePlacementFlags="10" placement="0" dist="0" xPosColumn="-1" priority="0" obstacle="0" zIndex="0" showAll="1"/>
      <annotationform></annotationform>
      <aliases>
        <alias field="NAME" index="0" name=""/>
        <alias field="id_x" index="1" name=""/>
        <alias field="ID" index="2" name=""/>
        <alias field="Source" index="3" name=""/>
        <alias field="Src_ctd" index="4" name=""/>
        <alias field="Src_c_2" index="5" name=""/>
        <alias field="Game_Nm" index="6" name=""/>
        <alias field="Country" index="7" name=""/>
        <alias field="Region" index="8" name=""/>
        <alias field="GameTyp" index="9" name=""/>
        <alias field="Gm_Ty_N" index="10" name=""/>
        <alias field="GenrlNm" index="11" name=""/>
        <alias field="Nmbr__R" index="12" name=""/>
        <alias field="Nmbr__C" index="13" name=""/>
        <alias field="Nm__C_A" index="14" name=""/>
        <alias field="FlxblCl" index="15" name=""/>
        <alias field="Nmbr__S" index="16" name=""/>
        <alias field="R______" index="17" name=""/>
        <alias field="GmTypCm" index="18" name=""/>
        <alias field="GmTypCD" index="19" name=""/>
        <alias field="GmTypCO" index="20" name=""/>
        <alias field="id_y" index="21" name=""/>
        <alias field="TRIBE_C" index="22" name=""/>
        <alias field="LAT" index="23" name=""/>
        <alias field="LON" index="24" name=""/>
        <alias field="Nm_Dspl" index="25" name=""/>
        <alias field="CODE" index="26" name=""/>
        <alias field="CltrGrp" index="27" name=""/>
        <alias field="Name_30" index="28" name=""/>
        <alias field="Cltg_30" index="29" name=""/>
        <alias field="Code_30" index="30" name=""/>
        <alias field="NOTES" index="31" name=""/>
        <alias field="CodeTyp" index="32" name=""/>
        <alias field="Shp_Lng" index="33" name=""/>
        <alias field="Shap_Ar" index="34" name=""/>
        <alias field="v107" index="35" name=""/>
        <alias field="keywrds" index="36" name=""/>
        <alias field="V107_1" index="37" name=""/>
        <alias field="V112" index="38" name=""/>
        <alias field="V113" index="39" name=""/>
        <alias field="V114" index="40" name=""/>
        <alias field="V100" index="41" name=""/>
        <alias field="V102" index="42" name=""/>
        <alias field="V104" index="43" name=""/>
        <alias field="V106" index="44" name=""/>
        <alias field="V1" index="45" name=""/>
        <alias field="V2" index="46" name=""/>
        <alias field="V3" index="47" name=""/>
        <alias field="V4" index="48" name=""/>
        <alias field="V5" index="49" name=""/>
        <alias field="V6" index="50" name=""/>
        <alias field="V7" index="51" name=""/>
        <alias field="V8" index="52" name=""/>
        <alias field="V9" index="53" name=""/>
        <alias field="V10" index="54" name=""/>
        <alias field="V11" index="55" name=""/>
        <alias field="V12" index="56" name=""/>
        <alias field="V13" index="57" name=""/>
        <alias field="V14" index="58" name=""/>
        <alias field="V15" index="59" name=""/>
        <alias field="V16" index="60" name=""/>
        <alias field="V17" index="61" name=""/>
        <alias field="V18" index="62" name=""/>
        <alias field="V19" index="63" name=""/>
        <alias field="V20" index="64" name=""/>
        <alias field="V21" index="65" name=""/>
        <alias field="V22" index="66" name=""/>
        <alias field="V23" index="67" name=""/>
        <alias field="V24" index="68" name=""/>
        <alias field="V25" index="69" name=""/>
        <alias field="V26" index="70" name=""/>
        <alias field="V27" index="71" name=""/>
        <alias field="V28" index="72" name=""/>
        <alias field="V29" index="73" name=""/>
        <alias field="V30" index="74" name=""/>
        <alias field="V31" index="75" name=""/>
        <alias field="V32" index="76" name=""/>
        <alias field="V33" index="77" name=""/>
        <alias field="V34" index="78" name=""/>
        <alias field="V35" index="79" name=""/>
        <alias field="V36" index="80" name=""/>
        <alias field="V37" index="81" name=""/>
        <alias field="V38" index="82" name=""/>
        <alias field="V39" index="83" name=""/>
        <alias field="V40" index="84" name=""/>
        <alias field="V41" index="85" name=""/>
        <alias field="V42" index="86" name=""/>
        <alias field="V43" index="87" name=""/>
        <alias field="V44" index="88" name=""/>
        <alias field="V45" index="89" name=""/>
        <alias field="V46" index="90" name=""/>
        <alias field="V47" index="91" name=""/>
        <alias field="V48" index="92" name=""/>
        <alias field="V49" index="93" name=""/>
        <alias field="V50" index="94" name=""/>
        <alias field="V51" index="95" name=""/>
        <alias field="V52" index="96" name=""/>
        <alias field="V53" index="97" name=""/>
        <alias field="V54" index="98" name=""/>
        <alias field="V55" index="99" name=""/>
        <alias field="V56" index="100" name=""/>
        <alias field="V57" index="101" name=""/>
        <alias field="V58" index="102" name=""/>
        <alias field="V59" index="103" name=""/>
        <alias field="V60" index="104" name=""/>
        <alias field="V61" index="105" name=""/>
        <alias field="V62" index="106" name=""/>
        <alias field="V63" index="107" name=""/>
        <alias field="V64" index="108" name=""/>
        <alias field="V65" index="109" name=""/>
        <alias field="V66" index="110" name=""/>
        <alias field="V67" index="111" name=""/>
        <alias field="V68" index="112" name=""/>
        <alias field="V69" index="113" name=""/>
        <alias field="V70" index="114" name=""/>
        <alias field="V71" index="115" name=""/>
        <alias field="V72" index="116" name=""/>
        <alias field="V73" index="117" name=""/>
        <alias field="V74" index="118" name=""/>
        <alias field="V75" index="119" name=""/>
        <alias field="V76" index="120" name=""/>
        <alias field="V77" index="121" name=""/>
        <alias field="V78" index="122" name=""/>
        <alias field="V79" index="123" name=""/>
        <alias field="V80" index="124" name=""/>
        <alias field="V81" index="125" name=""/>
        <alias field="V82" index="126" name=""/>
        <alias field="V83" index="127" name=""/>
        <alias field="V84" index="128" name=""/>
        <alias field="V85" index="129" name=""/>
        <alias field="V86" index="130" name=""/>
        <alias field="V87" index="131" name=""/>
        <alias field="V88" index="132" name=""/>
        <alias field="V89" index="133" name=""/>
        <alias field="V90" index="134" name=""/>
        <alias field="V91" index="135" name=""/>
        <alias field="V92" index="136" name=""/>
        <alias field="V93" index="137" name=""/>
        <alias field="V94" index="138" name=""/>
        <alias field="V95" index="139" name=""/>
        <alias field="V96" index="140" name=""/>
        <alias field="V97" index="141" name=""/>
        <alias field="V98" index="142" name=""/>
        <alias field="V99" index="143" name=""/>
        <alias field="SclCmpl" index="144" name=""/>
        <alias field="SclCmpD" index="145" name=""/>
        <alias field="EcnmcCm" index="146" name=""/>
        <alias field="EcnmcCD" index="147" name=""/>
        <alias field="dup1" index="148" name=""/>
        <alias field="dup2" index="149" name=""/>
        <alias field="dup" index="150" name=""/>
        <alias field="drop" index="151" name=""/>
      </aliases>
      <excludeAttributesWMS/>
      <excludeAttributesWFS/>
      <attributeactions default="-1"/>
      <attributetableconfig actionWidgetStyle="dropDown" sortExpression="" sortOrder="6357100">
        <columns>
          <column width="-1" hidden="0" type="field" name="NAME"/>
          <column width="-1" hidden="0" type="field" name="id_x"/>
          <column width="-1" hidden="0" type="field" name="ID"/>
          <column width="-1" hidden="0" type="field" name="Source"/>
          <column width="-1" hidden="0" type="field" name="Src_ctd"/>
          <column width="-1" hidden="0" type="field" name="Src_c_2"/>
          <column width="-1" hidden="0" type="field" name="Game_Nm"/>
          <column width="-1" hidden="0" type="field" name="Country"/>
          <column width="-1" hidden="0" type="field" name="Region"/>
          <column width="-1" hidden="0" type="field" name="GameTyp"/>
          <column width="-1" hidden="0" type="field" name="Gm_Ty_N"/>
          <column width="-1" hidden="0" type="field" name="GenrlNm"/>
          <column width="-1" hidden="0" type="field" name="Nmbr__R"/>
          <column width="-1" hidden="0" type="field" name="Nmbr__C"/>
          <column width="-1" hidden="0" type="field" name="Nm__C_A"/>
          <column width="-1" hidden="0" type="field" name="FlxblCl"/>
          <column width="-1" hidden="0" type="field" name="Nmbr__S"/>
          <column width="-1" hidden="0" type="field" name="R______"/>
          <column width="-1" hidden="0" type="field" name="GmTypCm"/>
          <column width="-1" hidden="0" type="field" name="GmTypCD"/>
          <column width="-1" hidden="0" type="field" name="GmTypCO"/>
          <column width="-1" hidden="0" type="field" name="id_y"/>
          <column width="-1" hidden="0" type="field" name="TRIBE_C"/>
          <column width="-1" hidden="0" type="field" name="LAT"/>
          <column width="-1" hidden="0" type="field" name="LON"/>
          <column width="-1" hidden="0" type="field" name="Nm_Dspl"/>
          <column width="-1" hidden="0" type="field" name="CODE"/>
          <column width="-1" hidden="0" type="field" name="CltrGrp"/>
          <column width="-1" hidden="0" type="field" name="Name_30"/>
          <column width="-1" hidden="0" type="field" name="Cltg_30"/>
          <column width="-1" hidden="0" type="field" name="Code_30"/>
          <column width="-1" hidden="0" type="field" name="NOTES"/>
          <column width="-1" hidden="0" type="field" name="CodeTyp"/>
          <column width="-1" hidden="0" type="field" name="Shp_Lng"/>
          <column width="-1" hidden="0" type="field" name="Shap_Ar"/>
          <column width="-1" hidden="0" type="field" name="v107"/>
          <column width="-1" hidden="0" type="field" name="keywrds"/>
          <column width="-1" hidden="0" type="field" name="V107_1"/>
          <column width="-1" hidden="0" type="field" name="V112"/>
          <column width="-1" hidden="0" type="field" name="V113"/>
          <column width="-1" hidden="0" type="field" name="V114"/>
          <column width="-1" hidden="0" type="field" name="V100"/>
          <column width="-1" hidden="0" type="field" name="V102"/>
          <column width="-1" hidden="0" type="field" name="V104"/>
          <column width="-1" hidden="0" type="field" name="V106"/>
          <column width="-1" hidden="0" type="field" name="V1"/>
          <column width="-1" hidden="0" type="field" name="V2"/>
          <column width="-1" hidden="0" type="field" name="V3"/>
          <column width="-1" hidden="0" type="field" name="V4"/>
          <column width="-1" hidden="0" type="field" name="V5"/>
          <column width="-1" hidden="0" type="field" name="V6"/>
          <column width="-1" hidden="0" type="field" name="V7"/>
          <column width="-1" hidden="0" type="field" name="V8"/>
          <column width="-1" hidden="0" type="field" name="V9"/>
          <column width="-1" hidden="0" type="field" name="V10"/>
          <column width="-1" hidden="0" type="field" name="V11"/>
          <column width="-1" hidden="0" type="field" name="V12"/>
          <column width="-1" hidden="0" type="field" name="V13"/>
          <column width="-1" hidden="0" type="field" name="V14"/>
          <column width="-1" hidden="0" type="field" name="V15"/>
          <column width="-1" hidden="0" type="field" name="V16"/>
          <column width="-1" hidden="0" type="field" name="V17"/>
          <column width="-1" hidden="0" type="field" name="V18"/>
          <column width="-1" hidden="0" type="field" name="V19"/>
          <column width="-1" hidden="0" type="field" name="V20"/>
          <column width="-1" hidden="0" type="field" name="V21"/>
          <column width="-1" hidden="0" type="field" name="V22"/>
          <column width="-1" hidden="0" type="field" name="V23"/>
          <column width="-1" hidden="0" type="field" name="V24"/>
          <column width="-1" hidden="0" type="field" name="V25"/>
          <column width="-1" hidden="0" type="field" name="V26"/>
          <column width="-1" hidden="0" type="field" name="V27"/>
          <column width="-1" hidden="0" type="field" name="V28"/>
          <column width="-1" hidden="0" type="field" name="V29"/>
          <column width="-1" hidden="0" type="field" name="V30"/>
          <column width="-1" hidden="0" type="field" name="V31"/>
          <column width="-1" hidden="0" type="field" name="V32"/>
          <column width="-1" hidden="0" type="field" name="V33"/>
          <column width="-1" hidden="0" type="field" name="V34"/>
          <column width="-1" hidden="0" type="field" name="V35"/>
          <column width="-1" hidden="0" type="field" name="V36"/>
          <column width="-1" hidden="0" type="field" name="V37"/>
          <column width="-1" hidden="0" type="field" name="V38"/>
          <column width="-1" hidden="0" type="field" name="V39"/>
          <column width="-1" hidden="0" type="field" name="V40"/>
          <column width="-1" hidden="0" type="field" name="V41"/>
          <column width="-1" hidden="0" type="field" name="V42"/>
          <column width="-1" hidden="0" type="field" name="V43"/>
          <column width="-1" hidden="0" type="field" name="V44"/>
          <column width="-1" hidden="0" type="field" name="V45"/>
          <column width="-1" hidden="0" type="field" name="V46"/>
          <column width="-1" hidden="0" type="field" name="V47"/>
          <column width="-1" hidden="0" type="field" name="V48"/>
          <column width="-1" hidden="0" type="field" name="V49"/>
          <column width="-1" hidden="0" type="field" name="V50"/>
          <column width="-1" hidden="0" type="field" name="V51"/>
          <column width="-1" hidden="0" type="field" name="V52"/>
          <column width="-1" hidden="0" type="field" name="V53"/>
          <column width="-1" hidden="0" type="field" name="V54"/>
          <column width="-1" hidden="0" type="field" name="V55"/>
          <column width="-1" hidden="0" type="field" name="V56"/>
          <column width="-1" hidden="0" type="field" name="V57"/>
          <column width="-1" hidden="0" type="field" name="V58"/>
          <column width="-1" hidden="0" type="field" name="V59"/>
          <column width="-1" hidden="0" type="field" name="V60"/>
          <column width="-1" hidden="0" type="field" name="V61"/>
          <column width="-1" hidden="0" type="field" name="V62"/>
          <column width="-1" hidden="0" type="field" name="V63"/>
          <column width="-1" hidden="0" type="field" name="V64"/>
          <column width="-1" hidden="0" type="field" name="V65"/>
          <column width="-1" hidden="0" type="field" name="V66"/>
          <column width="-1" hidden="0" type="field" name="V67"/>
          <column width="-1" hidden="0" type="field" name="V68"/>
          <column width="-1" hidden="0" type="field" name="V69"/>
          <column width="-1" hidden="0" type="field" name="V70"/>
          <column width="-1" hidden="0" type="field" name="V71"/>
          <column width="-1" hidden="0" type="field" name="V72"/>
          <column width="-1" hidden="0" type="field" name="V73"/>
          <column width="-1" hidden="0" type="field" name="V74"/>
          <column width="-1" hidden="0" type="field" name="V75"/>
          <column width="-1" hidden="0" type="field" name="V76"/>
          <column width="-1" hidden="0" type="field" name="V77"/>
          <column width="-1" hidden="0" type="field" name="V78"/>
          <column width="-1" hidden="0" type="field" name="V79"/>
          <column width="-1" hidden="0" type="field" name="V80"/>
          <column width="-1" hidden="0" type="field" name="V81"/>
          <column width="-1" hidden="0" type="field" name="V82"/>
          <column width="-1" hidden="0" type="field" name="V83"/>
          <column width="-1" hidden="0" type="field" name="V84"/>
          <column width="-1" hidden="0" type="field" name="V85"/>
          <column width="-1" hidden="0" type="field" name="V86"/>
          <column width="-1" hidden="0" type="field" name="V87"/>
          <column width="-1" hidden="0" type="field" name="V88"/>
          <column width="-1" hidden="0" type="field" name="V89"/>
          <column width="-1" hidden="0" type="field" name="V90"/>
          <column width="-1" hidden="0" type="field" name="V91"/>
          <column width="-1" hidden="0" type="field" name="V92"/>
          <column width="-1" hidden="0" type="field" name="V93"/>
          <column width="-1" hidden="0" type="field" name="V94"/>
          <column width="-1" hidden="0" type="field" name="V95"/>
          <column width="-1" hidden="0" type="field" name="V96"/>
          <column width="-1" hidden="0" type="field" name="V97"/>
          <column width="-1" hidden="0" type="field" name="V98"/>
          <column width="-1" hidden="0" type="field" name="V99"/>
          <column width="-1" hidden="0" type="field" name="SclCmpl"/>
          <column width="-1" hidden="0" type="field" name="SclCmpD"/>
          <column width="-1" hidden="0" type="field" name="EcnmcCm"/>
          <column width="-1" hidden="0" type="field" name="EcnmcCD"/>
          <column width="-1" hidden="0" type="field" name="dup1"/>
          <column width="-1" hidden="0" type="field" name="dup2"/>
          <column width="-1" hidden="0" type="field" name="dup"/>
          <column width="-1" hidden="0" type="field" name="drop"/>
          <column width="-1" hidden="1" type="actions"/>
        </columns>
      </attributetableconfig>
      <editform></editform>
      <editforminit/>
      <editforminitcodesource>0</editforminitcodesource>
      <editforminitfilepath></editforminitfilepath>
      <editforminitcode><![CDATA[# -*- coding: utf-8 -*-
"""
QGIS forms can have a Python function that is called when the form is
opened.

Use this function to add extra logic to your forms.

Enter the name of the function in the "Python Init function"
field.
An example follows:
"""
from qgis.PyQt.QtWidgets import QWidget

def my_form_open(dialog, layer, feature):
	geom = feature.geometry()
	control = dialog.findChild(QWidget, "MyLineEdit")
]]></editforminitcode>
      <featformsuppress>0</featformsuppress>
      <editorlayout>generatedlayout</editorlayout>
      <widgets/>
      <conditionalstyles>
        <rowstyles/>
        <fieldstyles/>
      </conditionalstyles>
      <defaults>
        <default field="NAME" expression=""/>
        <default field="id_x" expression=""/>
        <default field="ID" expression=""/>
        <default field="Source" expression=""/>
        <default field="Src_ctd" expression=""/>
        <default field="Src_c_2" expression=""/>
        <default field="Game_Nm" expression=""/>
        <default field="Country" expression=""/>
        <default field="Region" expression=""/>
        <default field="GameTyp" expression=""/>
        <default field="Gm_Ty_N" expression=""/>
        <default field="GenrlNm" expression=""/>
        <default field="Nmbr__R" expression=""/>
        <default field="Nmbr__C" expression=""/>
        <default field="Nm__C_A" expression=""/>
        <default field="FlxblCl" expression=""/>
        <default field="Nmbr__S" expression=""/>
        <default field="R______" expression=""/>
        <default field="GmTypCm" expression=""/>
        <default field="GmTypCD" expression=""/>
        <default field="GmTypCO" expression=""/>
        <default field="id_y" expression=""/>
        <default field="TRIBE_C" expression=""/>
        <default field="LAT" expression=""/>
        <default field="LON" expression=""/>
        <default field="Nm_Dspl" expression=""/>
        <default field="CODE" expression=""/>
        <default field="CltrGrp" expression=""/>
        <default field="Name_30" expression=""/>
        <default field="Cltg_30" expression=""/>
        <default field="Code_30" expression=""/>
        <default field="NOTES" expression=""/>
        <default field="CodeTyp" expression=""/>
        <default field="Shp_Lng" expression=""/>
        <default field="Shap_Ar" expression=""/>
        <default field="v107" expression=""/>
        <default field="keywrds" expression=""/>
        <default field="V107_1" expression=""/>
        <default field="V112" expression=""/>
        <default field="V113" expression=""/>
        <default field="V114" expression=""/>
        <default field="V100" expression=""/>
        <default field="V102" expression=""/>
        <default field="V104" expression=""/>
        <default field="V106" expression=""/>
        <default field="V1" expression=""/>
        <default field="V2" expression=""/>
        <default field="V3" expression=""/>
        <default field="V4" expression=""/>
        <default field="V5" expression=""/>
        <default field="V6" expression=""/>
        <default field="V7" expression=""/>
        <default field="V8" expression=""/>
        <default field="V9" expression=""/>
        <default field="V10" expression=""/>
        <default field="V11" expression=""/>
        <default field="V12" expression=""/>
        <default field="V13" expression=""/>
        <default field="V14" expression=""/>
        <default field="V15" expression=""/>
        <default field="V16" expression=""/>
        <default field="V17" expression=""/>
        <default field="V18" expression=""/>
        <default field="V19" expression=""/>
        <default field="V20" expression=""/>
        <default field="V21" expression=""/>
        <default field="V22" expression=""/>
        <default field="V23" expression=""/>
        <default field="V24" expression=""/>
        <default field="V25" expression=""/>
        <default field="V26" expression=""/>
        <default field="V27" expression=""/>
        <default field="V28" expression=""/>
        <default field="V29" expression=""/>
        <default field="V30" expression=""/>
        <default field="V31" expression=""/>
        <default field="V32" expression=""/>
        <default field="V33" expression=""/>
        <default field="V34" expression=""/>
        <default field="V35" expression=""/>
        <default field="V36" expression=""/>
        <default field="V37" expression=""/>
        <default field="V38" expression=""/>
        <default field="V39" expression=""/>
        <default field="V40" expression=""/>
        <default field="V41" expression=""/>
        <default field="V42" expression=""/>
        <default field="V43" expression=""/>
        <default field="V44" expression=""/>
        <default field="V45" expression=""/>
        <default field="V46" expression=""/>
        <default field="V47" expression=""/>
        <default field="V48" expression=""/>
        <default field="V49" expression=""/>
        <default field="V50" expression=""/>
        <default field="V51" expression=""/>
        <default field="V52" expression=""/>
        <default field="V53" expression=""/>
        <default field="V54" expression=""/>
        <default field="V55" expression=""/>
        <default field="V56" expression=""/>
        <default field="V57" expression=""/>
        <default field="V58" expression=""/>
        <default field="V59" expression=""/>
        <default field="V60" expression=""/>
        <default field="V61" expression=""/>
        <default field="V62" expression=""/>
        <default field="V63" expression=""/>
        <default field="V64" expression=""/>
        <default field="V65" expression=""/>
        <default field="V66" expression=""/>
        <default field="V67" expression=""/>
        <default field="V68" expression=""/>
        <default field="V69" expression=""/>
        <default field="V70" expression=""/>
        <default field="V71" expression=""/>
        <default field="V72" expression=""/>
        <default field="V73" expression=""/>
        <default field="V74" expression=""/>
        <default field="V75" expression=""/>
        <default field="V76" expression=""/>
        <default field="V77" expression=""/>
        <default field="V78" expression=""/>
        <default field="V79" expression=""/>
        <default field="V80" expression=""/>
        <default field="V81" expression=""/>
        <default field="V82" expression=""/>
        <default field="V83" expression=""/>
        <default field="V84" expression=""/>
        <default field="V85" expression=""/>
        <default field="V86" expression=""/>
        <default field="V87" expression=""/>
        <default field="V88" expression=""/>
        <default field="V89" expression=""/>
        <default field="V90" expression=""/>
        <default field="V91" expression=""/>
        <default field="V92" expression=""/>
        <default field="V93" expression=""/>
        <default field="V94" expression=""/>
        <default field="V95" expression=""/>
        <default field="V96" expression=""/>
        <default field="V97" expression=""/>
        <default field="V98" expression=""/>
        <default field="V99" expression=""/>
        <default field="SclCmpl" expression=""/>
        <default field="SclCmpD" expression=""/>
        <default field="EcnmcCm" expression=""/>
        <default field="EcnmcCD" expression=""/>
        <default field="dup1" expression=""/>
        <default field="dup2" expression=""/>
        <default field="dup" expression=""/>
        <default field="drop" expression=""/>
      </defaults>
      <previewExpression></previewExpression>
    </maplayer>
    <maplayer simplifyAlgorithm="0" minimumScale="0" maximumScale="1e+08" simplifyDrawingHints="0" minLabelScale="0" maxLabelScale="1e+08" simplifyDrawingTol="1" readOnly="0" geometry="Point" simplifyMaxScale="1" type="vector" hasScaleBasedVisibilityFlag="0" simplifyLocal="1" scaleBasedLabelVisibilityFlag="0">
      <extent>
        <xmin>-17</xmin>
        <ymin>-33</ymin>
        <xmax>137</xmax>
        <ymax>37</ymax>
      </extent>
      <id>africa_ethnographic_atlas_final20181021193215651</id>
      <datasource>./africa_ethnographic_atlas_final.shp</datasource>
      <keywordList>
        <value></value>
      </keywordList>
      <layername>africa_ethnographic_atlas_final</layername>
      <srs>
        <spatialrefsys>
          <proj4>+proj=longlat +datum=WGS84 +no_defs</proj4>
          <srsid>3452</srsid>
          <srid>4326</srid>
          <authid>EPSG:4326</authid>
          <description>WGS 84</description>
          <projectionacronym>longlat</projectionacronym>
          <ellipsoidacronym>WGS84</ellipsoidacronym>
          <geographicflag>true</geographicflag>
        </spatialrefsys>
      </srs>
      <provider encoding="System">ogr</provider>
      <vectorjoins/>
      <layerDependencies/>
      <expressionfields/>
      <map-layer-style-manager current="">
        <map-layer-style name=""/>
      </map-layer-style-manager>
      <edittypes>
        <edittype widgetv2type="TextEdit" name="v107">
          <widgetv2config IsMultiline="0" fieldEditable="1" constraint="" UseHtml="0" labelOnTop="0" constraintDescription="" notNull="0"/>
        </edittype>
        <edittype widgetv2type="TextEdit" name="v1">
          <widgetv2config IsMultiline="0" fieldEditable="1" constraint="" UseHtml="0" labelOnTop="0" constraintDescription="" notNull="0"/>
        </edittype>
        <edittype widgetv2type="TextEdit" name="v2">
          <widgetv2config IsMultiline="0" fieldEditable="1" constraint="" UseHtml="0" labelOnTop="0" constraintDescription="" notNull="0"/>
        </edittype>
        <edittype widgetv2type="TextEdit" name="v3">
          <widgetv2config IsMultiline="0" fieldEditable="1" constraint="" UseHtml="0" labelOnTop="0" constraintDescription="" notNull="0"/>
        </edittype>
        <edittype widgetv2type="TextEdit" name="v4">
          <widgetv2config IsMultiline="0" fieldEditable="1" constraint="" UseHtml="0" labelOnTop="0" constraintDescription="" notNull="0"/>
        </edittype>
        <edittype widgetv2type="TextEdit" name="v5">
          <widgetv2config IsMultiline="0" fieldEditable="1" constraint="" UseHtml="0" labelOnTop="0" constraintDescription="" notNull="0"/>
        </edittype>
        <edittype widgetv2type="TextEdit" name="v6">
          <widgetv2config IsMultiline="0" fieldEditable="1" constraint="" UseHtml="0" labelOnTop="0" constraintDescription="" notNull="0"/>
        </edittype>
        <edittype widgetv2type="TextEdit" name="v7">
          <widgetv2config IsMultiline="0" fieldEditable="1" constraint="" UseHtml="0" labelOnTop="0" constraintDescription="" notNull="0"/>
        </edittype>
        <edittype widgetv2type="TextEdit" name="v8">
          <widgetv2config IsMultiline="0" fieldEditable="1" constraint="" UseHtml="0" labelOnTop="0" constraintDescription="" notNull="0"/>
        </edittype>
        <edittype widgetv2type="TextEdit" name="v9">
          <widgetv2config IsMultiline="0" fieldEditable="1" constraint="" UseHtml="0" labelOnTop="0" constraintDescription="" notNull="0"/>
        </edittype>
        <edittype widgetv2type="TextEdit" name="v10">
          <widgetv2config IsMultiline="0" fieldEditable="1" constraint="" UseHtml="0" labelOnTop="0" constraintDescription="" notNull="0"/>
        </edittype>
        <edittype widgetv2type="TextEdit" name="v11">
          <widgetv2config IsMultiline="0" fieldEditable="1" constraint="" UseHtml="0" labelOnTop="0" constraintDescription="" notNull="0"/>
        </edittype>
        <edittype widgetv2type="TextEdit" name="v12">
          <widgetv2config IsMultiline="0" fieldEditable="1" constraint="" UseHtml="0" labelOnTop="0" constraintDescription="" notNull="0"/>
        </edittype>
        <edittype widgetv2type="TextEdit" name="v13">
          <widgetv2config IsMultiline="0" fieldEditable="1" constraint="" UseHtml="0" labelOnTop="0" constraintDescription="" notNull="0"/>
        </edittype>
        <edittype widgetv2type="TextEdit" name="v14">
          <widgetv2config IsMultiline="0" fieldEditable="1" constraint="" UseHtml="0" labelOnTop="0" constraintDescription="" notNull="0"/>
        </edittype>
        <edittype widgetv2type="TextEdit" name="v15">
          <widgetv2config IsMultiline="0" fieldEditable="1" constraint="" UseHtml="0" labelOnTop="0" constraintDescription="" notNull="0"/>
        </edittype>
        <edittype widgetv2type="TextEdit" name="v16">
          <widgetv2config IsMultiline="0" fieldEditable="1" constraint="" UseHtml="0" labelOnTop="0" constraintDescription="" notNull="0"/>
        </edittype>
        <edittype widgetv2type="TextEdit" name="v17">
          <widgetv2config IsMultiline="0" fieldEditable="1" constraint="" UseHtml="0" labelOnTop="0" constraintDescription="" notNull="0"/>
        </edittype>
        <edittype widgetv2type="TextEdit" name="v18">
          <widgetv2config IsMultiline="0" fieldEditable="1" constraint="" UseHtml="0" labelOnTop="0" constraintDescription="" notNull="0"/>
        </edittype>
        <edittype widgetv2type="TextEdit" name="v19">
          <widgetv2config IsMultiline="0" fieldEditable="1" constraint="" UseHtml="0" labelOnTop="0" constraintDescription="" notNull="0"/>
        </edittype>
        <edittype widgetv2type="TextEdit" name="v20">
          <widgetv2config IsMultiline="0" fieldEditable="1" constraint="" UseHtml="0" labelOnTop="0" constraintDescription="" notNull="0"/>
        </edittype>
        <edittype widgetv2type="TextEdit" name="v21">
          <widgetv2config IsMultiline="0" fieldEditable="1" constraint="" UseHtml="0" labelOnTop="0" constraintDescription="" notNull="0"/>
        </edittype>
        <edittype widgetv2type="TextEdit" name="v22">
          <widgetv2config IsMultiline="0" fieldEditable="1" constraint="" UseHtml="0" labelOnTop="0" constraintDescription="" notNull="0"/>
        </edittype>
        <edittype widgetv2type="TextEdit" name="v23">
          <widgetv2config IsMultiline="0" fieldEditable="1" constraint="" UseHtml="0" labelOnTop="0" constraintDescription="" notNull="0"/>
        </edittype>
        <edittype widgetv2type="TextEdit" name="v24">
          <widgetv2config IsMultiline="0" fieldEditable="1" constraint="" UseHtml="0" labelOnTop="0" constraintDescription="" notNull="0"/>
        </edittype>
        <edittype widgetv2type="TextEdit" name="v25">
          <widgetv2config IsMultiline="0" fieldEditable="1" constraint="" UseHtml="0" labelOnTop="0" constraintDescription="" notNull="0"/>
        </edittype>
        <edittype widgetv2type="TextEdit" name="v26">
          <widgetv2config IsMultiline="0" fieldEditable="1" constraint="" UseHtml="0" labelOnTop="0" constraintDescription="" notNull="0"/>
        </edittype>
        <edittype widgetv2type="TextEdit" name="v27">
          <widgetv2config IsMultiline="0" fieldEditable="1" constraint="" UseHtml="0" labelOnTop="0" constraintDescription="" notNull="0"/>
        </edittype>
        <edittype widgetv2type="TextEdit" name="v28">
          <widgetv2config IsMultiline="0" fieldEditable="1" constraint="" UseHtml="0" labelOnTop="0" constraintDescription="" notNull="0"/>
        </edittype>
        <edittype widgetv2type="TextEdit" name="v29">
          <widgetv2config IsMultiline="0" fieldEditable="1" constraint="" UseHtml="0" labelOnTop="0" constraintDescription="" notNull="0"/>
        </edittype>
        <edittype widgetv2type="TextEdit" name="v30">
          <widgetv2config IsMultiline="0" fieldEditable="1" constraint="" UseHtml="0" labelOnTop="0" constraintDescription="" notNull="0"/>
        </edittype>
        <edittype widgetv2type="TextEdit" name="v31">
          <widgetv2config IsMultiline="0" fieldEditable="1" constraint="" UseHtml="0" labelOnTop="0" constraintDescription="" notNull="0"/>
        </edittype>
        <edittype widgetv2type="TextEdit" name="v32">
          <widgetv2config IsMultiline="0" fieldEditable="1" constraint="" UseHtml="0" labelOnTop="0" constraintDescription="" notNull="0"/>
        </edittype>
        <edittype widgetv2type="TextEdit" name="v33">
          <widgetv2config IsMultiline="0" fieldEditable="1" constraint="" UseHtml="0" labelOnTop="0" constraintDescription="" notNull="0"/>
        </edittype>
        <edittype widgetv2type="TextEdit" name="v34">
          <widgetv2config IsMultiline="0" fieldEditable="1" constraint="" UseHtml="0" labelOnTop="0" constraintDescription="" notNull="0"/>
        </edittype>
        <edittype widgetv2type="TextEdit" name="v35">
          <widgetv2config IsMultiline="0" fieldEditable="1" constraint="" UseHtml="0" labelOnTop="0" constraintDescription="" notNull="0"/>
        </edittype>
        <edittype widgetv2type="TextEdit" name="v36">
          <widgetv2config IsMultiline="0" fieldEditable="1" constraint="" UseHtml="0" labelOnTop="0" constraintDescription="" notNull="0"/>
        </edittype>
        <edittype widgetv2type="TextEdit" name="v37">
          <widgetv2config IsMultiline="0" fieldEditable="1" constraint="" UseHtml="0" labelOnTop="0" constraintDescription="" notNull="0"/>
        </edittype>
        <edittype widgetv2type="TextEdit" name="v38">
          <widgetv2config IsMultiline="0" fieldEditable="1" constraint="" UseHtml="0" labelOnTop="0" constraintDescription="" notNull="0"/>
        </edittype>
        <edittype widgetv2type="TextEdit" name="v39">
          <widgetv2config IsMultiline="0" fieldEditable="1" constraint="" UseHtml="0" labelOnTop="0" constraintDescription="" notNull="0"/>
        </edittype>
        <edittype widgetv2type="TextEdit" name="v40">
          <widgetv2config IsMultiline="0" fieldEditable="1" constraint="" UseHtml="0" labelOnTop="0" constraintDescription="" notNull="0"/>
        </edittype>
        <edittype widgetv2type="TextEdit" name="v41">
          <widgetv2config IsMultiline="0" fieldEditable="1" constraint="" UseHtml="0" labelOnTop="0" constraintDescription="" notNull="0"/>
        </edittype>
        <edittype widgetv2type="TextEdit" name="v42">
          <widgetv2config IsMultiline="0" fieldEditable="1" constraint="" UseHtml="0" labelOnTop="0" constraintDescription="" notNull="0"/>
        </edittype>
        <edittype widgetv2type="TextEdit" name="v43">
          <widgetv2config IsMultiline="0" fieldEditable="1" constraint="" UseHtml="0" labelOnTop="0" constraintDescription="" notNull="0"/>
        </edittype>
        <edittype widgetv2type="TextEdit" name="v44">
          <widgetv2config IsMultiline="0" fieldEditable="1" constraint="" UseHtml="0" labelOnTop="0" constraintDescription="" notNull="0"/>
        </edittype>
        <edittype widgetv2type="TextEdit" name="v45">
          <widgetv2config IsMultiline="0" fieldEditable="1" constraint="" UseHtml="0" labelOnTop="0" constraintDescription="" notNull="0"/>
        </edittype>
        <edittype widgetv2type="TextEdit" name="v46">
          <widgetv2config IsMultiline="0" fieldEditable="1" constraint="" UseHtml="0" labelOnTop="0" constraintDescription="" notNull="0"/>
        </edittype>
        <edittype widgetv2type="TextEdit" name="v47">
          <widgetv2config IsMultiline="0" fieldEditable="1" constraint="" UseHtml="0" labelOnTop="0" constraintDescription="" notNull="0"/>
        </edittype>
        <edittype widgetv2type="TextEdit" name="v48">
          <widgetv2config IsMultiline="0" fieldEditable="1" constraint="" UseHtml="0" labelOnTop="0" constraintDescription="" notNull="0"/>
        </edittype>
        <edittype widgetv2type="TextEdit" name="v49">
          <widgetv2config IsMultiline="0" fieldEditable="1" constraint="" UseHtml="0" labelOnTop="0" constraintDescription="" notNull="0"/>
        </edittype>
        <edittype widgetv2type="TextEdit" name="v50">
          <widgetv2config IsMultiline="0" fieldEditable="1" constraint="" UseHtml="0" labelOnTop="0" constraintDescription="" notNull="0"/>
        </edittype>
        <edittype widgetv2type="TextEdit" name="v51">
          <widgetv2config IsMultiline="0" fieldEditable="1" constraint="" UseHtml="0" labelOnTop="0" constraintDescription="" notNull="0"/>
        </edittype>
        <edittype widgetv2type="TextEdit" name="v52">
          <widgetv2config IsMultiline="0" fieldEditable="1" constraint="" UseHtml="0" labelOnTop="0" constraintDescription="" notNull="0"/>
        </edittype>
        <edittype widgetv2type="TextEdit" name="v53">
          <widgetv2config IsMultiline="0" fieldEditable="1" constraint="" UseHtml="0" labelOnTop="0" constraintDescription="" notNull="0"/>
        </edittype>
        <edittype widgetv2type="TextEdit" name="v54">
          <widgetv2config IsMultiline="0" fieldEditable="1" constraint="" UseHtml="0" labelOnTop="0" constraintDescription="" notNull="0"/>
        </edittype>
        <edittype widgetv2type="TextEdit" name="v55">
          <widgetv2config IsMultiline="0" fieldEditable="1" constraint="" UseHtml="0" labelOnTop="0" constraintDescription="" notNull="0"/>
        </edittype>
        <edittype widgetv2type="TextEdit" name="v56">
          <widgetv2config IsMultiline="0" fieldEditable="1" constraint="" UseHtml="0" labelOnTop="0" constraintDescription="" notNull="0"/>
        </edittype>
        <edittype widgetv2type="TextEdit" name="v57">
          <widgetv2config IsMultiline="0" fieldEditable="1" constraint="" UseHtml="0" labelOnTop="0" constraintDescription="" notNull="0"/>
        </edittype>
        <edittype widgetv2type="TextEdit" name="v58">
          <widgetv2config IsMultiline="0" fieldEditable="1" constraint="" UseHtml="0" labelOnTop="0" constraintDescription="" notNull="0"/>
        </edittype>
        <edittype widgetv2type="TextEdit" name="v59">
          <widgetv2config IsMultiline="0" fieldEditable="1" constraint="" UseHtml="0" labelOnTop="0" constraintDescription="" notNull="0"/>
        </edittype>
        <edittype widgetv2type="TextEdit" name="v60">
          <widgetv2config IsMultiline="0" fieldEditable="1" constraint="" UseHtml="0" labelOnTop="0" constraintDescription="" notNull="0"/>
        </edittype>
        <edittype widgetv2type="TextEdit" name="v61">
          <widgetv2config IsMultiline="0" fieldEditable="1" constraint="" UseHtml="0" labelOnTop="0" constraintDescription="" notNull="0"/>
        </edittype>
        <edittype widgetv2type="TextEdit" name="v62">
          <widgetv2config IsMultiline="0" fieldEditable="1" constraint="" UseHtml="0" labelOnTop="0" constraintDescription="" notNull="0"/>
        </edittype>
        <edittype widgetv2type="TextEdit" name="v63">
          <widgetv2config IsMultiline="0" fieldEditable="1" constraint="" UseHtml="0" labelOnTop="0" constraintDescription="" notNull="0"/>
        </edittype>
        <edittype widgetv2type="TextEdit" name="v64">
          <widgetv2config IsMultiline="0" fieldEditable="1" constraint="" UseHtml="0" labelOnTop="0" constraintDescription="" notNull="0"/>
        </edittype>
        <edittype widgetv2type="TextEdit" name="v65">
          <widgetv2config IsMultiline="0" fieldEditable="1" constraint="" UseHtml="0" labelOnTop="0" constraintDescription="" notNull="0"/>
        </edittype>
        <edittype widgetv2type="TextEdit" name="v66">
          <widgetv2config IsMultiline="0" fieldEditable="1" constraint="" UseHtml="0" labelOnTop="0" constraintDescription="" notNull="0"/>
        </edittype>
        <edittype widgetv2type="TextEdit" name="v67">
          <widgetv2config IsMultiline="0" fieldEditable="1" constraint="" UseHtml="0" labelOnTop="0" constraintDescription="" notNull="0"/>
        </edittype>
        <edittype widgetv2type="TextEdit" name="v68">
          <widgetv2config IsMultiline="0" fieldEditable="1" constraint="" UseHtml="0" labelOnTop="0" constraintDescription="" notNull="0"/>
        </edittype>
        <edittype widgetv2type="TextEdit" name="v69">
          <widgetv2config IsMultiline="0" fieldEditable="1" constraint="" UseHtml="0" labelOnTop="0" constraintDescription="" notNull="0"/>
        </edittype>
        <edittype widgetv2type="TextEdit" name="v70">
          <widgetv2config IsMultiline="0" fieldEditable="1" constraint="" UseHtml="0" labelOnTop="0" constraintDescription="" notNull="0"/>
        </edittype>
        <edittype widgetv2type="TextEdit" name="v71">
          <widgetv2config IsMultiline="0" fieldEditable="1" constraint="" UseHtml="0" labelOnTop="0" constraintDescription="" notNull="0"/>
        </edittype>
        <edittype widgetv2type="TextEdit" name="v72">
          <widgetv2config IsMultiline="0" fieldEditable="1" constraint="" UseHtml="0" labelOnTop="0" constraintDescription="" notNull="0"/>
        </edittype>
        <edittype widgetv2type="TextEdit" name="v73">
          <widgetv2config IsMultiline="0" fieldEditable="1" constraint="" UseHtml="0" labelOnTop="0" constraintDescription="" notNull="0"/>
        </edittype>
        <edittype widgetv2type="TextEdit" name="v74">
          <widgetv2config IsMultiline="0" fieldEditable="1" constraint="" UseHtml="0" labelOnTop="0" constraintDescription="" notNull="0"/>
        </edittype>
        <edittype widgetv2type="TextEdit" name="v75">
          <widgetv2config IsMultiline="0" fieldEditable="1" constraint="" UseHtml="0" labelOnTop="0" constraintDescription="" notNull="0"/>
        </edittype>
        <edittype widgetv2type="TextEdit" name="v76">
          <widgetv2config IsMultiline="0" fieldEditable="1" constraint="" UseHtml="0" labelOnTop="0" constraintDescription="" notNull="0"/>
        </edittype>
        <edittype widgetv2type="TextEdit" name="v77">
          <widgetv2config IsMultiline="0" fieldEditable="1" constraint="" UseHtml="0" labelOnTop="0" constraintDescription="" notNull="0"/>
        </edittype>
        <edittype widgetv2type="TextEdit" name="v78">
          <widgetv2config IsMultiline="0" fieldEditable="1" constraint="" UseHtml="0" labelOnTop="0" constraintDescription="" notNull="0"/>
        </edittype>
        <edittype widgetv2type="TextEdit" name="v79">
          <widgetv2config IsMultiline="0" fieldEditable="1" constraint="" UseHtml="0" labelOnTop="0" constraintDescription="" notNull="0"/>
        </edittype>
        <edittype widgetv2type="TextEdit" name="v80">
          <widgetv2config IsMultiline="0" fieldEditable="1" constraint="" UseHtml="0" labelOnTop="0" constraintDescription="" notNull="0"/>
        </edittype>
        <edittype widgetv2type="TextEdit" name="v81">
          <widgetv2config IsMultiline="0" fieldEditable="1" constraint="" UseHtml="0" labelOnTop="0" constraintDescription="" notNull="0"/>
        </edittype>
        <edittype widgetv2type="TextEdit" name="v82">
          <widgetv2config IsMultiline="0" fieldEditable="1" constraint="" UseHtml="0" labelOnTop="0" constraintDescription="" notNull="0"/>
        </edittype>
        <edittype widgetv2type="TextEdit" name="v83">
          <widgetv2config IsMultiline="0" fieldEditable="1" constraint="" UseHtml="0" labelOnTop="0" constraintDescription="" notNull="0"/>
        </edittype>
        <edittype widgetv2type="TextEdit" name="v84">
          <widgetv2config IsMultiline="0" fieldEditable="1" constraint="" UseHtml="0" labelOnTop="0" constraintDescription="" notNull="0"/>
        </edittype>
        <edittype widgetv2type="TextEdit" name="v85">
          <widgetv2config IsMultiline="0" fieldEditable="1" constraint="" UseHtml="0" labelOnTop="0" constraintDescription="" notNull="0"/>
        </edittype>
        <edittype widgetv2type="TextEdit" name="v86">
          <widgetv2config IsMultiline="0" fieldEditable="1" constraint="" UseHtml="0" labelOnTop="0" constraintDescription="" notNull="0"/>
        </edittype>
        <edittype widgetv2type="TextEdit" name="v87">
          <widgetv2config IsMultiline="0" fieldEditable="1" constraint="" UseHtml="0" labelOnTop="0" constraintDescription="" notNull="0"/>
        </edittype>
        <edittype widgetv2type="TextEdit" name="v88">
          <widgetv2config IsMultiline="0" fieldEditable="1" constraint="" UseHtml="0" labelOnTop="0" constraintDescription="" notNull="0"/>
        </edittype>
        <edittype widgetv2type="TextEdit" name="v89">
          <widgetv2config IsMultiline="0" fieldEditable="1" constraint="" UseHtml="0" labelOnTop="0" constraintDescription="" notNull="0"/>
        </edittype>
        <edittype widgetv2type="TextEdit" name="v90">
          <widgetv2config IsMultiline="0" fieldEditable="1" constraint="" UseHtml="0" labelOnTop="0" constraintDescription="" notNull="0"/>
        </edittype>
        <edittype widgetv2type="TextEdit" name="v91">
          <widgetv2config IsMultiline="0" fieldEditable="1" constraint="" UseHtml="0" labelOnTop="0" constraintDescription="" notNull="0"/>
        </edittype>
        <edittype widgetv2type="TextEdit" name="v92">
          <widgetv2config IsMultiline="0" fieldEditable="1" constraint="" UseHtml="0" labelOnTop="0" constraintDescription="" notNull="0"/>
        </edittype>
        <edittype widgetv2type="TextEdit" name="v93">
          <widgetv2config IsMultiline="0" fieldEditable="1" constraint="" UseHtml="0" labelOnTop="0" constraintDescription="" notNull="0"/>
        </edittype>
        <edittype widgetv2type="TextEdit" name="v94">
          <widgetv2config IsMultiline="0" fieldEditable="1" constraint="" UseHtml="0" labelOnTop="0" constraintDescription="" notNull="0"/>
        </edittype>
        <edittype widgetv2type="TextEdit" name="v95">
          <widgetv2config IsMultiline="0" fieldEditable="1" constraint="" UseHtml="0" labelOnTop="0" constraintDescription="" notNull="0"/>
        </edittype>
        <edittype widgetv2type="TextEdit" name="v96">
          <widgetv2config IsMultiline="0" fieldEditable="1" constraint="" UseHtml="0" labelOnTop="0" constraintDescription="" notNull="0"/>
        </edittype>
        <edittype widgetv2type="TextEdit" name="v97">
          <widgetv2config IsMultiline="0" fieldEditable="1" constraint="" UseHtml="0" labelOnTop="0" constraintDescription="" notNull="0"/>
        </edittype>
        <edittype widgetv2type="TextEdit" name="v98">
          <widgetv2config IsMultiline="0" fieldEditable="1" constraint="" UseHtml="0" labelOnTop="0" constraintDescription="" notNull="0"/>
        </edittype>
        <edittype widgetv2type="TextEdit" name="v99">
          <widgetv2config IsMultiline="0" fieldEditable="1" constraint="" UseHtml="0" labelOnTop="0" constraintDescription="" notNull="0"/>
        </edittype>
        <edittype widgetv2type="TextEdit" name="v100">
          <widgetv2config IsMultiline="0" fieldEditable="1" constraint="" UseHtml="0" labelOnTop="0" constraintDescription="" notNull="0"/>
        </edittype>
        <edittype widgetv2type="TextEdit" name="v102">
          <widgetv2config IsMultiline="0" fieldEditable="1" constraint="" UseHtml="0" labelOnTop="0" constraintDescription="" notNull="0"/>
        </edittype>
        <edittype widgetv2type="TextEdit" name="v112">
          <widgetv2config IsMultiline="0" fieldEditable="1" constraint="" UseHtml="0" labelOnTop="0" constraintDescription="" notNull="0"/>
        </edittype>
        <edittype widgetv2type="TextEdit" name="v113">
          <widgetv2config IsMultiline="0" fieldEditable="1" constraint="" UseHtml="0" labelOnTop="0" constraintDescription="" notNull="0"/>
        </edittype>
        <edittype widgetv2type="TextEdit" name="v114">
          <widgetv2config IsMultiline="0" fieldEditable="1" constraint="" UseHtml="0" labelOnTop="0" constraintDescription="" notNull="0"/>
        </edittype>
      </edittypes>
      <renderer-v2 forceraster="0" symbollevels="0" type="singleSymbol" enableorderby="0">
        <symbols>
          <symbol alpha="1" clip_to_extent="1" type="marker" name="0">
            <layer pass="0" class="SimpleMarker" locked="0">
              <prop k="angle" v="0"/>
              <prop k="color" v="180,61,83,255"/>
              <prop k="horizontal_anchor_point" v="1"/>
              <prop k="joinstyle" v="bevel"/>
              <prop k="name" v="circle"/>
              <prop k="offset" v="0,0"/>
              <prop k="offset_map_unit_scale" v="0,0,0,0,0,0"/>
              <prop k="offset_unit" v="MM"/>
              <prop k="outline_color" v="0,0,0,255"/>
              <prop k="outline_style" v="solid"/>
              <prop k="outline_width" v="0"/>
              <prop k="outline_width_map_unit_scale" v="0,0,0,0,0,0"/>
              <prop k="outline_width_unit" v="MM"/>
              <prop k="scale_method" v="diameter"/>
              <prop k="size" v="2"/>
              <prop k="size_map_unit_scale" v="0,0,0,0,0,0"/>
              <prop k="size_unit" v="MM"/>
              <prop k="vertical_anchor_point" v="1"/>
            </layer>
          </symbol>
        </symbols>
        <rotation/>
        <sizescale scalemethod="diameter"/>
      </renderer-v2>
      <labeling type="simple"/>
      <customproperties>
        <property key="embeddedWidgets/count" value="0"/>
        <property key="labeling" value="pal"/>
        <property key="labeling/addDirectionSymbol" value="false"/>
        <property key="labeling/angleOffset" value="0"/>
        <property key="labeling/blendMode" value="0"/>
        <property key="labeling/bufferBlendMode" value="0"/>
        <property key="labeling/bufferColorA" value="255"/>
        <property key="labeling/bufferColorB" value="255"/>
        <property key="labeling/bufferColorG" value="255"/>
        <property key="labeling/bufferColorR" value="255"/>
        <property key="labeling/bufferDraw" value="false"/>
        <property key="labeling/bufferJoinStyle" value="128"/>
        <property key="labeling/bufferNoFill" value="false"/>
        <property key="labeling/bufferSize" value="1"/>
        <property key="labeling/bufferSizeInMapUnits" value="false"/>
        <property key="labeling/bufferSizeMapUnitScale" value="0,0,0,0,0,0"/>
        <property key="labeling/bufferTransp" value="0"/>
        <property key="labeling/centroidInside" value="false"/>
        <property key="labeling/centroidWhole" value="false"/>
        <property key="labeling/decimals" value="3"/>
        <property key="labeling/displayAll" value="false"/>
        <property key="labeling/dist" value="0"/>
        <property key="labeling/distInMapUnits" value="false"/>
        <property key="labeling/distMapUnitScale" value="0,0,0,0,0,0"/>
        <property key="labeling/drawLabels" value="false"/>
        <property key="labeling/enabled" value="false"/>
        <property key="labeling/fieldName" value=""/>
        <property key="labeling/fitInPolygonOnly" value="false"/>
        <property key="labeling/fontCapitals" value="0"/>
        <property key="labeling/fontFamily" value="MS Shell Dlg 2"/>
        <property key="labeling/fontItalic" value="false"/>
        <property key="labeling/fontLetterSpacing" value="0"/>
        <property key="labeling/fontLimitPixelSize" value="false"/>
        <property key="labeling/fontMaxPixelSize" value="10000"/>
        <property key="labeling/fontMinPixelSize" value="3"/>
        <property key="labeling/fontSize" value="7.5"/>
        <property key="labeling/fontSizeInMapUnits" value="false"/>
        <property key="labeling/fontSizeMapUnitScale" value="0,0,0,0,0,0"/>
        <property key="labeling/fontStrikeout" value="false"/>
        <property key="labeling/fontUnderline" value="false"/>
        <property key="labeling/fontWeight" value="50"/>
        <property key="labeling/fontWordSpacing" value="0"/>
        <property key="labeling/formatNumbers" value="false"/>
        <property key="labeling/isExpression" value="true"/>
        <property key="labeling/labelOffsetInMapUnits" value="true"/>
        <property key="labeling/labelOffsetMapUnitScale" value="0,0,0,0,0,0"/>
        <property key="labeling/labelPerPart" value="false"/>
        <property key="labeling/leftDirectionSymbol" value="&lt;"/>
        <property key="labeling/limitNumLabels" value="false"/>
        <property key="labeling/maxCurvedCharAngleIn" value="25"/>
        <property key="labeling/maxCurvedCharAngleOut" value="-25"/>
        <property key="labeling/maxNumLabels" value="2000"/>
        <property key="labeling/mergeLines" value="false"/>
        <property key="labeling/minFeatureSize" value="0"/>
        <property key="labeling/multilineAlign" value="3"/>
        <property key="labeling/multilineHeight" value="1"/>
        <property key="labeling/namedStyle" value="Normal"/>
        <property key="labeling/obstacle" value="true"/>
        <property key="labeling/obstacleFactor" value="1"/>
        <property key="labeling/obstacleType" value="0"/>
        <property key="labeling/offsetType" value="0"/>
        <property key="labeling/placeDirectionSymbol" value="0"/>
        <property key="labeling/placement" value="6"/>
        <property key="labeling/placementFlags" value="10"/>
        <property key="labeling/plussign" value="false"/>
        <property key="labeling/predefinedPositionOrder" value="TR,TL,BR,BL,R,L,TSR,BSR"/>
        <property key="labeling/preserveRotation" value="true"/>
        <property key="labeling/previewBkgrdColor" value="#ffffff"/>
        <property key="labeling/priority" value="5"/>
        <property key="labeling/quadOffset" value="4"/>
        <property key="labeling/repeatDistance" value="0"/>
        <property key="labeling/repeatDistanceMapUnitScale" value="0,0,0,0,0,0"/>
        <property key="labeling/repeatDistanceUnit" value="1"/>
        <property key="labeling/reverseDirectionSymbol" value="false"/>
        <property key="labeling/rightDirectionSymbol" value=">"/>
        <property key="labeling/scaleMax" value="10000000"/>
        <property key="labeling/scaleMin" value="1"/>
        <property key="labeling/scaleVisibility" value="false"/>
        <property key="labeling/shadowBlendMode" value="6"/>
        <property key="labeling/shadowColorB" value="0"/>
        <property key="labeling/shadowColorG" value="0"/>
        <property key="labeling/shadowColorR" value="0"/>
        <property key="labeling/shadowDraw" value="false"/>
        <property key="labeling/shadowOffsetAngle" value="135"/>
        <property key="labeling/shadowOffsetDist" value="1"/>
        <property key="labeling/shadowOffsetGlobal" value="true"/>
        <property key="labeling/shadowOffsetMapUnitScale" value="0,0,0,0,0,0"/>
        <property key="labeling/shadowOffsetUnits" value="1"/>
        <property key="labeling/shadowRadius" value="1.5"/>
        <property key="labeling/shadowRadiusAlphaOnly" value="false"/>
        <property key="labeling/shadowRadiusMapUnitScale" value="0,0,0,0,0,0"/>
        <property key="labeling/shadowRadiusUnits" value="1"/>
        <property key="labeling/shadowScale" value="100"/>
        <property key="labeling/shadowTransparency" value="30"/>
        <property key="labeling/shadowUnder" value="0"/>
        <property key="labeling/shapeBlendMode" value="0"/>
        <property key="labeling/shapeBorderColorA" value="255"/>
        <property key="labeling/shapeBorderColorB" value="128"/>
        <property key="labeling/shapeBorderColorG" value="128"/>
        <property key="labeling/shapeBorderColorR" value="128"/>
        <property key="labeling/shapeBorderWidth" value="0"/>
        <property key="labeling/shapeBorderWidthMapUnitScale" value="0,0,0,0,0,0"/>
        <property key="labeling/shapeBorderWidthUnits" value="1"/>
        <property key="labeling/shapeDraw" value="false"/>
        <property key="labeling/shapeFillColorA" value="255"/>
        <property key="labeling/shapeFillColorB" value="255"/>
        <property key="labeling/shapeFillColorG" value="255"/>
        <property key="labeling/shapeFillColorR" value="255"/>
        <property key="labeling/shapeJoinStyle" value="64"/>
        <property key="labeling/shapeOffsetMapUnitScale" value="0,0,0,0,0,0"/>
        <property key="labeling/shapeOffsetUnits" value="1"/>
        <property key="labeling/shapeOffsetX" value="0"/>
        <property key="labeling/shapeOffsetY" value="0"/>
        <property key="labeling/shapeRadiiMapUnitScale" value="0,0,0,0,0,0"/>
        <property key="labeling/shapeRadiiUnits" value="1"/>
        <property key="labeling/shapeRadiiX" value="0"/>
        <property key="labeling/shapeRadiiY" value="0"/>
        <property key="labeling/shapeRotation" value="0"/>
        <property key="labeling/shapeRotationType" value="0"/>
        <property key="labeling/shapeSVGFile" value=""/>
        <property key="labeling/shapeSizeMapUnitScale" value="0,0,0,0,0,0"/>
        <property key="labeling/shapeSizeType" value="0"/>
        <property key="labeling/shapeSizeUnits" value="1"/>
        <property key="labeling/shapeSizeX" value="0"/>
        <property key="labeling/shapeSizeY" value="0"/>
        <property key="labeling/shapeTransparency" value="0"/>
        <property key="labeling/shapeType" value="0"/>
        <property key="labeling/substitutions" value="&lt;substitutions/>"/>
        <property key="labeling/textColorA" value="255"/>
        <property key="labeling/textColorB" value="0"/>
        <property key="labeling/textColorG" value="0"/>
        <property key="labeling/textColorR" value="0"/>
        <property key="labeling/textTransp" value="0"/>
        <property key="labeling/upsidedownLabels" value="0"/>
        <property key="labeling/useSubstitutions" value="false"/>
        <property key="labeling/wrapChar" value=""/>
        <property key="labeling/xOffset" value="0"/>
        <property key="labeling/yOffset" value="0"/>
        <property key="labeling/zIndex" value="0"/>
        <property key="variableNames"/>
        <property key="variableValues"/>
      </customproperties>
      <blendMode>0</blendMode>
      <featureBlendMode>0</featureBlendMode>
      <layerTransparency>0</layerTransparency>
      <displayfield>v107</displayfield>
      <label>0</label>
      <labelattributes>
        <label fieldname="" text="Label"/>
        <family fieldname="" name="MS Shell Dlg 2"/>
        <size fieldname="" units="pt" value="12"/>
        <bold fieldname="" on="0"/>
        <italic fieldname="" on="0"/>
        <underline fieldname="" on="0"/>
        <strikeout fieldname="" on="0"/>
        <color fieldname="" red="0" blue="0" green="0"/>
        <x fieldname=""/>
        <y fieldname=""/>
        <offset x="0" y="0" units="pt" yfieldname="" xfieldname=""/>
        <angle fieldname="" value="0" auto="0"/>
        <alignment fieldname="" value="center"/>
        <buffercolor fieldname="" red="255" blue="255" green="255"/>
        <buffersize fieldname="" units="pt" value="1"/>
        <bufferenabled fieldname="" on=""/>
        <multilineenabled fieldname="" on=""/>
        <selectedonly on=""/>
      </labelattributes>
      <SingleCategoryDiagramRenderer diagramType="Histogram" sizeLegend="0" attributeLegend="1">
        <DiagramCategory penColor="#000000" labelPlacementMethod="XHeight" penWidth="0" diagramOrientation="Up" sizeScale="0,0,0,0,0,0" minimumSize="0" barWidth="5" penAlpha="255" maxScaleDenominator="1e+08" backgroundColor="#ffffff" transparency="0" width="15" scaleDependency="Area" backgroundAlpha="255" angleOffset="1440" scaleBasedVisibility="0" enabled="0" height="15" lineSizeScale="0,0,0,0,0,0" sizeType="MM" lineSizeType="MM" minScaleDenominator="inf">
          <fontProperties description="MS Shell Dlg 2,7.5,-1,5,50,0,0,0,0,0" style=""/>
          <attribute field="" color="#000000" label=""/>
        </DiagramCategory>
        <symbol alpha="1" clip_to_extent="1" type="marker" name="sizeSymbol">
          <layer pass="0" class="SimpleMarker" locked="0">
            <prop k="angle" v="0"/>
            <prop k="color" v="255,0,0,255"/>
            <prop k="horizontal_anchor_point" v="1"/>
            <prop k="joinstyle" v="bevel"/>
            <prop k="name" v="circle"/>
            <prop k="offset" v="0,0"/>
            <prop k="offset_map_unit_scale" v="0,0,0,0,0,0"/>
            <prop k="offset_unit" v="MM"/>
            <prop k="outline_color" v="0,0,0,255"/>
            <prop k="outline_style" v="solid"/>
            <prop k="outline_width" v="0"/>
            <prop k="outline_width_map_unit_scale" v="0,0,0,0,0,0"/>
            <prop k="outline_width_unit" v="MM"/>
            <prop k="scale_method" v="diameter"/>
            <prop k="size" v="2"/>
            <prop k="size_map_unit_scale" v="0,0,0,0,0,0"/>
            <prop k="size_unit" v="MM"/>
            <prop k="vertical_anchor_point" v="1"/>
          </layer>
        </symbol>
      </SingleCategoryDiagramRenderer>
      <DiagramLayerSettings yPosColumn="-1" showColumn="-1" linePlacementFlags="10" placement="0" dist="0" xPosColumn="-1" priority="0" obstacle="0" zIndex="0" showAll="1"/>
      <annotationform>.</annotationform>
      <aliases>
        <alias field="v107" index="0" name=""/>
        <alias field="v1" index="1" name=""/>
        <alias field="v2" index="2" name=""/>
        <alias field="v3" index="3" name=""/>
        <alias field="v4" index="4" name=""/>
        <alias field="v5" index="5" name=""/>
        <alias field="v6" index="6" name=""/>
        <alias field="v7" index="7" name=""/>
        <alias field="v8" index="8" name=""/>
        <alias field="v9" index="9" name=""/>
        <alias field="v10" index="10" name=""/>
        <alias field="v11" index="11" name=""/>
        <alias field="v12" index="12" name=""/>
        <alias field="v13" index="13" name=""/>
        <alias field="v14" index="14" name=""/>
        <alias field="v15" index="15" name=""/>
        <alias field="v16" index="16" name=""/>
        <alias field="v17" index="17" name=""/>
        <alias field="v18" index="18" name=""/>
        <alias field="v19" index="19" name=""/>
        <alias field="v20" index="20" name=""/>
        <alias field="v21" index="21" name=""/>
        <alias field="v22" index="22" name=""/>
        <alias field="v23" index="23" name=""/>
        <alias field="v24" index="24" name=""/>
        <alias field="v25" index="25" name=""/>
        <alias field="v26" index="26" name=""/>
        <alias field="v27" index="27" name=""/>
        <alias field="v28" index="28" name=""/>
        <alias field="v29" index="29" name=""/>
        <alias field="v30" index="30" name=""/>
        <alias field="v31" index="31" name=""/>
        <alias field="v32" index="32" name=""/>
        <alias field="v33" index="33" name=""/>
        <alias field="v34" index="34" name=""/>
        <alias field="v35" index="35" name=""/>
        <alias field="v36" index="36" name=""/>
        <alias field="v37" index="37" name=""/>
        <alias field="v38" index="38" name=""/>
        <alias field="v39" index="39" name=""/>
        <alias field="v40" index="40" name=""/>
        <alias field="v41" index="41" name=""/>
        <alias field="v42" index="42" name=""/>
        <alias field="v43" index="43" name=""/>
        <alias field="v44" index="44" name=""/>
        <alias field="v45" index="45" name=""/>
        <alias field="v46" index="46" name=""/>
        <alias field="v47" index="47" name=""/>
        <alias field="v48" index="48" name=""/>
        <alias field="v49" index="49" name=""/>
        <alias field="v50" index="50" name=""/>
        <alias field="v51" index="51" name=""/>
        <alias field="v52" index="52" name=""/>
        <alias field="v53" index="53" name=""/>
        <alias field="v54" index="54" name=""/>
        <alias field="v55" index="55" name=""/>
        <alias field="v56" index="56" name=""/>
        <alias field="v57" index="57" name=""/>
        <alias field="v58" index="58" name=""/>
        <alias field="v59" index="59" name=""/>
        <alias field="v60" index="60" name=""/>
        <alias field="v61" index="61" name=""/>
        <alias field="v62" index="62" name=""/>
        <alias field="v63" index="63" name=""/>
        <alias field="v64" index="64" name=""/>
        <alias field="v65" index="65" name=""/>
        <alias field="v66" index="66" name=""/>
        <alias field="v67" index="67" name=""/>
        <alias field="v68" index="68" name=""/>
        <alias field="v69" index="69" name=""/>
        <alias field="v70" index="70" name=""/>
        <alias field="v71" index="71" name=""/>
        <alias field="v72" index="72" name=""/>
        <alias field="v73" index="73" name=""/>
        <alias field="v74" index="74" name=""/>
        <alias field="v75" index="75" name=""/>
        <alias field="v76" index="76" name=""/>
        <alias field="v77" index="77" name=""/>
        <alias field="v78" index="78" name=""/>
        <alias field="v79" index="79" name=""/>
        <alias field="v80" index="80" name=""/>
        <alias field="v81" index="81" name=""/>
        <alias field="v82" index="82" name=""/>
        <alias field="v83" index="83" name=""/>
        <alias field="v84" index="84" name=""/>
        <alias field="v85" index="85" name=""/>
        <alias field="v86" index="86" name=""/>
        <alias field="v87" index="87" name=""/>
        <alias field="v88" index="88" name=""/>
        <alias field="v89" index="89" name=""/>
        <alias field="v90" index="90" name=""/>
        <alias field="v91" index="91" name=""/>
        <alias field="v92" index="92" name=""/>
        <alias field="v93" index="93" name=""/>
        <alias field="v94" index="94" name=""/>
        <alias field="v95" index="95" name=""/>
        <alias field="v96" index="96" name=""/>
        <alias field="v97" index="97" name=""/>
        <alias field="v98" index="98" name=""/>
        <alias field="v99" index="99" name=""/>
        <alias field="v100" index="100" name=""/>
        <alias field="v102" index="101" name=""/>
        <alias field="v112" index="102" name=""/>
        <alias field="v113" index="103" name=""/>
        <alias field="v114" index="104" name=""/>
      </aliases>
      <excludeAttributesWMS/>
      <excludeAttributesWFS/>
      <attributeactions default="-1"/>
      <attributetableconfig actionWidgetStyle="dropDown" sortExpression="&quot;v107&quot;" sortOrder="0">
        <columns>
          <column width="-1" hidden="0" type="field" name="v107"/>
          <column width="-1" hidden="0" type="field" name="v1"/>
          <column width="-1" hidden="0" type="field" name="v2"/>
          <column width="-1" hidden="0" type="field" name="v3"/>
          <column width="-1" hidden="0" type="field" name="v4"/>
          <column width="-1" hidden="0" type="field" name="v5"/>
          <column width="-1" hidden="0" type="field" name="v6"/>
          <column width="-1" hidden="0" type="field" name="v7"/>
          <column width="-1" hidden="0" type="field" name="v8"/>
          <column width="-1" hidden="0" type="field" name="v9"/>
          <column width="-1" hidden="0" type="field" name="v10"/>
          <column width="-1" hidden="0" type="field" name="v11"/>
          <column width="-1" hidden="0" type="field" name="v12"/>
          <column width="-1" hidden="0" type="field" name="v13"/>
          <column width="-1" hidden="0" type="field" name="v14"/>
          <column width="-1" hidden="0" type="field" name="v15"/>
          <column width="-1" hidden="0" type="field" name="v16"/>
          <column width="-1" hidden="0" type="field" name="v17"/>
          <column width="-1" hidden="0" type="field" name="v18"/>
          <column width="-1" hidden="0" type="field" name="v19"/>
          <column width="-1" hidden="0" type="field" name="v20"/>
          <column width="-1" hidden="0" type="field" name="v21"/>
          <column width="-1" hidden="0" type="field" name="v22"/>
          <column width="-1" hidden="0" type="field" name="v23"/>
          <column width="-1" hidden="0" type="field" name="v24"/>
          <column width="-1" hidden="0" type="field" name="v25"/>
          <column width="-1" hidden="0" type="field" name="v26"/>
          <column width="-1" hidden="0" type="field" name="v27"/>
          <column width="-1" hidden="0" type="field" name="v28"/>
          <column width="-1" hidden="0" type="field" name="v29"/>
          <column width="-1" hidden="0" type="field" name="v30"/>
          <column width="-1" hidden="0" type="field" name="v31"/>
          <column width="-1" hidden="0" type="field" name="v32"/>
          <column width="-1" hidden="0" type="field" name="v33"/>
          <column width="-1" hidden="0" type="field" name="v34"/>
          <column width="-1" hidden="0" type="field" name="v35"/>
          <column width="-1" hidden="0" type="field" name="v36"/>
          <column width="-1" hidden="0" type="field" name="v37"/>
          <column width="-1" hidden="0" type="field" name="v38"/>
          <column width="-1" hidden="0" type="field" name="v39"/>
          <column width="-1" hidden="0" type="field" name="v40"/>
          <column width="-1" hidden="0" type="field" name="v41"/>
          <column width="-1" hidden="0" type="field" name="v42"/>
          <column width="-1" hidden="0" type="field" name="v43"/>
          <column width="-1" hidden="0" type="field" name="v44"/>
          <column width="-1" hidden="0" type="field" name="v45"/>
          <column width="-1" hidden="0" type="field" name="v46"/>
          <column width="-1" hidden="0" type="field" name="v47"/>
          <column width="-1" hidden="0" type="field" name="v48"/>
          <column width="-1" hidden="0" type="field" name="v49"/>
          <column width="-1" hidden="0" type="field" name="v50"/>
          <column width="-1" hidden="0" type="field" name="v51"/>
          <column width="-1" hidden="0" type="field" name="v52"/>
          <column width="-1" hidden="0" type="field" name="v53"/>
          <column width="-1" hidden="0" type="field" name="v54"/>
          <column width="-1" hidden="0" type="field" name="v55"/>
          <column width="-1" hidden="0" type="field" name="v56"/>
          <column width="-1" hidden="0" type="field" name="v57"/>
          <column width="-1" hidden="0" type="field" name="v58"/>
          <column width="-1" hidden="0" type="field" name="v59"/>
          <column width="-1" hidden="0" type="field" name="v60"/>
          <column width="-1" hidden="0" type="field" name="v61"/>
          <column width="-1" hidden="0" type="field" name="v62"/>
          <column width="-1" hidden="0" type="field" name="v63"/>
          <column width="-1" hidden="0" type="field" name="v64"/>
          <column width="-1" hidden="0" type="field" name="v65"/>
          <column width="-1" hidden="0" type="field" name="v66"/>
          <column width="-1" hidden="0" type="field" name="v67"/>
          <column width="-1" hidden="0" type="field" name="v68"/>
          <column width="-1" hidden="0" type="field" name="v69"/>
          <column width="-1" hidden="0" type="field" name="v70"/>
          <column width="-1" hidden="0" type="field" name="v71"/>
          <column width="-1" hidden="0" type="field" name="v72"/>
          <column width="-1" hidden="0" type="field" name="v73"/>
          <column width="-1" hidden="0" type="field" name="v74"/>
          <column width="-1" hidden="0" type="field" name="v75"/>
          <column width="-1" hidden="0" type="field" name="v76"/>
          <column width="-1" hidden="0" type="field" name="v77"/>
          <column width="-1" hidden="0" type="field" name="v78"/>
          <column width="-1" hidden="0" type="field" name="v79"/>
          <column width="-1" hidden="0" type="field" name="v80"/>
          <column width="-1" hidden="0" type="field" name="v81"/>
          <column width="-1" hidden="0" type="field" name="v82"/>
          <column width="-1" hidden="0" type="field" name="v83"/>
          <column width="-1" hidden="0" type="field" name="v84"/>
          <column width="-1" hidden="0" type="field" name="v85"/>
          <column width="-1" hidden="0" type="field" name="v86"/>
          <column width="-1" hidden="0" type="field" name="v87"/>
          <column width="-1" hidden="0" type="field" name="v88"/>
          <column width="-1" hidden="0" type="field" name="v89"/>
          <column width="-1" hidden="0" type="field" name="v90"/>
          <column width="-1" hidden="0" type="field" name="v91"/>
          <column width="-1" hidden="0" type="field" name="v92"/>
          <column width="-1" hidden="0" type="field" name="v93"/>
          <column width="-1" hidden="0" type="field" name="v94"/>
          <column width="-1" hidden="0" type="field" name="v95"/>
          <column width="-1" hidden="0" type="field" name="v96"/>
          <column width="-1" hidden="0" type="field" name="v97"/>
          <column width="-1" hidden="0" type="field" name="v98"/>
          <column width="-1" hidden="0" type="field" name="v99"/>
          <column width="-1" hidden="0" type="field" name="v100"/>
          <column width="-1" hidden="0" type="field" name="v102"/>
          <column width="-1" hidden="0" type="field" name="v112"/>
          <column width="-1" hidden="0" type="field" name="v113"/>
          <column width="-1" hidden="0" type="field" name="v114"/>
          <column width="-1" hidden="1" type="actions"/>
        </columns>
      </attributetableconfig>
      <editform>.</editform>
      <editforminit/>
      <editforminitcodesource>0</editforminitcodesource>
      <editforminitfilepath>.</editforminitfilepath>
      <editforminitcode><![CDATA[# -*- coding: utf-8 -*-
"""
QGIS forms can have a Python function that is called when the form is
opened.

Use this function to add extra logic to your forms.

Enter the name of the function in the "Python Init function"
field.
An example follows:
"""
from qgis.PyQt.QtWidgets import QWidget

def my_form_open(dialog, layer, feature):
	geom = feature.geometry()
	control = dialog.findChild(QWidget, "MyLineEdit")
]]></editforminitcode>
      <featformsuppress>0</featformsuppress>
      <editorlayout>generatedlayout</editorlayout>
      <widgets/>
      <conditionalstyles>
        <rowstyles/>
        <fieldstyles/>
      </conditionalstyles>
      <defaults>
        <default field="v107" expression=""/>
        <default field="v1" expression=""/>
        <default field="v2" expression=""/>
        <default field="v3" expression=""/>
        <default field="v4" expression=""/>
        <default field="v5" expression=""/>
        <default field="v6" expression=""/>
        <default field="v7" expression=""/>
        <default field="v8" expression=""/>
        <default field="v9" expression=""/>
        <default field="v10" expression=""/>
        <default field="v11" expression=""/>
        <default field="v12" expression=""/>
        <default field="v13" expression=""/>
        <default field="v14" expression=""/>
        <default field="v15" expression=""/>
        <default field="v16" expression=""/>
        <default field="v17" expression=""/>
        <default field="v18" expression=""/>
        <default field="v19" expression=""/>
        <default field="v20" expression=""/>
        <default field="v21" expression=""/>
        <default field="v22" expression=""/>
        <default field="v23" expression=""/>
        <default field="v24" expression=""/>
        <default field="v25" expression=""/>
        <default field="v26" expression=""/>
        <default field="v27" expression=""/>
        <default field="v28" expression=""/>
        <default field="v29" expression=""/>
        <default field="v30" expression=""/>
        <default field="v31" expression=""/>
        <default field="v32" expression=""/>
        <default field="v33" expression=""/>
        <default field="v34" expression=""/>
        <default field="v35" expression=""/>
        <default field="v36" expression=""/>
        <default field="v37" expression=""/>
        <default field="v38" expression=""/>
        <default field="v39" expression=""/>
        <default field="v40" expression=""/>
        <default field="v41" expression=""/>
        <default field="v42" expression=""/>
        <default field="v43" expression=""/>
        <default field="v44" expression=""/>
        <default field="v45" expression=""/>
        <default field="v46" expression=""/>
        <default field="v47" expression=""/>
        <default field="v48" expression=""/>
        <default field="v49" expression=""/>
        <default field="v50" expression=""/>
        <default field="v51" expression=""/>
        <default field="v52" expression=""/>
        <default field="v53" expression=""/>
        <default field="v54" expression=""/>
        <default field="v55" expression=""/>
        <default field="v56" expression=""/>
        <default field="v57" expression=""/>
        <default field="v58" expression=""/>
        <default field="v59" expression=""/>
        <default field="v60" expression=""/>
        <default field="v61" expression=""/>
        <default field="v62" expression=""/>
        <default field="v63" expression=""/>
        <default field="v64" expression=""/>
        <default field="v65" expression=""/>
        <default field="v66" expression=""/>
        <default field="v67" expression=""/>
        <default field="v68" expression=""/>
        <default field="v69" expression=""/>
        <default field="v70" expression=""/>
        <default field="v71" expression=""/>
        <default field="v72" expression=""/>
        <default field="v73" expression=""/>
        <default field="v74" expression=""/>
        <default field="v75" expression=""/>
        <default field="v76" expression=""/>
        <default field="v77" expression=""/>
        <default field="v78" expression=""/>
        <default field="v79" expression=""/>
        <default field="v80" expression=""/>
        <default field="v81" expression=""/>
        <default field="v82" expression=""/>
        <default field="v83" expression=""/>
        <default field="v84" expression=""/>
        <default field="v85" expression=""/>
        <default field="v86" expression=""/>
        <default field="v87" expression=""/>
        <default field="v88" expression=""/>
        <default field="v89" expression=""/>
        <default field="v90" expression=""/>
        <default field="v91" expression=""/>
        <default field="v92" expression=""/>
        <default field="v93" expression=""/>
        <default field="v94" expression=""/>
        <default field="v95" expression=""/>
        <default field="v96" expression=""/>
        <default field="v97" expression=""/>
        <default field="v98" expression=""/>
        <default field="v99" expression=""/>
        <default field="v100" expression=""/>
        <default field="v102" expression=""/>
        <default field="v112" expression=""/>
        <default field="v113" expression=""/>
        <default field="v114" expression=""/>
      </defaults>
      <previewExpression>COALESCE( "v107", '&lt;NULL>' )</previewExpression>
    </maplayer>
    <maplayer simplifyAlgorithm="0" minimumScale="0" maximumScale="1e+08" simplifyDrawingHints="1" minLabelScale="0" maxLabelScale="1e+08" simplifyDrawingTol="1" readOnly="0" geometry="Polygon" simplifyMaxScale="1" type="vector" hasScaleBasedVisibilityFlag="0" simplifyLocal="1" scaleBasedLabelVisibilityFlag="0">
      <id>borders_tribes20190309105347003</id>
      <datasource>./Slave Trade data/borders_tribes.shp</datasource>
      <keywordList>
        <value></value>
      </keywordList>
      <layername>borders_tribes</layername>
      <srs>
        <spatialrefsys>
          <proj4>+proj=longlat +datum=WGS84 +no_defs</proj4>
          <srsid>3452</srsid>
          <srid>4326</srid>
          <authid>EPSG:4326</authid>
          <description>WGS 84</description>
          <projectionacronym>longlat</projectionacronym>
          <ellipsoidacronym>WGS84</ellipsoidacronym>
          <geographicflag>true</geographicflag>
        </spatialrefsys>
      </srs>
      <provider encoding="System">ogr</provider>
      <vectorjoins/>
      <layerDependencies/>
      <expressionfields/>
      <map-layer-style-manager current="">
        <map-layer-style name=""/>
      </map-layer-style-manager>
      <edittypes>
        <edittype widgetv2type="TextEdit" name="NAME">
          <widgetv2config IsMultiline="0" fieldEditable="1" constraint="" UseHtml="0" labelOnTop="0" constraintDescription="" notNull="0"/>
        </edittype>
        <edittype widgetv2type="TextEdit" name="TRIBE_CODE">
          <widgetv2config IsMultiline="0" fieldEditable="1" constraint="" UseHtml="0" labelOnTop="0" constraintDescription="" notNull="0"/>
        </edittype>
        <edittype widgetv2type="TextEdit" name="LAT">
          <widgetv2config IsMultiline="0" fieldEditable="1" constraint="" UseHtml="0" labelOnTop="0" constraintDescription="" notNull="0"/>
        </edittype>
        <edittype widgetv2type="TextEdit" name="LON">
          <widgetv2config IsMultiline="0" fieldEditable="1" constraint="" UseHtml="0" labelOnTop="0" constraintDescription="" notNull="0"/>
        </edittype>
      </edittypes>
      <renderer-v2 forceraster="0" symbollevels="0" type="singleSymbol" enableorderby="0">
        <symbols>
          <symbol alpha="1" clip_to_extent="1" type="fill" name="0">
            <layer pass="0" class="SimpleFill" locked="0">
              <prop k="border_width_map_unit_scale" v="0,0,0,0,0,0"/>
              <prop k="color" v="182,130,254,255"/>
              <prop k="joinstyle" v="bevel"/>
              <prop k="offset" v="0,0"/>
              <prop k="offset_map_unit_scale" v="0,0,0,0,0,0"/>
              <prop k="offset_unit" v="MM"/>
              <prop k="outline_color" v="0,0,0,255"/>
              <prop k="outline_style" v="solid"/>
              <prop k="outline_width" v="0.26"/>
              <prop k="outline_width_unit" v="MM"/>
              <prop k="style" v="solid"/>
            </layer>
          </symbol>
        </symbols>
        <rotation/>
        <sizescale scalemethod="diameter"/>
      </renderer-v2>
      <labeling type="simple"/>
      <customproperties/>
      <blendMode>0</blendMode>
      <featureBlendMode>0</featureBlendMode>
      <layerTransparency>0</layerTransparency>
      <displayfield>NAME</displayfield>
      <label>0</label>
      <labelattributes>
        <label fieldname="" text="Label"/>
        <family fieldname="" name="MS Shell Dlg 2"/>
        <size fieldname="" units="pt" value="12"/>
        <bold fieldname="" on="0"/>
        <italic fieldname="" on="0"/>
        <underline fieldname="" on="0"/>
        <strikeout fieldname="" on="0"/>
        <color fieldname="" red="0" blue="0" green="0"/>
        <x fieldname=""/>
        <y fieldname=""/>
        <offset x="0" y="0" units="pt" yfieldname="" xfieldname=""/>
        <angle fieldname="" value="0" auto="0"/>
        <alignment fieldname="" value="center"/>
        <buffercolor fieldname="" red="255" blue="255" green="255"/>
        <buffersize fieldname="" units="pt" value="1"/>
        <bufferenabled fieldname="" on=""/>
        <multilineenabled fieldname="" on=""/>
        <selectedonly on=""/>
      </labelattributes>
      <annotationform>.</annotationform>
      <aliases>
        <alias field="NAME" index="0" name=""/>
        <alias field="TRIBE_CODE" index="1" name=""/>
        <alias field="LAT" index="2" name=""/>
        <alias field="LON" index="3" name=""/>
      </aliases>
      <excludeAttributesWMS/>
      <excludeAttributesWFS/>
      <attributeactions default="-1"/>
      <attributetableconfig actionWidgetStyle="dropDown" sortExpression="" sortOrder="0">
        <columns>
          <column width="-1" hidden="0" type="field" name="NAME"/>
          <column width="-1" hidden="0" type="field" name="TRIBE_CODE"/>
          <column width="-1" hidden="0" type="field" name="LAT"/>
          <column width="-1" hidden="0" type="field" name="LON"/>
          <column width="-1" hidden="1" type="actions"/>
        </columns>
      </attributetableconfig>
      <editform>.</editform>
      <editforminit/>
      <editforminitcodesource>0</editforminitcodesource>
      <editforminitfilepath>.</editforminitfilepath>
      <editforminitcode><![CDATA[]]></editforminitcode>
      <featformsuppress>0</featformsuppress>
      <editorlayout>generatedlayout</editorlayout>
      <widgets/>
      <conditionalstyles>
        <rowstyles/>
        <fieldstyles/>
      </conditionalstyles>
      <defaults>
        <default field="NAME" expression=""/>
        <default field="TRIBE_CODE" expression=""/>
        <default field="LAT" expression=""/>
        <default field="LON" expression=""/>
      </defaults>
      <previewExpression>COALESCE( "NAME", '&lt;NULL>' )</previewExpression>
    </maplayer>
    <maplayer simplifyAlgorithm="0" minimumScale="0" maximumScale="1e+08" simplifyDrawingHints="1" minLabelScale="0" maxLabelScale="1e+08" simplifyDrawingTol="1" readOnly="0" geometry="Polygon" simplifyMaxScale="1" type="vector" hasScaleBasedVisibilityFlag="0" simplifyLocal="1" scaleBasedLabelVisibilityFlag="0">
      <id>murdock_africa20190302181545687</id>
      <datasource>./murdock_africa.shp</datasource>
      <keywordList>
        <value></value>
      </keywordList>
      <layername>murdock_africa</layername>
      <srs>
        <spatialrefsys>
          <proj4>+proj=longlat +datum=WGS84 +no_defs</proj4>
          <srsid>3452</srsid>
          <srid>4326</srid>
          <authid>EPSG:4326</authid>
          <description>WGS 84</description>
          <projectionacronym>longlat</projectionacronym>
          <ellipsoidacronym>WGS84</ellipsoidacronym>
          <geographicflag>true</geographicflag>
        </spatialrefsys>
      </srs>
      <provider encoding="System">ogr</provider>
      <vectorjoins/>
      <layerDependencies/>
      <expressionfields/>
      <map-layer-style-manager current="">
        <map-layer-style name=""/>
      </map-layer-style-manager>
      <edittypes>
        <edittype widgetv2type="TextEdit" name="id">
          <widgetv2config IsMultiline="0" fieldEditable="1" constraint="" UseHtml="0" labelOnTop="0" constraintDescription="" notNull="0"/>
        </edittype>
        <edittype widgetv2type="TextEdit" name="NAME">
          <widgetv2config IsMultiline="0" fieldEditable="1" constraint="" UseHtml="0" labelOnTop="0" constraintDescription="" notNull="0"/>
        </edittype>
        <edittype widgetv2type="TextEdit" name="TRIBE_CODE">
          <widgetv2config IsMultiline="0" fieldEditable="1" constraint="" UseHtml="0" labelOnTop="0" constraintDescription="" notNull="0"/>
        </edittype>
        <edittype widgetv2type="TextEdit" name="LAT">
          <widgetv2config IsMultiline="0" fieldEditable="1" constraint="" UseHtml="0" labelOnTop="0" constraintDescription="" notNull="0"/>
        </edittype>
        <edittype widgetv2type="TextEdit" name="LON">
          <widgetv2config IsMultiline="0" fieldEditable="1" constraint="" UseHtml="0" labelOnTop="0" constraintDescription="" notNull="0"/>
        </edittype>
        <edittype widgetv2type="TextEdit" name="Name_Displ">
          <widgetv2config IsMultiline="0" fieldEditable="1" constraint="" UseHtml="0" labelOnTop="0" constraintDescription="" notNull="0"/>
        </edittype>
        <edittype widgetv2type="TextEdit" name="CODE">
          <widgetv2config IsMultiline="0" fieldEditable="1" constraint="" UseHtml="0" labelOnTop="0" constraintDescription="" notNull="0"/>
        </edittype>
        <edittype widgetv2type="TextEdit" name="CultureGrp">
          <widgetv2config IsMultiline="0" fieldEditable="1" constraint="" UseHtml="0" labelOnTop="0" constraintDescription="" notNull="0"/>
        </edittype>
        <edittype widgetv2type="TextEdit" name="Name_30">
          <widgetv2config IsMultiline="0" fieldEditable="1" constraint="" UseHtml="0" labelOnTop="0" constraintDescription="" notNull="0"/>
        </edittype>
        <edittype widgetv2type="TextEdit" name="Cultgrp_30">
          <widgetv2config IsMultiline="0" fieldEditable="1" constraint="" UseHtml="0" labelOnTop="0" constraintDescription="" notNull="0"/>
        </edittype>
        <edittype widgetv2type="TextEdit" name="Code_30">
          <widgetv2config IsMultiline="0" fieldEditable="1" constraint="" UseHtml="0" labelOnTop="0" constraintDescription="" notNull="0"/>
        </edittype>
        <edittype widgetv2type="TextEdit" name="NOTES">
          <widgetv2config IsMultiline="0" fieldEditable="1" constraint="" UseHtml="0" labelOnTop="0" constraintDescription="" notNull="0"/>
        </edittype>
        <edittype widgetv2type="TextEdit" name="CodeType">
          <widgetv2config IsMultiline="0" fieldEditable="1" constraint="" UseHtml="0" labelOnTop="0" constraintDescription="" notNull="0"/>
        </edittype>
        <edittype widgetv2type="TextEdit" name="Shape_Leng">
          <widgetv2config IsMultiline="0" fieldEditable="1" constraint="" UseHtml="0" labelOnTop="0" constraintDescription="" notNull="0"/>
        </edittype>
        <edittype widgetv2type="TextEdit" name="Shape_Area">
          <widgetv2config IsMultiline="0" fieldEditable="1" constraint="" UseHtml="0" labelOnTop="0" constraintDescription="" notNull="0"/>
        </edittype>
        <edittype widgetv2type="TextEdit" name="v107">
          <widgetv2config IsMultiline="0" fieldEditable="1" constraint="" UseHtml="0" labelOnTop="0" constraintDescription="" notNull="0"/>
        </edittype>
        <edittype widgetv2type="TextEdit" name="keywords">
          <widgetv2config IsMultiline="0" fieldEditable="1" constraint="" UseHtml="0" labelOnTop="0" constraintDescription="" notNull="0"/>
        </edittype>
        <edittype widgetv2type="TextEdit" name="V107_1">
          <widgetv2config IsMultiline="0" fieldEditable="1" constraint="" UseHtml="0" labelOnTop="0" constraintDescription="" notNull="0"/>
        </edittype>
        <edittype widgetv2type="TextEdit" name="V112">
          <widgetv2config IsMultiline="0" fieldEditable="1" constraint="" UseHtml="0" labelOnTop="0" constraintDescription="" notNull="0"/>
        </edittype>
        <edittype widgetv2type="TextEdit" name="V113">
          <widgetv2config IsMultiline="0" fieldEditable="1" constraint="" UseHtml="0" labelOnTop="0" constraintDescription="" notNull="0"/>
        </edittype>
        <edittype widgetv2type="TextEdit" name="V114">
          <widgetv2config IsMultiline="0" fieldEditable="1" constraint="" UseHtml="0" labelOnTop="0" constraintDescription="" notNull="0"/>
        </edittype>
        <edittype widgetv2type="TextEdit" name="V100">
          <widgetv2config IsMultiline="0" fieldEditable="1" constraint="" UseHtml="0" labelOnTop="0" constraintDescription="" notNull="0"/>
        </edittype>
        <edittype widgetv2type="TextEdit" name="V102">
          <widgetv2config IsMultiline="0" fieldEditable="1" constraint="" UseHtml="0" labelOnTop="0" constraintDescription="" notNull="0"/>
        </edittype>
        <edittype widgetv2type="TextEdit" name="V104">
          <widgetv2config IsMultiline="0" fieldEditable="1" constraint="" UseHtml="0" labelOnTop="0" constraintDescription="" notNull="0"/>
        </edittype>
        <edittype widgetv2type="TextEdit" name="V106">
          <widgetv2config IsMultiline="0" fieldEditable="1" constraint="" UseHtml="0" labelOnTop="0" constraintDescription="" notNull="0"/>
        </edittype>
        <edittype widgetv2type="TextEdit" name="V1">
          <widgetv2config IsMultiline="0" fieldEditable="1" constraint="" UseHtml="0" labelOnTop="0" constraintDescription="" notNull="0"/>
        </edittype>
        <edittype widgetv2type="TextEdit" name="V2">
          <widgetv2config IsMultiline="0" fieldEditable="1" constraint="" UseHtml="0" labelOnTop="0" constraintDescription="" notNull="0"/>
        </edittype>
        <edittype widgetv2type="TextEdit" name="V3">
          <widgetv2config IsMultiline="0" fieldEditable="1" constraint="" UseHtml="0" labelOnTop="0" constraintDescription="" notNull="0"/>
        </edittype>
        <edittype widgetv2type="TextEdit" name="V4">
          <widgetv2config IsMultiline="0" fieldEditable="1" constraint="" UseHtml="0" labelOnTop="0" constraintDescription="" notNull="0"/>
        </edittype>
        <edittype widgetv2type="TextEdit" name="V5">
          <widgetv2config IsMultiline="0" fieldEditable="1" constraint="" UseHtml="0" labelOnTop="0" constraintDescription="" notNull="0"/>
        </edittype>
        <edittype widgetv2type="TextEdit" name="V6">
          <widgetv2config IsMultiline="0" fieldEditable="1" constraint="" UseHtml="0" labelOnTop="0" constraintDescription="" notNull="0"/>
        </edittype>
        <edittype widgetv2type="TextEdit" name="V7">
          <widgetv2config IsMultiline="0" fieldEditable="1" constraint="" UseHtml="0" labelOnTop="0" constraintDescription="" notNull="0"/>
        </edittype>
        <edittype widgetv2type="TextEdit" name="V8">
          <widgetv2config IsMultiline="0" fieldEditable="1" constraint="" UseHtml="0" labelOnTop="0" constraintDescription="" notNull="0"/>
        </edittype>
        <edittype widgetv2type="TextEdit" name="V9">
          <widgetv2config IsMultiline="0" fieldEditable="1" constraint="" UseHtml="0" labelOnTop="0" constraintDescription="" notNull="0"/>
        </edittype>
        <edittype widgetv2type="TextEdit" name="V10">
          <widgetv2config IsMultiline="0" fieldEditable="1" constraint="" UseHtml="0" labelOnTop="0" constraintDescription="" notNull="0"/>
        </edittype>
        <edittype widgetv2type="TextEdit" name="V11">
          <widgetv2config IsMultiline="0" fieldEditable="1" constraint="" UseHtml="0" labelOnTop="0" constraintDescription="" notNull="0"/>
        </edittype>
        <edittype widgetv2type="TextEdit" name="V12">
          <widgetv2config IsMultiline="0" fieldEditable="1" constraint="" UseHtml="0" labelOnTop="0" constraintDescription="" notNull="0"/>
        </edittype>
        <edittype widgetv2type="TextEdit" name="V13">
          <widgetv2config IsMultiline="0" fieldEditable="1" constraint="" UseHtml="0" labelOnTop="0" constraintDescription="" notNull="0"/>
        </edittype>
        <edittype widgetv2type="TextEdit" name="V14">
          <widgetv2config IsMultiline="0" fieldEditable="1" constraint="" UseHtml="0" labelOnTop="0" constraintDescription="" notNull="0"/>
        </edittype>
        <edittype widgetv2type="TextEdit" name="V15">
          <widgetv2config IsMultiline="0" fieldEditable="1" constraint="" UseHtml="0" labelOnTop="0" constraintDescription="" notNull="0"/>
        </edittype>
        <edittype widgetv2type="TextEdit" name="V16">
          <widgetv2config IsMultiline="0" fieldEditable="1" constraint="" UseHtml="0" labelOnTop="0" constraintDescription="" notNull="0"/>
        </edittype>
        <edittype widgetv2type="TextEdit" name="V17">
          <widgetv2config IsMultiline="0" fieldEditable="1" constraint="" UseHtml="0" labelOnTop="0" constraintDescription="" notNull="0"/>
        </edittype>
        <edittype widgetv2type="TextEdit" name="V18">
          <widgetv2config IsMultiline="0" fieldEditable="1" constraint="" UseHtml="0" labelOnTop="0" constraintDescription="" notNull="0"/>
        </edittype>
        <edittype widgetv2type="TextEdit" name="V19">
          <widgetv2config IsMultiline="0" fieldEditable="1" constraint="" UseHtml="0" labelOnTop="0" constraintDescription="" notNull="0"/>
        </edittype>
        <edittype widgetv2type="TextEdit" name="V20">
          <widgetv2config IsMultiline="0" fieldEditable="1" constraint="" UseHtml="0" labelOnTop="0" constraintDescription="" notNull="0"/>
        </edittype>
        <edittype widgetv2type="TextEdit" name="V21">
          <widgetv2config IsMultiline="0" fieldEditable="1" constraint="" UseHtml="0" labelOnTop="0" constraintDescription="" notNull="0"/>
        </edittype>
        <edittype widgetv2type="TextEdit" name="V22">
          <widgetv2config IsMultiline="0" fieldEditable="1" constraint="" UseHtml="0" labelOnTop="0" constraintDescription="" notNull="0"/>
        </edittype>
        <edittype widgetv2type="TextEdit" name="V23">
          <widgetv2config IsMultiline="0" fieldEditable="1" constraint="" UseHtml="0" labelOnTop="0" constraintDescription="" notNull="0"/>
        </edittype>
        <edittype widgetv2type="TextEdit" name="V24">
          <widgetv2config IsMultiline="0" fieldEditable="1" constraint="" UseHtml="0" labelOnTop="0" constraintDescription="" notNull="0"/>
        </edittype>
        <edittype widgetv2type="TextEdit" name="V25">
          <widgetv2config IsMultiline="0" fieldEditable="1" constraint="" UseHtml="0" labelOnTop="0" constraintDescription="" notNull="0"/>
        </edittype>
        <edittype widgetv2type="TextEdit" name="V26">
          <widgetv2config IsMultiline="0" fieldEditable="1" constraint="" UseHtml="0" labelOnTop="0" constraintDescription="" notNull="0"/>
        </edittype>
        <edittype widgetv2type="TextEdit" name="V27">
          <widgetv2config IsMultiline="0" fieldEditable="1" constraint="" UseHtml="0" labelOnTop="0" constraintDescription="" notNull="0"/>
        </edittype>
        <edittype widgetv2type="TextEdit" name="V28">
          <widgetv2config IsMultiline="0" fieldEditable="1" constraint="" UseHtml="0" labelOnTop="0" constraintDescription="" notNull="0"/>
        </edittype>
        <edittype widgetv2type="TextEdit" name="V29">
          <widgetv2config IsMultiline="0" fieldEditable="1" constraint="" UseHtml="0" labelOnTop="0" constraintDescription="" notNull="0"/>
        </edittype>
        <edittype widgetv2type="TextEdit" name="V30">
          <widgetv2config IsMultiline="0" fieldEditable="1" constraint="" UseHtml="0" labelOnTop="0" constraintDescription="" notNull="0"/>
        </edittype>
        <edittype widgetv2type="TextEdit" name="V31">
          <widgetv2config IsMultiline="0" fieldEditable="1" constraint="" UseHtml="0" labelOnTop="0" constraintDescription="" notNull="0"/>
        </edittype>
        <edittype widgetv2type="TextEdit" name="V32">
          <widgetv2config IsMultiline="0" fieldEditable="1" constraint="" UseHtml="0" labelOnTop="0" constraintDescription="" notNull="0"/>
        </edittype>
        <edittype widgetv2type="TextEdit" name="V33">
          <widgetv2config IsMultiline="0" fieldEditable="1" constraint="" UseHtml="0" labelOnTop="0" constraintDescription="" notNull="0"/>
        </edittype>
        <edittype widgetv2type="TextEdit" name="V34">
          <widgetv2config IsMultiline="0" fieldEditable="1" constraint="" UseHtml="0" labelOnTop="0" constraintDescription="" notNull="0"/>
        </edittype>
        <edittype widgetv2type="TextEdit" name="V35">
          <widgetv2config IsMultiline="0" fieldEditable="1" constraint="" UseHtml="0" labelOnTop="0" constraintDescription="" notNull="0"/>
        </edittype>
        <edittype widgetv2type="TextEdit" name="V36">
          <widgetv2config IsMultiline="0" fieldEditable="1" constraint="" UseHtml="0" labelOnTop="0" constraintDescription="" notNull="0"/>
        </edittype>
        <edittype widgetv2type="TextEdit" name="V37">
          <widgetv2config IsMultiline="0" fieldEditable="1" constraint="" UseHtml="0" labelOnTop="0" constraintDescription="" notNull="0"/>
        </edittype>
        <edittype widgetv2type="TextEdit" name="V38">
          <widgetv2config IsMultiline="0" fieldEditable="1" constraint="" UseHtml="0" labelOnTop="0" constraintDescription="" notNull="0"/>
        </edittype>
        <edittype widgetv2type="TextEdit" name="V39">
          <widgetv2config IsMultiline="0" fieldEditable="1" constraint="" UseHtml="0" labelOnTop="0" constraintDescription="" notNull="0"/>
        </edittype>
        <edittype widgetv2type="TextEdit" name="V40">
          <widgetv2config IsMultiline="0" fieldEditable="1" constraint="" UseHtml="0" labelOnTop="0" constraintDescription="" notNull="0"/>
        </edittype>
        <edittype widgetv2type="TextEdit" name="V41">
          <widgetv2config IsMultiline="0" fieldEditable="1" constraint="" UseHtml="0" labelOnTop="0" constraintDescription="" notNull="0"/>
        </edittype>
        <edittype widgetv2type="TextEdit" name="V42">
          <widgetv2config IsMultiline="0" fieldEditable="1" constraint="" UseHtml="0" labelOnTop="0" constraintDescription="" notNull="0"/>
        </edittype>
        <edittype widgetv2type="TextEdit" name="V43">
          <widgetv2config IsMultiline="0" fieldEditable="1" constraint="" UseHtml="0" labelOnTop="0" constraintDescription="" notNull="0"/>
        </edittype>
        <edittype widgetv2type="TextEdit" name="V44">
          <widgetv2config IsMultiline="0" fieldEditable="1" constraint="" UseHtml="0" labelOnTop="0" constraintDescription="" notNull="0"/>
        </edittype>
        <edittype widgetv2type="TextEdit" name="V45">
          <widgetv2config IsMultiline="0" fieldEditable="1" constraint="" UseHtml="0" labelOnTop="0" constraintDescription="" notNull="0"/>
        </edittype>
        <edittype widgetv2type="TextEdit" name="V46">
          <widgetv2config IsMultiline="0" fieldEditable="1" constraint="" UseHtml="0" labelOnTop="0" constraintDescription="" notNull="0"/>
        </edittype>
        <edittype widgetv2type="TextEdit" name="V47">
          <widgetv2config IsMultiline="0" fieldEditable="1" constraint="" UseHtml="0" labelOnTop="0" constraintDescription="" notNull="0"/>
        </edittype>
        <edittype widgetv2type="TextEdit" name="V48">
          <widgetv2config IsMultiline="0" fieldEditable="1" constraint="" UseHtml="0" labelOnTop="0" constraintDescription="" notNull="0"/>
        </edittype>
        <edittype widgetv2type="TextEdit" name="V49">
          <widgetv2config IsMultiline="0" fieldEditable="1" constraint="" UseHtml="0" labelOnTop="0" constraintDescription="" notNull="0"/>
        </edittype>
        <edittype widgetv2type="TextEdit" name="V50">
          <widgetv2config IsMultiline="0" fieldEditable="1" constraint="" UseHtml="0" labelOnTop="0" constraintDescription="" notNull="0"/>
        </edittype>
        <edittype widgetv2type="TextEdit" name="V51">
          <widgetv2config IsMultiline="0" fieldEditable="1" constraint="" UseHtml="0" labelOnTop="0" constraintDescription="" notNull="0"/>
        </edittype>
        <edittype widgetv2type="TextEdit" name="V52">
          <widgetv2config IsMultiline="0" fieldEditable="1" constraint="" UseHtml="0" labelOnTop="0" constraintDescription="" notNull="0"/>
        </edittype>
        <edittype widgetv2type="TextEdit" name="V53">
          <widgetv2config IsMultiline="0" fieldEditable="1" constraint="" UseHtml="0" labelOnTop="0" constraintDescription="" notNull="0"/>
        </edittype>
        <edittype widgetv2type="TextEdit" name="V54">
          <widgetv2config IsMultiline="0" fieldEditable="1" constraint="" UseHtml="0" labelOnTop="0" constraintDescription="" notNull="0"/>
        </edittype>
        <edittype widgetv2type="TextEdit" name="V55">
          <widgetv2config IsMultiline="0" fieldEditable="1" constraint="" UseHtml="0" labelOnTop="0" constraintDescription="" notNull="0"/>
        </edittype>
        <edittype widgetv2type="TextEdit" name="V56">
          <widgetv2config IsMultiline="0" fieldEditable="1" constraint="" UseHtml="0" labelOnTop="0" constraintDescription="" notNull="0"/>
        </edittype>
        <edittype widgetv2type="TextEdit" name="V57">
          <widgetv2config IsMultiline="0" fieldEditable="1" constraint="" UseHtml="0" labelOnTop="0" constraintDescription="" notNull="0"/>
        </edittype>
        <edittype widgetv2type="TextEdit" name="V58">
          <widgetv2config IsMultiline="0" fieldEditable="1" constraint="" UseHtml="0" labelOnTop="0" constraintDescription="" notNull="0"/>
        </edittype>
        <edittype widgetv2type="TextEdit" name="V59">
          <widgetv2config IsMultiline="0" fieldEditable="1" constraint="" UseHtml="0" labelOnTop="0" constraintDescription="" notNull="0"/>
        </edittype>
        <edittype widgetv2type="TextEdit" name="V60">
          <widgetv2config IsMultiline="0" fieldEditable="1" constraint="" UseHtml="0" labelOnTop="0" constraintDescription="" notNull="0"/>
        </edittype>
        <edittype widgetv2type="TextEdit" name="V61">
          <widgetv2config IsMultiline="0" fieldEditable="1" constraint="" UseHtml="0" labelOnTop="0" constraintDescription="" notNull="0"/>
        </edittype>
        <edittype widgetv2type="TextEdit" name="V62">
          <widgetv2config IsMultiline="0" fieldEditable="1" constraint="" UseHtml="0" labelOnTop="0" constraintDescription="" notNull="0"/>
        </edittype>
        <edittype widgetv2type="TextEdit" name="V63">
          <widgetv2config IsMultiline="0" fieldEditable="1" constraint="" UseHtml="0" labelOnTop="0" constraintDescription="" notNull="0"/>
        </edittype>
        <edittype widgetv2type="TextEdit" name="V64">
          <widgetv2config IsMultiline="0" fieldEditable="1" constraint="" UseHtml="0" labelOnTop="0" constraintDescription="" notNull="0"/>
        </edittype>
        <edittype widgetv2type="TextEdit" name="V65">
          <widgetv2config IsMultiline="0" fieldEditable="1" constraint="" UseHtml="0" labelOnTop="0" constraintDescription="" notNull="0"/>
        </edittype>
        <edittype widgetv2type="TextEdit" name="V66">
          <widgetv2config IsMultiline="0" fieldEditable="1" constraint="" UseHtml="0" labelOnTop="0" constraintDescription="" notNull="0"/>
        </edittype>
        <edittype widgetv2type="TextEdit" name="V67">
          <widgetv2config IsMultiline="0" fieldEditable="1" constraint="" UseHtml="0" labelOnTop="0" constraintDescription="" notNull="0"/>
        </edittype>
        <edittype widgetv2type="TextEdit" name="V68">
          <widgetv2config IsMultiline="0" fieldEditable="1" constraint="" UseHtml="0" labelOnTop="0" constraintDescription="" notNull="0"/>
        </edittype>
        <edittype widgetv2type="TextEdit" name="V69">
          <widgetv2config IsMultiline="0" fieldEditable="1" constraint="" UseHtml="0" labelOnTop="0" constraintDescription="" notNull="0"/>
        </edittype>
        <edittype widgetv2type="TextEdit" name="V70">
          <widgetv2config IsMultiline="0" fieldEditable="1" constraint="" UseHtml="0" labelOnTop="0" constraintDescription="" notNull="0"/>
        </edittype>
        <edittype widgetv2type="TextEdit" name="V71">
          <widgetv2config IsMultiline="0" fieldEditable="1" constraint="" UseHtml="0" labelOnTop="0" constraintDescription="" notNull="0"/>
        </edittype>
        <edittype widgetv2type="TextEdit" name="V72">
          <widgetv2config IsMultiline="0" fieldEditable="1" constraint="" UseHtml="0" labelOnTop="0" constraintDescription="" notNull="0"/>
        </edittype>
        <edittype widgetv2type="TextEdit" name="V73">
          <widgetv2config IsMultiline="0" fieldEditable="1" constraint="" UseHtml="0" labelOnTop="0" constraintDescription="" notNull="0"/>
        </edittype>
        <edittype widgetv2type="TextEdit" name="V74">
          <widgetv2config IsMultiline="0" fieldEditable="1" constraint="" UseHtml="0" labelOnTop="0" constraintDescription="" notNull="0"/>
        </edittype>
        <edittype widgetv2type="TextEdit" name="V75">
          <widgetv2config IsMultiline="0" fieldEditable="1" constraint="" UseHtml="0" labelOnTop="0" constraintDescription="" notNull="0"/>
        </edittype>
        <edittype widgetv2type="TextEdit" name="V76">
          <widgetv2config IsMultiline="0" fieldEditable="1" constraint="" UseHtml="0" labelOnTop="0" constraintDescription="" notNull="0"/>
        </edittype>
        <edittype widgetv2type="TextEdit" name="V77">
          <widgetv2config IsMultiline="0" fieldEditable="1" constraint="" UseHtml="0" labelOnTop="0" constraintDescription="" notNull="0"/>
        </edittype>
        <edittype widgetv2type="TextEdit" name="V78">
          <widgetv2config IsMultiline="0" fieldEditable="1" constraint="" UseHtml="0" labelOnTop="0" constraintDescription="" notNull="0"/>
        </edittype>
        <edittype widgetv2type="TextEdit" name="V79">
          <widgetv2config IsMultiline="0" fieldEditable="1" constraint="" UseHtml="0" labelOnTop="0" constraintDescription="" notNull="0"/>
        </edittype>
        <edittype widgetv2type="TextEdit" name="V80">
          <widgetv2config IsMultiline="0" fieldEditable="1" constraint="" UseHtml="0" labelOnTop="0" constraintDescription="" notNull="0"/>
        </edittype>
        <edittype widgetv2type="TextEdit" name="V81">
          <widgetv2config IsMultiline="0" fieldEditable="1" constraint="" UseHtml="0" labelOnTop="0" constraintDescription="" notNull="0"/>
        </edittype>
        <edittype widgetv2type="TextEdit" name="V82">
          <widgetv2config IsMultiline="0" fieldEditable="1" constraint="" UseHtml="0" labelOnTop="0" constraintDescription="" notNull="0"/>
        </edittype>
        <edittype widgetv2type="TextEdit" name="V83">
          <widgetv2config IsMultiline="0" fieldEditable="1" constraint="" UseHtml="0" labelOnTop="0" constraintDescription="" notNull="0"/>
        </edittype>
        <edittype widgetv2type="TextEdit" name="V84">
          <widgetv2config IsMultiline="0" fieldEditable="1" constraint="" UseHtml="0" labelOnTop="0" constraintDescription="" notNull="0"/>
        </edittype>
        <edittype widgetv2type="TextEdit" name="V85">
          <widgetv2config IsMultiline="0" fieldEditable="1" constraint="" UseHtml="0" labelOnTop="0" constraintDescription="" notNull="0"/>
        </edittype>
        <edittype widgetv2type="TextEdit" name="V86">
          <widgetv2config IsMultiline="0" fieldEditable="1" constraint="" UseHtml="0" labelOnTop="0" constraintDescription="" notNull="0"/>
        </edittype>
        <edittype widgetv2type="TextEdit" name="V87">
          <widgetv2config IsMultiline="0" fieldEditable="1" constraint="" UseHtml="0" labelOnTop="0" constraintDescription="" notNull="0"/>
        </edittype>
        <edittype widgetv2type="TextEdit" name="V88">
          <widgetv2config IsMultiline="0" fieldEditable="1" constraint="" UseHtml="0" labelOnTop="0" constraintDescription="" notNull="0"/>
        </edittype>
        <edittype widgetv2type="TextEdit" name="V89">
          <widgetv2config IsMultiline="0" fieldEditable="1" constraint="" UseHtml="0" labelOnTop="0" constraintDescription="" notNull="0"/>
        </edittype>
        <edittype widgetv2type="TextEdit" name="V90">
          <widgetv2config IsMultiline="0" fieldEditable="1" constraint="" UseHtml="0" labelOnTop="0" constraintDescription="" notNull="0"/>
        </edittype>
        <edittype widgetv2type="TextEdit" name="V91">
          <widgetv2config IsMultiline="0" fieldEditable="1" constraint="" UseHtml="0" labelOnTop="0" constraintDescription="" notNull="0"/>
        </edittype>
        <edittype widgetv2type="TextEdit" name="V92">
          <widgetv2config IsMultiline="0" fieldEditable="1" constraint="" UseHtml="0" labelOnTop="0" constraintDescription="" notNull="0"/>
        </edittype>
        <edittype widgetv2type="TextEdit" name="V93">
          <widgetv2config IsMultiline="0" fieldEditable="1" constraint="" UseHtml="0" labelOnTop="0" constraintDescription="" notNull="0"/>
        </edittype>
        <edittype widgetv2type="TextEdit" name="V94">
          <widgetv2config IsMultiline="0" fieldEditable="1" constraint="" UseHtml="0" labelOnTop="0" constraintDescription="" notNull="0"/>
        </edittype>
        <edittype widgetv2type="TextEdit" name="V95">
          <widgetv2config IsMultiline="0" fieldEditable="1" constraint="" UseHtml="0" labelOnTop="0" constraintDescription="" notNull="0"/>
        </edittype>
        <edittype widgetv2type="TextEdit" name="V96">
          <widgetv2config IsMultiline="0" fieldEditable="1" constraint="" UseHtml="0" labelOnTop="0" constraintDescription="" notNull="0"/>
        </edittype>
        <edittype widgetv2type="TextEdit" name="V97">
          <widgetv2config IsMultiline="0" fieldEditable="1" constraint="" UseHtml="0" labelOnTop="0" constraintDescription="" notNull="0"/>
        </edittype>
        <edittype widgetv2type="TextEdit" name="V98">
          <widgetv2config IsMultiline="0" fieldEditable="1" constraint="" UseHtml="0" labelOnTop="0" constraintDescription="" notNull="0"/>
        </edittype>
        <edittype widgetv2type="TextEdit" name="V99">
          <widgetv2config IsMultiline="0" fieldEditable="1" constraint="" UseHtml="0" labelOnTop="0" constraintDescription="" notNull="0"/>
        </edittype>
      </edittypes>
      <renderer-v2 attr="NAME" forceraster="0" symbollevels="0" type="categorizedSymbol" enableorderby="0">
        <categories>
          <category render="true" symbol="0" value="ABABDA" label="ABABDA"/>
          <category render="true" symbol="1" value="ABARAMBO" label="ABARAMBO"/>
          <category render="true" symbol="2" value="ABE" label="ABE"/>
          <category render="true" symbol="3" value="ACHOLI" label="ACHOLI"/>
          <category render="true" symbol="4" value="ADAMAWA" label="ADAMAWA"/>
          <category render="true" symbol="5" value="ADANGME" label="ADANGME"/>
          <category render="true" symbol="6" value="ADARAWA" label="ADARAWA"/>
          <category render="true" symbol="7" value="ADELE" label="ADELE"/>
          <category render="true" symbol="8" value="AFAR" label="AFAR"/>
          <category render="true" symbol="9" value="AFO" label="AFO"/>
          <category render="true" symbol="10" value="AFUSARE" label="AFUSARE"/>
          <category render="true" symbol="11" value="AHAGGAREN" label="AHAGGAREN"/>
          <category render="true" symbol="12" value="AJUKRU" label="AJUKRU"/>
          <category render="true" symbol="13" value="AKPOSO" label="AKPOSO"/>
          <category render="true" symbol="14" value="AKYEM" label="AKYEM"/>
          <category render="true" symbol="15" value="ALAGYA" label="ALAGYA"/>
          <category render="true" symbol="16" value="ALGERIANS" label="ALGERIANS"/>
          <category render="true" symbol="17" value="ALUR" label="ALUR"/>
          <category render="true" symbol="18" value="AMARAR" label="AMARAR"/>
          <category render="true" symbol="19" value="AMBA" label="AMBA"/>
          <category render="true" symbol="20" value="AMBO" label="AMBO"/>
          <category render="true" symbol="21" value="AMER" label="AMER"/>
          <category render="true" symbol="22" value="AMHARA" label="AMHARA"/>
          <category render="true" symbol="23" value="ANA" label="ANA"/>
          <category render="true" symbol="24" value="ANAG" label="ANAG"/>
          <category render="true" symbol="25" value="ANGAS" label="ANGAS"/>
          <category render="true" symbol="26" value="ANTAISAKA" label="ANTAISAKA"/>
          <category render="true" symbol="27" value="ANTANDROY" label="ANTANDROY"/>
          <category render="true" symbol="28" value="ANTESSAR" label="ANTESSAR"/>
          <category render="true" symbol="29" value="ANUAK" label="ANUAK"/>
          <category render="true" symbol="30" value="ANYANG" label="ANYANG"/>
          <category render="true" symbol="31" value="ANYI" label="ANYI"/>
          <category render="true" symbol="32" value="ARAD" label="ARAD"/>
          <category render="true" symbol="33" value="ARAGO" label="ARAGO"/>
          <category render="true" symbol="34" value="ARI" label="ARI"/>
          <category render="true" symbol="35" value="ARUSI" label="ARUSI"/>
          <category render="true" symbol="36" value="ASBEN" label="ASBEN"/>
          <category render="true" symbol="37" value="ASHANTI" label="ASHANTI"/>
          <category render="true" symbol="38" value="ASSINI" label="ASSINI"/>
          <category render="true" symbol="39" value="ATTA" label="ATTA"/>
          <category render="true" symbol="40" value="ATTIE" label="ATTIE"/>
          <category render="true" symbol="41" value="ATYUTI" label="ATYUTI"/>
          <category render="true" symbol="42" value="AULLIMINDEN" label="AULLIMINDEN"/>
          <category render="true" symbol="43" value="AUSHI" label="AUSHI"/>
          <category render="true" symbol="44" value="AUYOKAWA" label="AUYOKAWA"/>
          <category render="true" symbol="45" value="AVATIME" label="AVATIME"/>
          <category render="true" symbol="46" value="AVIKAM" label="AVIKAM"/>
          <category render="true" symbol="47" value="AWIYA" label="AWIYA"/>
          <category render="true" symbol="48" value="AZANDE" label="AZANDE"/>
          <category render="true" symbol="49" value="AZJER" label="AZJER"/>
          <category render="true" symbol="50" value="BABUKUR" label="BABUKUR"/>
          <category render="true" symbol="51" value="BABWA" label="BABWA"/>
          <category render="true" symbol="52" value="BACHAMA" label="BACHAMA"/>
          <category render="true" symbol="53" value="BAGA" label="BAGA"/>
          <category render="true" symbol="54" value="BAGIRMI" label="BAGIRMI"/>
          <category render="true" symbol="55" value="BAHARIYA" label="BAHARIYA"/>
          <category render="true" symbol="56" value="BAJUN" label="BAJUN"/>
          <category render="true" symbol="57" value="BAKAKARI" label="BAKAKARI"/>
          <category render="true" symbol="58" value="BAKO" label="BAKO"/>
          <category render="true" symbol="59" value="BAKWE" label="BAKWE"/>
          <category render="true" symbol="60" value="BALANTE" label="BALANTE"/>
          <category render="true" symbol="61" value="BAMBARA" label="BAMBARA"/>
          <category render="true" symbol="62" value="BAMILEKE" label="BAMILEKE"/>
          <category render="true" symbol="63" value="BANDA" label="BANDA"/>
          <category render="true" symbol="64" value="BANGANDU" label="BANGANDU"/>
          <category render="true" symbol="65" value="BANGBA" label="BANGBA"/>
          <category render="true" symbol="66" value="BANGI" label="BANGI"/>
          <category render="true" symbol="67" value="BANYUN" label="BANYUN"/>
          <category render="true" symbol="68" value="BANZA" label="BANZA"/>
          <category render="true" symbol="69" value="BANZIRI" label="BANZIRI"/>
          <category render="true" symbol="70" value="BARA" label="BARA"/>
          <category render="true" symbol="71" value="BARABRA" label="BARABRA"/>
          <category render="true" symbol="72" value="BARARETTA" label="BARARETTA"/>
          <category render="true" symbol="73" value="BAREA" label="BAREA"/>
          <category render="true" symbol="74" value="BARGU" label="BARGU"/>
          <category render="true" symbol="75" value="BARI" label="BARI"/>
          <category render="true" symbol="76" value="BASA" label="BASA"/>
          <category render="true" symbol="77" value="BASARI" label="BASARI"/>
          <category render="true" symbol="78" value="BASHI" label="BASHI"/>
          <category render="true" symbol="79" value="BASILA" label="BASILA"/>
          <category render="true" symbol="80" value="BASSA" label="BASSA"/>
          <category render="true" symbol="81" value="BATA" label="BATA"/>
          <category render="true" symbol="82" value="BATAHIN" label="BATAHIN"/>
          <category render="true" symbol="83" value="BATI" label="BATI"/>
          <category render="true" symbol="84" value="BAUCHI" label="BAUCHI"/>
          <category render="true" symbol="85" value="BAULE" label="BAULE"/>
          <category render="true" symbol="86" value="BAYA" label="BAYA"/>
          <category render="true" symbol="87" value="BEDE" label="BEDE"/>
          <category render="true" symbol="88" value="BEDERIA" label="BEDERIA"/>
          <category render="true" symbol="89" value="BEMBA" label="BEMBA"/>
          <category render="true" symbol="90" value="BENA" label="BENA"/>
          <category render="true" symbol="91" value="BENDE" label="BENDE"/>
          <category render="true" symbol="92" value="BERABER" label="BERABER"/>
          <category render="true" symbol="93" value="BERABISH" label="BERABISH"/>
          <category render="true" symbol="94" value="BERGDAMA" label="BERGDAMA"/>
          <category render="true" symbol="95" value="BERIBERI" label="BERIBERI"/>
          <category render="true" symbol="96" value="BERTA" label="BERTA"/>
          <category render="true" symbol="97" value="BERTI" label="BERTI"/>
          <category render="true" symbol="98" value="BETE" label="BETE"/>
          <category render="true" symbol="99" value="BETSILEO" label="BETSILEO"/>
          <category render="true" symbol="100" value="BETSIMISARAKA" label="BETSIMISARAKA"/>
          <category render="true" symbol="101" value="BIAFADA" label="BIAFADA"/>
          <category render="true" symbol="102" value="BIDEYAT" label="BIDEYAT"/>
          <category render="true" symbol="103" value="BIJOGO" label="BIJOGO"/>
          <category render="true" symbol="104" value="BINZA" label="BINZA"/>
          <category render="true" symbol="105" value="BIRA" label="BIRA"/>
          <category render="true" symbol="106" value="BIRIFON" label="BIRIFON"/>
          <category render="true" symbol="107" value="BIRKED" label="BIRKED"/>
          <category render="true" symbol="108" value="BIROM" label="BIROM"/>
          <category render="true" symbol="109" value="BISA" label="BISA"/>
          <category render="true" symbol="110" value="BISHARIN" label="BISHARIN"/>
          <category render="true" symbol="111" value="BOBO" label="BOBO"/>
          <category render="true" symbol="112" value="BOFI" label="BOFI"/>
          <category render="true" symbol="113" value="BOGO" label="BOGO"/>
          <category render="true" symbol="114" value="BOKI" label="BOKI"/>
          <category render="true" symbol="115" value="BOLEWA" label="BOLEWA"/>
          <category render="true" symbol="116" value="BOMITABA" label="BOMITABA"/>
          <category render="true" symbol="117" value="BONDEI" label="BONDEI"/>
          <category render="true" symbol="118" value="BONDJO" label="BONDJO"/>
          <category render="true" symbol="119" value="BONGO" label="BONGO"/>
          <category render="true" symbol="120" value="BONI" label="BONI"/>
          <category render="true" symbol="121" value="BORAN" label="BORAN"/>
          <category render="true" symbol="122" value="BORROM" label="BORROM"/>
          <category render="true" symbol="123" value="BOSAKA" label="BOSAKA"/>
          <category render="true" symbol="124" value="BOZO" label="BOZO"/>
          <category render="true" symbol="125" value="BRONG" label="BRONG"/>
          <category render="true" symbol="126" value="BUA" label="BUA"/>
          <category render="true" symbol="127" value="BUBI" label="BUBI"/>
          <category render="true" symbol="128" value="BUDJA" label="BUDJA"/>
          <category render="true" symbol="129" value="BUDU" label="BUDU"/>
          <category render="true" symbol="130" value="BUDUMA" label="BUDUMA"/>
          <category render="true" symbol="131" value="BUEM" label="BUEM"/>
          <category render="true" symbol="132" value="BUILSA" label="BUILSA"/>
          <category render="true" symbol="133" value="BULGEDA" label="BULGEDA"/>
          <category render="true" symbol="134" value="BULOM" label="BULOM"/>
          <category render="true" symbol="135" value="BUNDA" label="BUNDA"/>
          <category render="true" symbol="136" value="BUNU" label="BUNU"/>
          <category render="true" symbol="137" value="BURA" label="BURA"/>
          <category render="true" symbol="138" value="BURUNGI" label="BURUNGI"/>
          <category render="true" symbol="139" value="BUSA" label="BUSA"/>
          <category render="true" symbol="140" value="BUSANSI" label="BUSANSI"/>
          <category render="true" symbol="141" value="BUTAWA" label="BUTAWA"/>
          <category render="true" symbol="142" value="BUYE" label="BUYE"/>
          <category render="true" symbol="143" value="BWAKA" label="BWAKA"/>
          <category render="true" symbol="144" value="CAPE HOTTENTOT" label="CAPE HOTTENTOT"/>
          <category render="true" symbol="145" value="CHAAMBA" label="CHAAMBA"/>
          <category render="true" symbol="146" value="CHAGA" label="CHAGA"/>
          <category render="true" symbol="147" value="CHAKOSSI" label="CHAKOSSI"/>
          <category render="true" symbol="148" value="CHAMBA" label="CHAMBA"/>
          <category render="true" symbol="149" value="CHEWA" label="CHEWA"/>
          <category render="true" symbol="150" value="CHIGA" label="CHIGA"/>
          <category render="true" symbol="151" value="CHOKWE" label="CHOKWE"/>
          <category render="true" symbol="152" value="CHOPI" label="CHOPI"/>
          <category render="true" symbol="153" value="CHUABO" label="CHUABO"/>
          <category render="true" symbol="154" value="COMORIANS" label="COMORIANS"/>
          <category render="true" symbol="155" value="CYRENAICANS" label="CYRENAICANS"/>
          <category render="true" symbol="156" value="DAFI" label="DAFI"/>
          <category render="true" symbol="157" value="DAGARI" label="DAGARI"/>
          <category render="true" symbol="158" value="DAGOMBA" label="DAGOMBA"/>
          <category render="true" symbol="159" value="DAGU" label="DAGU"/>
          <category render="true" symbol="160" value="DAKA" label="DAKA"/>
          <category render="true" symbol="161" value="DAKHLA" label="DAKHLA"/>
          <category render="true" symbol="162" value="DAMA" label="DAMA"/>
          <category render="true" symbol="163" value="DAN" label="DAN"/>
          <category render="true" symbol="164" value="DARASA" label="DARASA"/>
          <category render="true" symbol="165" value="DARI" label="DARI"/>
          <category render="true" symbol="166" value="DAZA" label="DAZA"/>
          <category render="true" symbol="167" value="DEFORO" label="DEFORO"/>
          <category render="true" symbol="168" value="DEKAKIRI" label="DEKAKIRI"/>
          <category render="true" symbol="169" value="DELIM" label="DELIM"/>
          <category render="true" symbol="170" value="DENDI" label="DENDI"/>
          <category render="true" symbol="171" value="DERA" label="DERA"/>
          <category render="true" symbol="172" value="DIALONKE" label="DIALONKE"/>
          <category render="true" symbol="173" value="DIAN" label="DIAN"/>
          <category render="true" symbol="174" value="DIDA" label="DIDA"/>
          <category render="true" symbol="175" value="DIDINGA" label="DIDINGA"/>
          <category render="true" symbol="176" value="DIGO" label="DIGO"/>
          <category render="true" symbol="177" value="DILLING" label="DILLING"/>
          <category render="true" symbol="178" value="DINKA" label="DINKA"/>
          <category render="true" symbol="179" value="DIOLA" label="DIOLA"/>
          <category render="true" symbol="180" value="DIULA" label="DIULA"/>
          <category render="true" symbol="181" value="DOGON" label="DOGON"/>
          <category render="true" symbol="182" value="DOROBO" label="DOROBO"/>
          <category render="true" symbol="183" value="DOROSIE" label="DOROSIE"/>
          <category render="true" symbol="184" value="DRAWA" label="DRAWA"/>
          <category render="true" symbol="185" value="DUAISH" label="DUAISH"/>
          <category render="true" symbol="186" value="DUALA" label="DUALA"/>
          <category render="true" symbol="187" value="DUI-MENIA" label="DUI-MENIA"/>
          <category render="true" symbol="188" value="DUMA" label="DUMA"/>
          <category render="true" symbol="189" value="DURU" label="DURU"/>
          <category render="true" symbol="190" value="DURUMA" label="DURUMA"/>
          <category render="true" symbol="191" value="DZEM" label="DZEM"/>
          <category render="true" symbol="192" value="DZING" label="DZING"/>
          <category render="true" symbol="193" value="EBRIE" label="EBRIE"/>
          <category render="true" symbol="194" value="EDO" label="EDO"/>
          <category render="true" symbol="195" value="EGBA" label="EGBA"/>
          <category render="true" symbol="196" value="EGEDE" label="EGEDE"/>
          <category render="true" symbol="197" value="EGYPTIANS" label="EGYPTIANS"/>
          <category render="true" symbol="198" value="EKITI" label="EKITI"/>
          <category render="true" symbol="199" value="EKOI" label="EKOI"/>
          <category render="true" symbol="200" value="EKONDA" label="EKONDA"/>
          <category render="true" symbol="201" value="ESA" label="ESA"/>
          <category render="true" symbol="202" value="EWE" label="EWE"/>
          <category render="true" symbol="203" value="FAJULU" label="FAJULU"/>
          <category render="true" symbol="204" value="FALI" label="FALI"/>
          <category render="true" symbol="205" value="FANG" label="FANG"/>
          <category render="true" symbol="206" value="FANTI" label="FANTI"/>
          <category render="true" symbol="207" value="FANYAN" label="FANYAN"/>
          <category render="true" symbol="208" value="FERTIT" label="FERTIT"/>
          <category render="true" symbol="209" value="FEZARA" label="FEZARA"/>
          <category render="true" symbol="210" value="FEZZAN" label="FEZZAN"/>
          <category render="true" symbol="211" value="FIA" label="FIA"/>
          <category render="true" symbol="212" value="FIGIG" label="FIGIG"/>
          <category render="true" symbol="213" value="FILALA" label="FILALA"/>
          <category render="true" symbol="214" value="FIPA" label="FIPA"/>
          <category render="true" symbol="215" value="FON" label="FON"/>
          <category render="true" symbol="216" value="FOUTADJALON" label="FOUTADJALON"/>
          <category render="true" symbol="217" value="FOUTATORO" label="FOUTATORO"/>
          <category render="true" symbol="218" value="FUNGON" label="FUNGON"/>
          <category render="true" symbol="219" value="FUR" label="FUR"/>
          <category render="true" symbol="220" value="FUT" label="FUT"/>
          <category render="true" symbol="221" value="GA" label="GA"/>
          <category render="true" symbol="222" value="GAALIIN" label="GAALIIN"/>
          <category render="true" symbol="223" value="GABERI" label="GABERI"/>
          <category render="true" symbol="224" value="GADAMES" label="GADAMES"/>
          <category render="true" symbol="225" value="GAFSA" label="GAFSA"/>
          <category render="true" symbol="226" value="GAGU" label="GAGU"/>
          <category render="true" symbol="227" value="GALIM" label="GALIM"/>
          <category render="true" symbol="228" value="GAN" label="GAN"/>
          <category render="true" symbol="229" value="GANDA" label="GANDA"/>
          <category render="true" symbol="230" value="GBANDE" label="GBANDE"/>
          <category render="true" symbol="231" value="GBARI" label="GBARI"/>
          <category render="true" symbol="232" value="GERAWA" label="GERAWA"/>
          <category render="true" symbol="233" value="GERI" label="GERI"/>
          <category render="true" symbol="234" value="GIBE" label="GIBE"/>
          <category render="true" symbol="235" value="GIL" label="GIL"/>
          <category render="true" symbol="236" value="GILI" label="GILI"/>
          <category render="true" symbol="237" value="GIMIRA" label="GIMIRA"/>
          <category render="true" symbol="238" value="GIMMA" label="GIMMA"/>
          <category render="true" symbol="239" value="GISIGA" label="GISIGA"/>
          <category render="true" symbol="240" value="GISU" label="GISU"/>
          <category render="true" symbol="241" value="GOBU" label="GOBU"/>
          <category render="true" symbol="242" value="GOGO" label="GOGO"/>
          <category render="true" symbol="243" value="GOLA" label="GOLA"/>
          <category render="true" symbol="244" value="GOMANI" label="GOMANI"/>
          <category render="true" symbol="245" value="GOROA" label="GOROA"/>
          <category render="true" symbol="246" value="GOSHA" label="GOSHA"/>
          <category render="true" symbol="247" value="GREBO" label="GREBO"/>
          <category render="true" symbol="248" value="GRUNSHI" label="GRUNSHI"/>
          <category render="true" symbol="249" value="GUANCHE" label="GUANCHE"/>
          <category render="true" symbol="250" value="GUANG" label="GUANG"/>
          <category render="true" symbol="251" value="GUDE" label="GUDE"/>
          <category render="true" symbol="252" value="GUIN" label="GUIN"/>
          <category render="true" symbol="253" value="GULA" label="GULA"/>
          <category render="true" symbol="254" value="GULE" label="GULE"/>
          <category render="true" symbol="255" value="GUMUZ" label="GUMUZ"/>
          <category render="true" symbol="256" value="GUN" label="GUN"/>
          <category render="true" symbol="257" value="GURAGE" label="GURAGE"/>
          <category render="true" symbol="258" value="GURENSI" label="GURENSI"/>
          <category render="true" symbol="259" value="GURMA" label="GURMA"/>
          <category render="true" symbol="260" value="GURO" label="GURO"/>
          <category render="true" symbol="261" value="GUSII" label="GUSII"/>
          <category render="true" symbol="262" value="GWANDARA" label="GWANDARA"/>
          <category render="true" symbol="263" value="GYRIAMA" label="GYRIAMA"/>
          <category render="true" symbol="264" value="HA" label="HA"/>
          <category render="true" symbol="265" value="HABBANIA" label="HABBANIA"/>
          <category render="true" symbol="266" value="HADENDOWA" label="HADENDOWA"/>
          <category render="true" symbol="267" value="HADIMU" label="HADIMU"/>
          <category render="true" symbol="268" value="HAMAMA" label="HAMAMA"/>
          <category render="true" symbol="269" value="HAMAR" label="HAMAR"/>
          <category render="true" symbol="270" value="HAMYAN" label="HAMYAN"/>
          <category render="true" symbol="271" value="HARARI" label="HARARI"/>
          <category render="true" symbol="272" value="HASANIA" label="HASANIA"/>
          <category render="true" symbol="273" value="HAUSA" label="HAUSA"/>
          <category render="true" symbol="274" value="HAWIYA" label="HAWIYA"/>
          <category render="true" symbol="275" value="HAYA" label="HAYA"/>
          <category render="true" symbol="276" value="HEHE" label="HEHE"/>
          <category render="true" symbol="277" value="HEIKUM" label="HEIKUM"/>
          <category render="true" symbol="278" value="HEMAT" label="HEMAT"/>
          <category render="true" symbol="279" value="HERERO" label="HERERO"/>
          <category render="true" symbol="280" value="HIECHWARE" label="HIECHWARE"/>
          <category render="true" symbol="281" value="HLENGWE" label="HLENGWE"/>
          <category render="true" symbol="282" value="HOLO" label="HOLO"/>
          <category render="true" symbol="283" value="HOLOHOLO" label="HOLOHOLO"/>
          <category render="true" symbol="284" value="HUNDE" label="HUNDE"/>
          <category render="true" symbol="285" value="HURUTSHE" label="HURUTSHE"/>
          <category render="true" symbol="286" value="IBIBIO" label="IBIBIO"/>
          <category render="true" symbol="287" value="IBO" label="IBO"/>
          <category render="true" symbol="288" value="IDIO" label="IDIO"/>
          <category render="true" symbol="289" value="IDOMA" label="IDOMA"/>
          <category render="true" symbol="290" value="IFE" label="IFE"/>
          <category render="true" symbol="291" value="IFORA" label="IFORA"/>
          <category render="true" symbol="292" value="IGALA" label="IGALA"/>
          <category render="true" symbol="293" value="IGBIRA" label="IGBIRA"/>
          <category render="true" symbol="294" value="IJAW" label="IJAW"/>
          <category render="true" symbol="295" value="IJEBU" label="IJEBU"/>
          <category render="true" symbol="296" value="IKASA" label="IKASA"/>
          <category render="true" symbol="297" value="ILA" label="ILA"/>
          <category render="true" symbol="298" value="IMRAGEN" label="IMRAGEN"/>
          <category render="true" symbol="299" value="INGASSANA" label="INGASSANA"/>
          <category render="true" symbol="300" value="IRAMBA" label="IRAMBA"/>
          <category render="true" symbol="301" value="IRAQW" label="IRAQW"/>
          <category render="true" symbol="302" value="ISHAAK" label="ISHAAK"/>
          <category render="true" symbol="303" value="ISOKO" label="ISOKO"/>
          <category render="true" symbol="304" value="ITSEKIRI" label="ITSEKIRI"/>
          <category render="true" symbol="305" value="ITTU" label="ITTU"/>
          <category render="true" symbol="306" value="IWA" label="IWA"/>
          <category render="true" symbol="307" value="IYALA" label="IYALA"/>
          <category render="true" symbol="308" value="JALO" label="JALO"/>
          <category render="true" symbol="309" value="JANJERO" label="JANJERO"/>
          <category render="true" symbol="310" value="JARAWA" label="JARAWA"/>
          <category render="true" symbol="311" value="JEBALA" label="JEBALA"/>
          <category render="true" symbol="312" value="JEN" label="JEN"/>
          <category render="true" symbol="313" value="JERAWA, CHAWAI (SW)" label="JERAWA, CHAWAI (SW)"/>
          <category render="true" symbol="314" value="JERBA" label="JERBA"/>
          <category render="true" symbol="315" value="JERID" label="JERID"/>
          <category render="true" symbol="316" value="JIBU" label="JIBU"/>
          <category render="true" symbol="317" value="JIE" label="JIE"/>
          <category render="true" symbol="318" value="JOFRA" label="JOFRA"/>
          <category render="true" symbol="319" value="JUKUN" label="JUKUN"/>
          <category render="true" symbol="320" value="JUR" label="JUR"/>
          <category render="true" symbol="321" value="KABABISH" label="KABABISH"/>
          <category render="true" symbol="322" value="KABRE" label="KABRE"/>
          <category render="true" symbol="323" value="KABYLE" label="KABYLE"/>
          <category render="true" symbol="324" value="KADARA" label="KADARA"/>
          <category render="true" symbol="325" value="KAFA" label="KAFA"/>
          <category render="true" symbol="326" value="KAGORO" label="KAGORO"/>
          <category render="true" symbol="327" value="KAKA" label="KAKA"/>
          <category render="true" symbol="328" value="KALAI" label="KALAI"/>
          <category render="true" symbol="329" value="KAM" label="KAM"/>
          <category render="true" symbol="330" value="KAMBA" label="KAMBA"/>
          <category render="true" symbol="331" value="KAMBATA" label="KAMBATA"/>
          <category render="true" symbol="332" value="KAMBERI" label="KAMBERI"/>
          <category render="true" symbol="333" value="KAMIR" label="KAMIR"/>
          <category render="true" symbol="334" value="KAMUKU" label="KAMUKU"/>
          <category render="true" symbol="335" value="KANEMBU" label="KANEMBU"/>
          <category render="true" symbol="336" value="KANURI" label="KANURI"/>
          <category render="true" symbol="337" value="KAONDE" label="KAONDE"/>
          <category render="true" symbol="338" value="KAPSIKI" label="KAPSIKI"/>
          <category render="true" symbol="339" value="KARA" label="KARA"/>
          <category render="true" symbol="340" value="KARABORO" label="KARABORO"/>
          <category render="true" symbol="341" value="KARAMOJONG" label="KARAMOJONG"/>
          <category render="true" symbol="342" value="KARANGA" label="KARANGA"/>
          <category render="true" symbol="343" value="KARE" label="KARE"/>
          <category render="true" symbol="344" value="KAREKARE" label="KAREKARE"/>
          <category render="true" symbol="345" value="KASONKE" label="KASONKE"/>
          <category render="true" symbol="346" value="KATAB" label="KATAB"/>
          <category render="true" symbol="347" value="KATLA" label="KATLA"/>
          <category render="true" symbol="348" value="KAWAR" label="KAWAR"/>
          <category render="true" symbol="349" value="KEBU" label="KEBU"/>
          <category render="true" symbol="350" value="KELA" label="KELA"/>
          <category render="true" symbol="351" value="KEMANT" label="KEMANT"/>
          <category render="true" symbol="352" value="KENGA" label="KENGA"/>
          <category render="true" symbol="353" value="KENTU" label="KENTU"/>
          <category render="true" symbol="354" value="KEPERE" label="KEPERE"/>
          <category render="true" symbol="355" value="KERARISH" label="KERARISH"/>
          <category render="true" symbol="356" value="KEREWE" label="KEREWE"/>
          <category render="true" symbol="357" value="KEYU" label="KEYU"/>
          <category render="true" symbol="358" value="KGALAGADI" label="KGALAGADI"/>
          <category render="true" symbol="359" value="KGATLA" label="KGATLA"/>
          <category render="true" symbol="360" value="KHARGA" label="KHARGA"/>
          <category render="true" symbol="361" value="KIKUYU" label="KIKUYU"/>
          <category render="true" symbol="362" value="KILINGA" label="KILINGA"/>
          <category render="true" symbol="363" value="KIMBU" label="KIMBU"/>
          <category render="true" symbol="364" value="KIMBUNDU" label="KIMBUNDU"/>
          <category render="true" symbol="365" value="KIMR" label="KIMR"/>
          <category render="true" symbol="366" value="KINDIGA" label="KINDIGA"/>
          <category render="true" symbol="367" value="KINGA" label="KINGA"/>
          <category render="true" symbol="368" value="KIPSIGI" label="KIPSIGI"/>
          <category render="true" symbol="369" value="KISAMA" label="KISAMA"/>
          <category render="true" symbol="370" value="KISI" label="KISI"/>
          <category render="true" symbol="371" value="KISSI" label="KISSI"/>
          <category render="true" symbol="372" value="KITA" label="KITA"/>
          <category render="true" symbol="373" value="KOALIB" label="KOALIB"/>
          <category render="true" symbol="374" value="KOBA" label="KOBA"/>
          <category render="true" symbol="375" value="KOKO" label="KOKO"/>
          <category render="true" symbol="376" value="KOM" label="KOM"/>
          <category render="true" symbol="377" value="KOMA" label="KOMA"/>
          <category render="true" symbol="378" value="KOMONO" label="KOMONO"/>
          <category render="true" symbol="379" value="KONA" label="KONA"/>
          <category render="true" symbol="380" value="KONGO" label="KONGO"/>
          <category render="true" symbol="381" value="KONJO" label="KONJO"/>
          <category render="true" symbol="382" value="KONKOMBA" label="KONKOMBA"/>
          <category render="true" symbol="383" value="KONO" label="KONO"/>
          <category render="true" symbol="384" value="KONONGO" label="KONONGO"/>
          <category render="true" symbol="385" value="KONSO" label="KONSO"/>
          <category render="true" symbol="386" value="KONYANKE" label="KONYANKE"/>
          <category render="true" symbol="387" value="KORANA" label="KORANA"/>
          <category render="true" symbol="388" value="KORANKO" label="KORANKO"/>
          <category render="true" symbol="389" value="KOREKORE" label="KOREKORE"/>
          <category render="true" symbol="390" value="KORO" label="KORO"/>
          <category render="true" symbol="391" value="KOROCA" label="KOROCA"/>
          <category render="true" symbol="392" value="KOSSI" label="KOSSI"/>
          <category render="true" symbol="393" value="KOTA" label="KOTA"/>
          <category render="true" symbol="394" value="KOTOKO" label="KOTOKO"/>
          <category render="true" symbol="395" value="KOTOPO" label="KOTOPO"/>
          <category render="true" symbol="396" value="KOYAM" label="KOYAM"/>
          <category render="true" symbol="397" value="KPE" label="KPE"/>
          <category render="true" symbol="398" value="KPELLE" label="KPELLE"/>
          <category render="true" symbol="399" value="KRACHI" label="KRACHI"/>
          <category render="true" symbol="400" value="KRAN" label="KRAN"/>
          <category render="true" symbol="401" value="KREDA" label="KREDA"/>
          <category render="true" symbol="402" value="KREISH" label="KREISH"/>
          <category render="true" symbol="403" value="KRU" label="KRU"/>
          <category render="true" symbol="404" value="KUBA" label="KUBA"/>
          <category render="true" symbol="405" value="KUFRA" label="KUFRA"/>
          <category render="true" symbol="406" value="KUKU" label="KUKU"/>
          <category render="true" symbol="407" value="KUKURUKU" label="KUKURUKU"/>
          <category render="true" symbol="408" value="KULANGO" label="KULANGO"/>
          <category render="true" symbol="409" value="KUMU" label="KUMU"/>
          <category render="true" symbol="410" value="KUN" label="KUN"/>
          <category render="true" symbol="411" value="KUNAMA" label="KUNAMA"/>
          <category render="true" symbol="412" value="KUNDA" label="KUNDA"/>
          <category render="true" symbol="413" value="KUNDU" label="KUNDU"/>
          <category render="true" symbol="414" value="KUNG" label="KUNG"/>
          <category render="true" symbol="415" value="KUNTA" label="KUNTA"/>
          <category render="true" symbol="416" value="KUNYI" label="KUNYI"/>
          <category render="true" symbol="417" value="KURAMA, GURE (NE)" label="KURAMA, GURE (NE)"/>
          <category render="true" symbol="418" value="KURFEI" label="KURFEI"/>
          <category render="true" symbol="419" value="KUTSHU" label="KUTSHU"/>
          <category render="true" symbol="420" value="KWANGARE" label="KWANGARE"/>
          <category render="true" symbol="421" value="KWENA" label="KWENA"/>
          <category render="true" symbol="422" value="KWERE" label="KWERE"/>
          <category render="true" symbol="423" value="KWESE" label="KWESE"/>
          <category render="true" symbol="424" value="LABWOR" label="LABWOR"/>
          <category render="true" symbol="425" value="LAGUAT" label="LAGUAT"/>
          <category render="true" symbol="426" value="LAKA (ADAMAWA" label="LAKA (ADAMAWA"/>
          <category render="true" symbol="427" value="LAKA (NDEBELE)" label="LAKA (NDEBELE)"/>
          <category render="true" symbol="428" value="LALA" label="LALA"/>
          <category render="true" symbol="429" value="LAMBA" label="LAMBA"/>
          <category render="true" symbol="430" value="LAMBYA" label="LAMBYA"/>
          <category render="true" symbol="431" value="LANDUMA" label="LANDUMA"/>
          <category render="true" symbol="432" value="LANGO" label="LANGO"/>
          <category render="true" symbol="433" value="LELE" label="LELE"/>
          <category render="true" symbol="434" value="LENDU" label="LENDU"/>
          <category render="true" symbol="435" value="LENGOLA" label="LENGOLA"/>
          <category render="true" symbol="436" value="LENJE" label="LENJE"/>
          <category render="true" symbol="437" value="LESE" label="LESE"/>
          <category render="true" symbol="438" value="LI" label="LI"/>
          <category render="true" symbol="439" value="LIGBI, DEGHA (SE)" label="LIGBI, DEGHA (SE)"/>
[truncated: 687,882 more chars]
