# Supplementary material for: Mancala board games and origins of entrepreneurship in Africa
Source: PLoS One. 2020 Oct 15;15(10):e0240790. doi: 10.1371/journal.pone.0240790 (PMC7561206; doi:10.1371/journal.pone.0240790)
Supplement: S1 File — This zip file contains the underlying datasets, R code and the STATA do-file used to replicate the results of the manuscript. (ZIP) [file pone.0240790.s004.zip › replicationfiles/shp/murdock-master/data-raw/murdock.R]

library(rgdal)
library(sp)

murdock <- rgdal::readOGR(
  dsn = "data-raw/Murdock_EA_2011_vkZ.geojson",
  layer = "OGRGeoJSON"
)

## Clean
# Drop Angola coast shape
murdock <- murdock[murdock$NAME != "Angola coast", ]
murdock$NAME <- droplevels(murdock$NAME)

# Drop any unlabeled shapes
murdock <- murdock[!is.na(murdock$NAME), ]
murdock <- sp::spChFIDs(murdock, as.character(murdock$NAME))

# Clean CodeType
murdock$CodeType <- factor(
  ifelse(grepl("EA", murdock$CodeType), "In EA", "Not in EA"),
  levels = c("In EA", "Not in EA"),
  labels = c("In EA", "Not in EA")
)

## TODO: relabel variables

## Package Data
devtools::use_data(murdock, overwrite = TRUE)
