# Supplementary material for: Mancala board games and origins of entrepreneurship in Africa
Source: PLoS One. 2020 Oct 15;15(10):e0240790. doi: 10.1371/journal.pone.0240790 (PMC7561206; doi:10.1371/journal.pone.0240790)
Supplement: S1 File — This zip file contains the underlying datasets, R code and the STATA do-file used to replicate the results of the manuscript. (ZIP) [file pone.0240790.s004.zip › replicationfiles/shp/murdock-master/data-raw/Murdock_EA_2011_vkZ.geojson]

{
"type": "FeatureCollection",
                                                                                                                                  
"features": [
{ "type": "Feature", "id": 0, "properties": { "id": "103", "NAME": "ABABDA", "TRIBE_CODE": "1", "LAT": 23.161800, "LON": 33.701600, "Name_Displ": "ABABDA", "CODE": "Ca34", "CultureGrp": "Beja", "Name_30": "1", "Cultgrp_30": "14", "Code_30": "18", "NOTES": "", "CodeType": "EA", "Shape_Leng": 18.084000, "Shape_Area": 13.544000, "v107": "ABABDA. .", "keywords": "", "V107_1": "ABABDA. .", "V112": "no trance states of any kind are known to occur", "V113": "", "V114": "95", "V100": "0", "V102": "1920", "V104": "24", "V106": "34", "V1": "0-5% Dependence", "V2": "6-15% Dependence", "V3": "0-5% Dependence", "V4": "76-85% Dependence", "V5": "6-15% Dependence", "V6": "Bride Price or wealth, to bride's family", "V7": "no alternate mode", "V8": "Independent nuclear family, polygyny", "V9": "Independent nuclear, polygyny", "V10": "Uxrilocal", "V11": "Wife to husband's group", "V12": "Patrilocal", "V13": "No alternate form", "V14": "No alternate form", "V15": "Agamous communities", "V16": "Other than clan communities", "V17": "Sibs, i.e.,  lineages in multiple communities", "V18": "No different from variable 17, or Lo, Po, or So", "V19": "None", "V20": "No different from variable 17, or Lo, Po, or So", "V21": "Unilineal descent groups", "V22": "No secondary cognatic groups", "V23": "Quadrilateral any first cousin allowed", "V24": "All four cousins", "V25": "Quadrilateral, FaSiDa preferred", "V26": "FaBrDa preferred", "V27": "missing data", "V28": "Casual agriculture", "V29": "Cereal grains", "V30": "Nomadic or fully migratory", "V31": "Fewer than 50", "V32": "Three levels", "V33": "One levels", "V34": "Supportive of human morality", "V35": "missing data", "V36": "missing data", "V37": "6 to 10 years", "V38": "missing data", "V39": "absent", "V40": "camels, alpacas, or llamas", "V41": "milked more often than sporadically", "V42": "pastoralism contributes most", "V43": "patrilineal", "V44": "missing data", "V45": "missing data", "V46": "missing data", "V47": "missing data", "V48": "missing data", "V49": "missing data", "V50": "missing data", "V51": "missing data", "V52": "missing data", "V53": "missing data", "V54": "missing data", "V55": "missing data", "V56": "missing data", "V57": "missing data", "V58": "missing data", "V59": "missing data", "V60": "missing data", "V61": "missing data", "V62": "missing data", "V63": "missing data", "V64": "missing data", "V65": "missing data", "V66": "missing data", "V67": "missing data", "V68": "missing data", "V69": "0", "V70": "missing data", "V71": "missing data", "V72": "Appointment by higher authority", "V73": "nonhereditary", "V74": "missing data", "V75": "missing data", "V76": "missing data", "V77": "missing data", "V78": "missing data", "V79": "rectangular or square", "V80": "floor formed by ground", "V81": "mats, latticework, or wattle", "V82": "gabled", "V83": "mats", "V84": "circular", "V85": "floor formed by ground", "V86": "missing data", "V87": "dome or hemisphere", "V88": "mats", "V89": "no", "V90": "insufficient information", "V91": "C", "V92": "a", "V93": "34", "V94": "insufficient information or not coded", "V95": "not coded", "V96": "not coded", "V97": "Africa- Mideastern", "V98": "7", "V99": "13" }, "geometry": { "type": "MultiPolygon", "coordinates": [ [ [ [ 35.739710020254925, 22.87610925401416 ], [ 35.544120020072768, 22.643259253797304 ], [ 35.070680019631844, 22.278319253457425 ], [ 34.547920019144989, 21.854189253062422 ], [ 34.143520018768356, 21.548429252777662 ], [ 33.896940018538714, 21.410339252649056 ], [ 33.670080018327432, 21.262389252511266 ], [ 33.512270018180459, 21.134169252391853 ], [ 33.374180018051852, 20.966489252235689 ], [ 33.324860018005921, 20.680449251969293 ], [ 33.334730018015115, 20.2563292515743 ], [ 33.39391001807023, 19.832199251179297 ], [ 33.370532018048458, 19.819398251167378 ], [ 32.565380017298601, 19.378489250756747 ], [ 32.563929017297248, 19.383198250761133 ], [ 32.36812001711489, 20.019609251353838 ], [ 32.269480017023021, 20.483189251785582 ], [ 32.131400016894425, 21.134169252391853 ], [ 32.082080016848494, 21.528699252759289 ], [ 32.062350016830116, 21.824599253034865 ], [ 31.973580016747444, 22.002139253200212 ], [ 31.973580016747444, 22.228999253411494 ], [ 32.042630016811749, 22.426269253595216 ], [ 32.121530016885231, 22.584079253742186 ], [ 32.299070017050582, 22.78134925392591 ], [ 32.417430017160811, 22.889849254026956 ], [ 32.555520017289417, 23.027929254155556 ], [ 32.723200017445585, 23.175879254293342 ], [ 32.811970017528253, 23.39287925449544 ], [ 32.900740017610929, 23.649319254734269 ], [ 32.920470017629306, 23.935359255000666 ], [ 32.912750017622116, 24.058741255115574 ], [ 32.924410017632972, 24.059639255116409 ], [ 33.023040017724831, 24.316089255355248 ], [ 33.072360017770762, 24.71061925572268 ], [ 32.99345001769727, 25.045979256035011 ], [ 32.835640017550304, 25.322149256292214 ], [ 32.737010017458445, 25.578599256531049 ], [ 32.766600017485999, 25.825179256760695 ], [ 32.835640017550304, 26.012589256935236 ], [ 32.940128017647616, 26.21284625712174 ], [ 32.94414001765135, 26.20590925711528 ], [ 34.099890018727727, 26.433269257327023 ], [ 34.10110001872885, 26.429999257323978 ], [ 34.10972001873688, 26.410549257305863 ], [ 34.122220018748521, 26.394439257290863 ], [ 34.129710018755496, 26.387499257284396 ], [ 34.143050018767923, 26.372219257270167 ], [ 34.151660018775942, 26.352779257252063 ], [ 34.155000018779049, 26.343049257242999 ], [ 34.162500018786034, 26.335829257236277 ], [ 34.16750001879069, 26.326939257227998 ], [ 34.173330018796122, 26.318609257220238 ], [ 34.181940018804141, 26.299719257202646 ], [ 34.187220018809057, 26.290829257194368 ], [ 34.191380018812929, 26.281669257185836 ], [ 34.201110018821993, 26.250549257156852 ], [ 34.206380018826898, 26.241669257148583 ], [ 34.21416001883415, 26.221659257129946 ], [ 34.222770018842169, 26.202769257112354 ], [ 34.228610018847604, 26.194439257104598 ], [ 34.236660018855105, 26.187499257098132 ], [ 34.250000018867524, 26.172779257084425 ], [ 34.255000018872181, 26.163609257075883 ], [ 34.266390018882788, 26.133889257048207 ], [ 34.271390018887445, 26.126109257040959 ], [ 34.283880018899076, 26.109999257025954 ], [ 34.287500018902449, 26.100279257016904 ], [ 34.300830018914866, 26.084999257002671 ], [ 34.306660018920297, 26.076659256994905 ], [ 34.311660018924954, 26.067499256986373 ], [ 34.315830018928835, 26.057779256977323 ], [ 34.324170018936606, 26.026109256947827 ], [ 34.332770018944615, 26.007219256930235 ], [ 34.343600018954696, 25.989999256914196 ], [ 34.351100018961681, 25.982779256907474 ], [ 34.357500018967642, 25.974999256900226 ], [ 34.366660018976177, 25.969439256895051 ], [ 34.373050018982127, 25.961109256887291 ], [ 34.374440018983421, 25.949169256876171 ], [ 34.380270018988853, 25.941669256869186 ], [ 34.407780019014467, 25.924439256853141 ], [ 34.41306001901939, 25.91527925684461 ], [ 34.416380019022476, 25.904999256835033 ], [ 34.417500019023521, 25.893329256824167 ], [ 34.424440019029987, 25.87332925680554 ], [ 34.428890019034128, 25.863609256796487 ], [ 34.43472001903956, 25.854999256788467 ], [ 34.438050019042663, 25.845279256779417 ], [ 34.445550019049648, 25.837779256772432 ], [ 34.461940019064912, 25.824999256760528 ], [ 34.469160019071637, 25.817779256753806 ], [ 34.47778001907966, 25.799719256736985 ], [ 34.481380019083012, 25.789999256727931 ], [ 34.487220019088454, 25.781669256720175 ], [ 34.493610019094405, 25.773889256712931 ], [ 34.50916001910889, 25.760559256700514 ], [ 34.526380019124922, 25.748329256689125 ], [ 34.536110019133986, 25.742499256683693 ], [ 34.543610019140971, 25.735549256677221 ], [ 34.549440019146402, 25.727219256669464 ], [ 34.554440019151059, 25.718049256660922 ], [ 34.559720019155975, 25.697499256641784 ], [ 34.563890019159857, 25.686939256631952 ], [ 34.576390019171498, 25.671669256617729 ], [ 34.580550019175377, 25.661939256608669 ], [ 34.583330019177964, 25.651389256598844 ], [ 34.585270019179774, 25.639719256587973 ], [ 34.58861001918288, 25.62999925657892 ], [ 34.593050019187018, 25.620279256569869 ], [ 34.6052700191984, 25.604159256554855 ], [ 34.612780019205388, 25.597219256548392 ], [ 34.625270019217027, 25.581109256533388 ], [ 34.634440019225565, 25.562769256516308 ], [ 34.637210019228142, 25.551939256506223 ], [ 34.638330019229187, 25.540279256495364 ], [ 34.640830019231515, 25.529159256485006 ], [ 34.64861001923876, 25.509719256466902 ], [ 34.669170019257912, 25.487219256445947 ], [ 34.672490019260998, 25.477499256436893 ], [ 34.67638001926462, 25.454719256415679 ], [ 34.679990019267983, 25.444159256405843 ], [ 34.688330019275753, 25.425549256388511 ], [ 34.695270019282219, 25.404719256369113 ], [ 34.700550019287135, 25.383889256349715 ], [ 34.719990019305236, 25.373049256339616 ], [ 34.734720019318956, 25.358889256326432 ], [ 34.74472001932827, 25.340829256309611 ], [ 34.759990019342489, 25.301939256273393 ], [ 34.770830019352587, 25.284439256257095 ], [ 34.778330019359572, 25.277499256250628 ], [ 34.792500019372767, 25.25026925622527 ], [ 34.79583001937587, 25.239999256215704 ], [ 34.809440019388546, 25.211939256189574 ], [ 34.815280019393981, 25.203609256181814 ], [ 34.819440019397859, 25.194439256173276 ], [ 34.837490019414666, 25.169999256150511 ], [ 34.844440019421143, 25.149999256131885 ], [ 34.849440019425799, 25.140829256123347 ], [ 34.864720019440028, 25.121939256105755 ], [ 34.876110019450635, 25.104999256089975 ], [ 34.880270019454514, 25.096109256081697 ], [ 34.895270019468484, 25.06943925605686 ], [ 34.914160019486076, 25.045559256034618 ], [ 34.924160019495389, 25.027499256017798 ], [ 34.936390019506774, 25.011109256002534 ], [ 34.940830019510912, 25.002219255994255 ], [ 34.941940019511947, 24.990559255983396 ], [ 34.939990019510127, 24.977499255971232 ], [ 34.940830019510912, 24.96499925595959 ], [ 34.94527001951505, 24.95527925595054 ], [ 34.971110019539111, 24.937499255933979 ], [ 34.979160019546612, 24.931109255928028 ], [ 34.98638001955333, 24.923889255921306 ], [ 34.990550019557219, 24.914169255912253 ], [ 34.991660019558253, 24.901939255900864 ], [ 34.991100019557727, 24.88888925588871 ], [ 34.991660019558253, 24.876389255877069 ], [ 34.995830019562135, 24.867219255868527 ], [ 34.998330019564463, 24.856389255858442 ], [ 34.994440019560841, 24.830279255834125 ], [ 34.995550019561875, 24.818609255823255 ], [ 34.998890019564982, 24.808329255813682 ], [ 35.017490019582304, 24.796669255802822 ], [ 35.032780019596544, 24.783049255790136 ], [ 35.040830019604044, 24.777499255784967 ], [ 35.056390019618533, 24.763049255771509 ], [ 35.06277001962448, 24.755549255764524 ], [ 35.070270019631465, 24.748329255757803 ], [ 35.075000019635866, 24.739999255750043 ], [ 35.081660019642072, 24.731389255742027 ], [ 35.086660019646729, 24.723049255734256 ], [ 35.090000019649835, 24.713329255725206 ], [ 35.092500019652164, 24.701659255714336 ], [ 35.094720019654233, 24.67832925569261 ], [ 35.102220019661218, 24.671109255685884 ], [ 35.105550019664321, 24.661389255676834 ], [ 35.108330019666909, 24.638049255655094 ], [ 35.111940019670271, 24.627499255645269 ], [ 35.117490019675436, 24.619719255638024 ], [ 35.138610019695108, 24.59721925561707 ], [ 35.146110019702093, 24.590829255611119 ], [ 35.165280019719944, 24.579999255601031 ], [ 35.170270019724597, 24.570829255592493 ], [ 35.166110019720719, 24.559999255582404 ], [ 35.156100019711396, 24.556109255578782 ], [ 35.147500019703386, 24.550829255573866 ], [ 35.141940019698211, 24.541389255565075 ], [ 35.141390019697695, 24.528329255552912 ], [ 35.138610019695108, 24.517499255542823 ], [ 35.176940019730807, 24.490279255517475 ], [ 35.191670019744528, 24.476109255504277 ], [ 35.203050019755125, 24.45915925548849 ], [ 35.209720019761335, 24.438329255469093 ], [ 35.221380019772191, 24.422219255454088 ], [ 35.234990019784867, 24.407219255440118 ], [ 35.252780019801435, 24.394999255428736 ], [ 35.271110019818508, 24.384159255418641 ], [ 35.285550019831959, 24.369999255405453 ], [ 35.294440019840238, 24.363609255399503 ], [ 35.323330019867143, 24.347499255384498 ], [ 35.330550019873868, 24.341109255378548 ], [ 35.336940019879819, 24.332499255370529 ], [ 35.343600019886019, 24.325549255364056 ], [ 35.353050019894823, 24.319719255358628 ], [ 35.366940019907759, 24.304719255344658 ], [ 35.383050019922763, 24.290549255331459 ], [ 35.397770019936473, 24.263889255306633 ], [ 35.405830019943977, 24.257499255300679 ], [ 35.419440019956653, 24.242779255286973 ], [ 35.430270019966741, 24.225279255270674 ], [ 35.444440019979936, 24.185549255233671 ], [ 35.451660019986662, 24.178329255226949 ], [ 35.461940019996234, 24.171109255220223 ], [ 35.471660020005288, 24.166109255215567 ], [ 35.478050020011239, 24.158329255208322 ], [ 35.483600020016404, 24.149999255200562 ], [ 35.487220020019777, 24.140269255191502 ], [ 35.489720020022105, 24.129169255181164 ], [ 35.494720020026762, 24.119999255172623 ], [ 35.501110020032712, 24.112779255165901 ], [ 35.513050020043835, 24.110549255163821 ], [ 35.513610020044354, 24.120829255173398 ], [ 35.497500020029349, 24.133609255185299 ], [ 35.494720020026762, 24.143329255194352 ], [ 35.50527002003659, 24.144439255195387 ], [ 35.515830020046423, 24.139159255190467 ], [ 35.57166002009842, 24.105829255159428 ], [ 35.579720020105924, 24.099159255153214 ], [ 35.594160020119375, 24.084999255140026 ], [ 35.599160020124032, 24.07665925513226 ], [ 35.603050020127654, 24.065549255121912 ], [ 35.610830020134898, 24.033609255092166 ], [ 35.61666002014033, 24.024439255083628 ], [ 35.623890020147059, 24.018059255077684 ], [ 35.634990020157396, 24.01360925507354 ], [ 35.648330020169823, 24.012499255072505 ], [ 35.660550020181205, 24.01332925507328 ], [ 35.671100020191027, 24.016389255076131 ], [ 35.683880020202928, 24.017499255077162 ], [ 35.697490020215604, 24.016109255075868 ], [ 35.708610020225962, 24.013889255073803 ], [ 35.719720020236309, 24.009159255069395 ], [ 35.733920020249535, 23.999999255060864 ], [ 35.755000020269165, 23.986109255047928 ], [ 35.763050020276665, 23.978889255041206 ], [ 35.783050020295292, 23.956939255020764 ], [ 35.788600020300457, 23.948329255012744 ], [ 35.791380020303045, 23.937499255002656 ], [ 35.804160020314953, 23.921939254988168 ], [ 35.813050020323232, 23.916109254982736 ], [ 35.817210020327103, 23.906939254974198 ], [ 35.8072200203178, 23.90249925497006 ], [ 35.794440020305899, 23.9055492549729 ], [ 35.778880020291403, 23.931659254997218 ], [ 35.771940020284944, 23.939439255004466 ], [ 35.760830020274597, 23.943329255008088 ], [ 35.749440020263989, 23.942219255007053 ], [ 35.732220020247951, 23.930549254996183 ], [ 35.723050020239413, 23.926109254992049 ], [ 35.712490020229573, 23.922219254988427 ], [ 35.698880020216897, 23.921939254988168 ], [ 35.686100020204996, 23.925279254991278 ], [ 35.666380020186629, 23.934719255000068 ], [ 35.654440020175514, 23.938609255003691 ], [ 35.640830020162838, 23.938329255003431 ], [ 35.618890020142402, 23.931659254997218 ], [ 35.606110020130501, 23.934719255000068 ], [ 35.598050020122997, 23.940549255005497 ], [ 35.583610020109546, 23.954719255018695 ], [ 35.558610020086263, 23.951389255015595 ], [ 35.549160020077466, 23.955829255019729 ], [ 35.54861002007695, 23.966109255029302 ], [ 35.55499002008289, 23.974999255037581 ], [ 35.549440020077725, 23.982779255044829 ], [ 35.536660020065824, 23.985829255047669 ], [ 35.526110020055995, 23.982779255044829 ], [ 35.516110020046682, 23.977779255040172 ], [ 35.508330020039438, 23.971659255034471 ], [ 35.500550020032193, 23.964439255027749 ], [ 35.496380020028305, 23.954999255018954 ], [ 35.488610020021071, 23.947499255011969 ], [ 35.483050020015895, 23.938329255003431 ], [ 35.484720020017448, 23.926389254992312 ], [ 35.488050020020552, 23.916659254983248 ], [ 35.488330020020811, 23.904439254971869 ], [ 35.48416002001693, 23.893329254961522 ], [ 35.484440020017189, 23.881659254950652 ], [ 35.487220020019777, 23.871389254941089 ], [ 35.486660020019258, 23.859719254930219 ], [ 35.481110020014086, 23.835829254907971 ], [ 35.477780020010982, 23.824999254897882 ], [ 35.47583002000917, 23.811939254885722 ], [ 35.479720020012792, 23.802219254876668 ], [ 35.487780020020296, 23.795829254870718 ], [ 35.491940020024174, 23.786659254862176 ], [ 35.502490020033996, 23.782779254858564 ], [ 35.508050020039178, 23.792219254867355 ], [ 35.512210020043049, 23.782499254858301 ], [ 35.512500020043319, 23.76999925484666 ], [ 35.502490020033996, 23.7663892548433 ], [ 35.49528002002728, 23.758329254835793 ], [ 35.496380020028305, 23.747219254825445 ], [ 35.50361002003504, 23.740829254819495 ], [ 35.51028002004125, 23.732499254811735 ], [ 35.514440020045129, 23.723329254803197 ], [ 35.516110020046682, 23.712219254792849 ], [ 35.512210020043049, 23.671939254755337 ], [ 35.51028002004125, 23.658889254743183 ], [ 35.506940020038144, 23.647219254732313 ], [ 35.501940020033487, 23.637779254723522 ], [ 35.493330020025468, 23.630549254716787 ], [ 35.494440020026502, 23.621669254708518 ], [ 35.498050020029865, 23.611939254699458 ], [ 35.50361002003504, 23.601939254690144 ], [ 35.50388002003529, 23.593049254681862 ], [ 35.500830020032453, 23.574439254664533 ], [ 35.502780020034265, 23.546389254638409 ], [ 35.501660020033228, 23.536659254629345 ], [ 35.492490020024682, 23.508889254603485 ], [ 35.49055002002288, 23.499159254594421 ], [ 35.490830020023139, 23.48971925458563 ], [ 35.493610020025727, 23.480549254577088 ], [ 35.499160020030899, 23.47138925456856 ], [ 35.533880020063229, 23.422779254523288 ], [ 35.539440020068412, 23.413059254514234 ], [ 35.543610020072293, 23.403329254505174 ], [ 35.545550020074103, 23.394169254496642 ], [ 35.552220020080313, 23.374719254478528 ], [ 35.552770020080828, 23.365279254469737 ], [ 35.552220020080313, 23.338329254444638 ], [ 35.55499002008289, 23.309439254417732 ], [ 35.565550020092729, 23.271939254382808 ], [ 35.568330020095317, 23.2524992543647 ], [ 35.568050020095058, 23.243609254356421 ], [ 35.570550020097386, 23.233889254347371 ], [ 35.578890020105149, 23.215829254330551 ], [ 35.586110020111875, 23.206669254322019 ], [ 35.601390020126104, 23.179169254296408 ], [ 35.626110020149127, 23.141389254261224 ], [ 35.630720020153419, 23.133069254253474 ], [ 35.638610020160769, 23.119439254240781 ], [ 35.642780020164651, 23.110549254232499 ], [ 35.662500020183018, 23.041109254167829 ], [ 35.662770020183274, 23.012219254140923 ], [ 35.665830020186121, 22.993329254123331 ], [ 35.667220020187415, 22.975559254106781 ], [ 35.670550020190518, 22.96582925409772 ], [ 35.679990020199305, 22.959999254092288 ], [ 35.690280020208888, 22.951939254084785 ], [ 35.696390020214579, 22.939999254073662 ], [ 35.707770020225183, 22.921939254056845 ], [ 35.71111002022829, 22.912219254047791 ], [ 35.730550020246397, 22.894999254031752 ], [ 35.733330020248985, 22.891389254028393 ], [ 35.735280020250798, 22.882499254020111 ], [ 35.739710020254925, 22.87610925401416 ] ] ] ] } },
{ "type": "Feature", "id": 1, "properties": { "id": "235", "NAME": "CHAKOSSI", "TRIBE_CODE": "148", "LAT": 10.260400, "LON": 0.485524, "Name_Displ": "CHAKOSSI", "CODE": "Ag51", "CultureGrp": "Borgu-Mango", "Name_30": "28", "Cultgrp_30": "21", "Code_30": "1", "NOTES": "Added to Somba", "CodeType": "", "Shape_Leng": 1.796600, "Shape_Area": 0.176500, "v107": "", "keywords": "", "V107_1": "", "V112": "", "V113": "", "V114": "0", "V100": "0", "V102": "0", "V104": "0", "V106": "0", "V1": "", "V2": "", "V3": "", "V4": "", "V5": "", "V6": "", "V7": "", "V8": "", "V9": "", "V10": "", "V11": "", "V12": "", "V13": "", "V14": "", "V15": "", "V16": "", "V17": "", "V18": "", "V19": "", "V20": "", "V21": "", "V22": "", "V23": "", "V24": "", "V25": "", "V26": "", "V27": "", "V28": "", "V29": "", "V30": "", "V31": "", "V32": "", "V33": "", "V34": "", "V35": "", "V36": "", "V37": "", "V38": "", "V39": "", "V40": "", "V41": "", "V42": "", "V43": "", "V44": "", "V45": "", "V46": "", "V47": "", "V48": "", "V49": "", "V50": "", "V51": "", "V52": "", "V53": "", "V54": "", "V55": "", "V56": "", "V57": "", "V58": "", "V59": "", "V60": "", "V61": "", "V62": "", "V63": "", "V64": "", "V65": "", "V66": "", "V67": "", "V68": "", "V69": "0", "V70": "", "V71": "", "V72": "", "V73": "", "V74": "", "V75": "", "V76": "", "V77": "", "V78": "", "V79": "", "V80": "", "V81": "", "V82": "", "V83": "", "V84": "", "V85": "", "V86": "", "V87": "", "V88": "", "V89": "", "V90": "", "V91": "", "V92": "", "V93": "0", "V94": "", "V95": "", "V96": "", "V97": "", "V98": "0", "V99": "0" }, "geometry": { "type": "MultiPolygon", "coordinates": [ [ [ [ 0.788819987704374, 10.375500242372061 ], [ 0.793949987709152, 10.375199242371782 ], [ 0.80651098772085, 10.352589242350724 ], [ 0.825579987738609, 10.318269242318761 ], [ 0.812929987726828, 10.255009242259845 ], [ 0.793949987709152, 10.17909924218915 ], [ 0.788549987704122, 10.108829242123704 ], [ 0.787629987703266, 10.109519242124348 ], [ 0.699059987620778, 10.096859242112556 ], [ 0.55356998748528, 10.103189242118452 ], [ 0.43970998737924, 10.115839242130233 ], [ 0.300539987249628, 10.160119242171472 ], [ 0.199319987155359, 10.198079242206825 ], [ 0.079129987043424, 10.261339242265741 ], [ 0.073900987038554, 10.258120242262743 ], [ 0.201350987157251, 10.420339242413821 ], [ 0.332169987279085, 10.394179242389457 ], [ 0.465009987402802, 10.394179242389457 ], [ 0.578869987508843, 10.387849242383563 ], [ 0.686409987608997, 10.381529242377676 ], [ 0.788819987704374, 10.375500242372061 ] ] ] ] } },
{ "type": "Feature", "id": 2, "properties": { "id": "0", "NAME": "ABARAMBO", "TRIBE_CODE": "2", "LAT": 3.702955, "LON": 26.797300, "Name_Displ": "ABARAMBO", "CODE": "Ai27", "CultureGrp": "Azande", "Name_30": "2", "Cultgrp_30": "6", "Code_30": "25", "NOTES": "", "CodeType": "EA", "Shape_Leng": 0.000000, "Shape_Area": 0.000000, "v107": "ABARAMBO.", "keywords": "", "V107_1": "ABARAMBO.", "V112": "trance explained as due to possession", "V113": "", "V114": "72", "V100": "0", "V102": "1890", "V104": "4", "V106": "27", "V1": "0-5% Dependence", "V2": "16-25% Dependence", "V3": "6-15% Dependence", "V4": "6-15% Dependence", "V5": "56-65% Dependence", "V6": "Bride Price or wealth, to bride's family", "V7": "no alternate mode", "V8": "Polygynous: usual co-wives", "V9": "Non-sororal, separate dwellings", "V10": "Not different from later years", "V11": "Wife to husband's group", "V12": "Patrilocal", "V13": "No alternate form", "V14": "No alternate form", "V15": "Clan communities, or clan barrios", "V16": "Clan communities not segmented into clan barrios", "V17": "Sibs, i.e.,  lineages in multiple communities", "V18": "No different from variable 17, or Lo, Po, or So", "V19": "None", "V20": "No different from variable 17, or Lo, Po, or So", "V21": "Unilineal descent groups", "V22": "No secondary cognatic groups", "V23": "missing data", "V24": "missing data", "V25": "missing data", "V26": "missing data", "V27": "Eskimo", "V28": "Extensive or shifting agriculture", "V29": "Cereal grains", "V30": "Neighborhoods of dispersed family homesteads", "V31": "0", "V32": "Three levels", "V33": "One levels", "V34": "missing data", "V35": "missing data", "V36": "missing data", "V37": "6 to 10 years", "V38": "missing data", "V39": "absent", "V40": "sheep and\/ or goats without larger domestic animals", "V41": "little or no milking", "V42": "extensive agriculture contributes most", "V43": "patrilineal", "V44": "missing data", "V45": "missing data", "V46": "missing data", "V47": "missing data", "V48": "missing data", "V49": "missing data", "V50": "missing data", "V51": "missing data", "V52": "missing data", "V53": "missing data", "V54": "missing data", "V55": "missing data", "V56": "missing data", "V57": "missing data", "V58": "missing data", "V59": "missing data", "V60": "missing data", "V61": "missing data", "V62": "missing data", "V63": "missing data", "V64": "missing data", "V65": "missing data", "V66": "missing data", "V67": "missing data", "V68": "missing data", "V69": "0", "V70": "reported but type not identified", "V71": "absent or exists currently and in past", "V72": "missing data", "V73": "missing data", "V74": "missing data", "V75": "missing data", "V76": "missing data", "V77": "missing data", "V78": "early marriage of females", "V79": "circular", "V80": "floor formed by ground", "V81": "adobe, clay, or dried brick", "V82": "conical", "V83": "grass, leaves, brush or other thatch", "V84": "missing data", "V85": "missing data", "V86": "missing data", "V87": "missing data", "V88": "missing data", "V89": "no", "V90": "insufficient information", "V91": "A", "V92": "i", "V93": "27", "V94": "insufficient information or not coded", "V95": "not coded", "V96": "not coded", "V97": "Africa- Mideastern", "V98": "3", "V99": "3" }, "geometry": { "type": "MultiPolygon", "coordinates": [ [ [ [ 26.450801011603957, 3.392839235868952 ], [ 26.452270011605325, 3.397979235873739 ], [ 26.412560011568342, 3.488749235958275 ], [ 26.37852001153664, 3.579519236042811 ], [ 26.367170011526067, 3.710009236164339 ], [ 26.327460011489087, 3.800779236248875 ], [ 26.321620011483645, 3.800049236248196 ], [ 26.34107001150176, 3.864889236308582 ], [ 26.397810011554604, 3.910269236350846 ], [ 26.465880011618001, 3.967009236403689 ], [ 26.550980011697256, 4.023739236456523 ], [ 26.63608001177651, 4.046429236477655 ], [ 26.715510011850487, 4.052099236482936 ], [ 26.834640011961433, 4.029409236461803 ], [ 26.90272001202484, 4.046429236477655 ], [ 27.010510012125227, 4.069119236498786 ], [ 27.095610012204482, 4.091819236519927 ], [ 27.180710012283736, 4.097489236525208 ], [ 27.220420012320719, 4.046429236477655 ], [ 27.24879001234714, 3.978349236414251 ], [ 27.231770012331289, 3.904599236345565 ], [ 27.203400012304868, 3.813829236261029 ], [ 27.186390012289028, 3.745749236197625 ], [ 27.152350012257326, 3.67766923613422 ], [ 27.141000012246753, 3.637959236097237 ], [ 27.135330012241475, 3.558529236023262 ], [ 27.141000012246753, 3.473429235944007 ], [ 27.106960012215051, 3.394009235870041 ], [ 27.033210012146366, 3.303239235785505 ], [ 26.908400012030128, 3.297559235780215 ], [ 26.806280011935023, 3.297559235780215 ], [ 26.698490011834636, 3.320259235801356 ], [ 26.585020011728957, 3.359969235838339 ], [ 26.528290011676123, 3.371319235848909 ], [ 26.450801011603957, 3.392839235868952 ] ] ] ] } },
{ "type": "Feature", "id": 3, "properties": { "id": "629", "NAME": "ACHOLI", "TRIBE_CODE": "4", "LAT": 3.108121, "LON": 32.656800, "Name_Displ": "ACHOLI", "CODE": "Aj10", "CultureGrp": "Nilotes, Southern", "Name_30": "4", "Cultgrp_30": "18", "Code_30": "18", "NOTES": "", "CodeType": "EA", "Shape_Leng": 6.245200, "Shape_Area": 2.157700, "v107": "ACHOLI. .", "keywords": "", "V107_1": "ACHOLI. .", "V112": "", "V113": "", "V114": "0", "V100": "0", "V102": "1920", "V104": "3", "V106": "32", "V1": "6-15% Dependence", "V2": "6-15% Dependence", "V3": "0-5% Dependence", "V4": "26-35% Dependence", "V5": "46-55% Dependence", "V6": "Bride Price or wealth, to bride's family", "V7": "bride Service, to bride's family", "V8": "Polygynous: usual co-wives", "V9": "Non-sororal, separate dwellings", "V10": "Uxrilocal", "V11": "Wife to husband's group", "V12": "Patrilocal", "V13": "No alternate form", "V14": "No alternate form", "V15": "Agamous communities", "V16": "Other than clan communities", "V17": "Sibs, i.e.,  lineages in multiple communities", "V18": "No different from variable 17, or Lo, Po, or So", "V19": "None", "V20": "No different from variable 17, or Lo, Po, or So", "V21": "Unilineal descent groups", "V22": "No secondary cognatic groups", "V23": "missing data", "V24": "missing data", "V25": "missing data", "V26": "missing data", "V27": "Omaha", "V28": "Extensive or shifting agriculture", "V29": "Cereal grains", "V30": "Separated hamlets, forming a single community", "V31": "0", "V32": "Four levels", "V33": "One levels", "V34": "Not active in human affairs", "V35": "missing data", "V36": "missing data", "V37": "Absent", "V38": "with peers", "V39": "absent", "V40": "sheep and\/ or goats without larger domestic animals", "V41": "milked more often than sporadically", "V42": "extensive agriculture contributes most", "V43": "patrilineal", "V44": "missing data", "V45": "missing data", "V46": "missing data", "V47": "missing data", "V48": "missing data", "V49": "missing data", "V50": "missing data", "V51": "missing data", "V52": "missing data", "V53": "missing data", "V54": "missing data", "V55": "missing data", "V56": "missing data", "V57": "missing data", "V58": "missing data", "V59": "missing data", "V60": "missing data", "V61": "missing data", "V62": "missing data", "V63": "missing data", "V64": "missing data", "V65": "missing data", "V66": "absence among freemen", "V67": "no secondary type", "V68": "absent or insignificant", "V69": "9", "V70": "absence or near absence", "V71": "absent or exists currently and in past", "V72": "missing data", "V73": "missing data", "V74": "missing data", "V75": "missing data", "V76": "patrilineal", "V77": "equal or relatively equal", "V78": "allowed, censured only if pregnancy", "V79": "rectangular or square", "V80": "missing data", "V81": "wood, including logs, planks, poles, bamboo, or shingles", "V82": "missing data", "V83": "grass, leaves, brush or other thatch", "V84": "missing data", "V85": "missing data", "V86": "missing data", "V87": "missing data", "V88": "missing data", "V89": "no", "V90": "insufficient information", "V91": "A", "V92": "j", "V93": "10", "V94": "insufficient information or not coded", "V95": "not coded", "V96": "not coded", "V97": "Africa- Mideastern", "V98": "4", "V99": "9" }, "geometry": { "type": "MultiPolygon", "coordinates": [ [ [ [ 33.25899701794458, 3.885389236327675 ], [ 33.455470018127563, 3.865739236309374 ], [ 33.456041018128097, 3.863640236307419 ], [ 33.484490018154588, 3.759339236210281 ], [ 33.523180018190622, 3.691629236147222 ], [ 33.542520018208634, 3.594899236057135 ], [ 33.605924018267686, 3.526960235993862 ], [ 33.610230018271693, 3.522349235989567 ], [ 33.634420018294222, 3.459479235931015 ], [ 33.648920018307727, 3.328899235809403 ], [ 33.648920018307727, 3.082239235579683 ], [ 33.634420018294222, 2.883949235395011 ], [ 33.628156018288387, 2.868288235380426 ], [ 33.605400018267197, 2.811399235327444 ], [ 33.563063018227766, 2.799852235316689 ], [ 33.499000018168104, 2.782379235300417 ], [ 33.34907001802847, 2.763039235282405 ], [ 33.145940017839287, 2.763039235282405 ], [ 32.991170017695147, 2.743689235264384 ], [ 32.836410017551017, 2.675979235201324 ], [ 32.681640017406878, 2.564739235097723 ], [ 32.54622001728076, 2.429319234971604 ], [ 32.415640017159149, 2.274559234827472 ], [ 32.328580017078067, 2.202009234759905 ], [ 32.321800017071752, 2.204940234762634 ], [ 32.149640016911412, 2.27938923483197 ], [ 31.990030016762766, 2.342269234890532 ], [ 31.815920016600611, 2.385799234931072 ], [ 31.68578101647941, 2.424839234967431 ], [ 31.690180016483509, 2.438029234979715 ], [ 31.665990016460981, 2.602469235132862 ], [ 31.656320016451975, 2.74271923526348 ], [ 31.636327016433352, 2.882690235393838 ], [ 31.676550016470813, 2.98995923549374 ], [ 31.744850016534425, 3.112899235608237 ], [ 31.806320016591673, 3.188029235678207 ], [ 31.901940016680726, 3.263169235748187 ], [ 32.024890016795233, 3.345129235824518 ], [ 32.120510016884282, 3.386109235862684 ], [ 32.209300016966978, 3.420259235894489 ], [ 32.298090017049667, 3.536369236002624 ], [ 32.373220017119635, 3.700299236155296 ], [ 32.455190017195982, 3.864219236307958 ], [ 32.494489017232581, 3.977756236413698 ], [ 32.53032001726595, 3.959839236397011 ], [ 32.625940017354999, 3.973499236409733 ], [ 32.687410017412247, 3.987159236422455 ], [ 32.776200017494943, 3.925689236365207 ], [ 32.858160017571272, 3.850559236295237 ], [ 32.89232001760309, 3.80274923625071 ], [ 32.994770017698499, 3.782259236231627 ], [ 33.083560017781195, 3.768599236218905 ], [ 33.138200017832084, 3.775429236225266 ], [ 33.233820017921133, 3.830069236276154 ], [ 33.26114001794658, 3.87787923632068 ], [ 33.25899701794458, 3.885389236327675 ] ] ] ] } },
{ "type": "Feature", "id": 4, "properties": { "id": "321", "NAME": "AFAR", "TRIBE_CODE": "9", "LAT": 12.334800, "LON": 41.392300, "Name_Displ": "AFAR", "CODE": "Ca6", "CultureGrp": "Afar-Somali", "Name_30": "9", "Cultgrp_30": "2", "Code_30": "24", "NOTES": "", "CodeType": "EA", "Shape_Leng": 16.860500, "Shape_Area": 10.080000, "v107": "AFAR. . .", "keywords": "", "V107_1": "AFAR. . .", "V112": "trance behavior known to occur and is explained", "V113": "", "V114": "87", "V100": "0", "V102": "1880", "V104": "12", "V106": "42", "V1": "6-15% Dependence", "V2": "0-5% Dependence", "V3": "6-15% Dependence", "V4": "76-85% Dependence", "V5": "0-5% Dependence", "V6": "Bride Price or wealth, to bride's family", "V7": "no alternate mode", "V8": "Small extended families", "V9": "Non-sororal, separate dwellings", "V10": "Not different from later years", "V11": "Wife to husband's group", "V12": "Patrilocal", "V13": "No alternate form", "V14": "No alternate form", "V15": "Clan communities, or clan barrios", "V16": "Clan communities not segmented into clan barrios", "V17": "Sibs, i.e.,  lineages in multiple communities", "V18": "No different from variable 17, or Lo, Po, or So", "V19": "None", "V20": "No different from variable 17, or Lo, Po, or So", "V21": "Unilineal descent groups", "V22": "No secondary cognatic groups", "V23": "Quadrilateral any first cousin allowed", "V24": "All four cousins", "V25": "No preferred cousin marriages", "V26": "No preferred cousin marriage", "V27": "Descriptive", "V28": "Casual agriculture", "V29": "Cereal grains", "V30": "Seminomadic", "V31": "100-199", "V32": "Four levels", "V33": "Two levels", "V34": "Supportive of human morality", "V35": "missing data", "V36": "missing data", "V37": "11 to 15 years", "V38": "missing data", "V39": "absent", "V40": "camels, alpacas, or llamas", "V41": "milked more often than sporadically", "V42": "pastoralism contributes most", "V43": "patrilineal", "V44": "males only or almost alone", "V45": "missing data", "V46": "missing data", "V47": "missing data", "V48": "missing data", "V49": "females only", "V50": "missing data", "V51": "missing data", "V52": "missing data", "V53": "differentialted but equal participation", "V54": "missing data", "V55": "craft specialization", "V56": "missing data", "V57": "missing data", "V58": "missing data", "V59": "missing data", "V60": "task absent oe age\/ occupational specialization absent", "V61": "missing data", "V62": "task absent oe age\/ occupational specialization absent", "V63": "missing data", "V64": "task absent oe age\/ occupational specialization absent", "V65": "missing data", "V66": "wealth distinctions", "V67": "no secondary type", "V68": "absent or insignificant", "V69": "9", "V70": "hereditary and socially significant", "V71": "absent or exists currently and in past", "V72": "missing data", "V73": "missing data", "V74": "missing data", "V75": "missing data", "V76": "missing data", "V77": "missing data", "V78": "insistence on virginity", "V79": "circular", "V80": "floor formed by ground", "V81": "missing data", "V82": "dome or hemisphere", "V83": "mats", "V84": "rectangular or square", "V85": "floor formed by ground", "V86": "adobe, clay, or dried brick", "V87": "conical", "V88": "grass, leaves, brush, or other thatch", "V89": "yes", "V90": "insufficient information", "V91": "C", "V92": "a", "V93": "6", "V94": "insufficient information or not coded", "V95": "not coded", "V96": "not coded", "V97": "Africa- Mideastern", "V98": "7", "V99": "13" }, "geometry": { "type": "MultiPolygon", "coordinates": [ [ [ [ 43.148330027378918, 11.721389243497219 ], [ 43.145550027369829, 11.71749924245557 ], [ 43.143610027602769, 11.720829242227172 ], [ 43.139440027589139, 11.723889244534321 ], [ 43.138330026556581, 11.72804924304042 ], [ 43.141940028626244, 11.729999244315012 ], [ 43.147500028644423, 11.731109242021496 ], [ 43.157490027959227, 11.734719244091158 ], [ 43.162220025916831, 11.732499242026041 ], [ 43.161380025674795, 11.727499243277908 ], [ 43.157780028438744, 11.724439244296834 ], [ 43.148330027378918, 11.721389243497219 ] ] ], [ [ [ 43.163890028219434, 11.748059242866557 ], [ 43.160270027968316, 11.744719244913496 ], [ 43.154440027159609, 11.744999243885482 ], [ 43.151940026122503, 11.749439244689642 ], [ 43.152220028420565, 11.753609244703275 ], [ 43.15583002716415, 11.75666924368435 ], [ 43.160830025912283, 11.755829243442317 ], [ 43.16472002695393, 11.752779242642703 ], [ 43.163890028219434, 11.748059242866557 ] ] ], [ [ [ 43.236380026853219, 11.75499924470782 ], [ 43.239170028369841, 11.750559243903661 ], [ 43.236110026062697, 11.746669242862012 ], [ 43.219720026487678, 11.743889242852923 ], [ 43.214440028767562, 11.73527924203513 ], [ 43.210000027963403, 11.732779244324101 ], [ 43.200830025875561, 11.731939244082069 ], [ 43.179990027314929, 11.734999243063143 ], [ 43.178050027547869, 11.73999924513735 ], [ 43.181940028589523, 11.743059244118426 ], [ 43.197490027922498, 11.747779243894572 ], [ 43.201110028173623, 11.751109243666173 ], [ 43.206110026921756, 11.75304924343323 ], [ 43.211660028758473, 11.751389242638158 ], [ 43.218050027511147, 11.751669244936219 ], [ 43.226100027058898, 11.756109242414304 ], [ 43.231110027314564, 11.75666924368435 ], [ 43.236380026853219, 11.75499924470782 ] ] ], [ [ [ 42.958890026328838, 12.829999244968192 ], [ 42.948050028590544, 12.825829244954559 ], [ 42.939160025474692, 12.829719245996206 ], [ 42.934720027996605, 12.838889244757972 ], [ 42.935830025703083, 12.844999244538661 ], [ 42.940550025479233, 12.845549244301173 ], [ 42.944720025492863, 12.842499243501559 ], [ 42.954440027343217, 12.837779243725413 ], [ 42.958330028384864, 12.834999243716323 ], [ 42.958890026328838, 12.829999244968192 ] ] ], [ [ [ 42.918050026123531, 12.85666924433753 ], [ 42.917770027151541, 12.852779243295883 ], [ 42.910830025310275, 12.853049244086408 ], [ 42.905000027827647, 12.851939243053851 ], [ 42.903050026553061, 12.854169243300428 ], [ 42.904720025529592, 12.858059244342074 ], [ 42.908330027599249, 12.861389244113676 ], [ 42.913890027617427, 12.859719245137146 ], [ 42.918050026123531, 12.85666924433753 ] ] ], [ [ [ 42.887210026740554, 12.863049244908748 ], [ 42.881660028229909, 12.861939243876188 ], [ 42.877490028216279, 12.863609246178793 ], [ 42.875550028449219, 12.868329245954939 ], [ 42.872220025351545, 12.871939244698526 ], [ 42.872500027649608, 12.876109244712159 ], [ 42.878050026160253, 12.875829245740174 ], [ 42.882770025936395, 12.873609243675057 ], [ 42.890270025721634, 12.866939245950395 ], [ 42.887210026740554, 12.863049244908748 ] ] ], [ [ [ 42.857220025781075, 12.868609244926926 ], [ 42.853050025767445, 12.867499243894367 ], [ 42.845830028280268, 12.867779246192427 ], [ 42.842500028508667, 12.871389244936015 ], [ 42.844160025977665, 12.876669245982207 ], [ 42.848610028289357, 12.879169243693235 ], [ 42.854160026800002, 12.879169243693235 ], [ 42.859160025548135, 12.876669245982207 ], [ 42.860830027850739, 12.871939244698526 ], [ 42.857220025781075, 12.868609244926926 ] ] ], [ [ [ 42.804440028312449, 12.868889243898911 ], [ 42.798050026233696, 12.868609244926926 ], [ 42.791660027481015, 12.869439243661423 ], [ 42.789720027713962, 12.87443924573563 ], [ 42.792220025424989, 12.879169243693235 ], [ 42.795830027494652, 12.882499243464837 ], [ 42.801670026484814, 12.883609244497395 ], [ 42.811940028097681, 12.879719243455748 ], [ 42.816110028111311, 12.876669245982207 ], [ 42.815830025813256, 12.872499245968573 ], [ 42.812220027069664, 12.870549244693983 ], [ 42.804440028312449, 12.868889243898911 ] ] ], [ [ [ 42.974720027959883, 12.892499244287174 ], [ 42.971660025652731, 12.888609243245527 ], [ 42.962780027370485, 12.89110924428263 ], [ 42.960830026095898, 12.896109246356836 ], [ 42.963880026895509, 12.89999924407241 ], [ 42.969440026913688, 12.901109245104967 ], [ 42.972770026685289, 12.897499246361381 ], [ 42.974720027959883, 12.892499244287174 ] ] ], [ [ [ 42.988880027288317, 12.906939245913673 ], [ 42.987220026493247, 12.903059246379559 ], [ 42.979720026708016, 12.909439243624702 ], [ 42.978050027731484, 12.914439245698908 ], [ 42.975270027722395, 12.918609245712542 ], [ 42.974160026689837, 12.92416924573072 ], [ 42.975270027722395, 12.930279245511409 ], [ 42.980270026470528, 12.932219245278466 ], [ 42.982220027745115, 12.927219243204259 ], [ 42.984440026484158, 12.916109244675438 ], [ 42.988880027288317, 12.906939245913673 ] ] ], [ [ [ 42.903050026553061, 12.956389243610701 ], [ 42.914160028407956, 12.953049245657642 ], [ 42.920000027398117, 12.954169244871659 ], [ 42.925550025908763, 12.95249924589513 ], [ 42.9297200259224, 12.94971924588604 ], [ 42.933050025694001, 12.946109243816379 ], [ 42.937770025470144, 12.943889245077335 ], [ 42.948880027325039, 12.9405492437982 ], [ 42.952220028604174, 12.936939245054612 ], [ 42.95499002710573, 12.932779243222438 ], [ 42.952500027576164, 12.929439245269378 ], [ 42.950830028599633, 12.923889243432658 ], [ 42.951940026306119, 12.918329243414481 ], [ 42.951110027571616, 12.912219243633791 ], [ 42.946940027557986, 12.902219246137527 ], [ 42.946110025497411, 12.896109246356836 ], [ 42.946390027795474, 12.889719244278085 ], [ 42.948330027562527, 12.884999244501939 ], [ 42.962490026890968, 12.871109245964028 ], [ 42.9641600258675, 12.866389246187882 ], [ 42.960000027361396, 12.863609246178793 ], [ 42.954160028371234, 12.86388924515078 ], [ 42.946660028585995, 12.869169246196972 ], [ 42.930830026954958, 12.886389244506484 ], [ 42.928050026945868, 12.890549246338658 ], [ 42.927770027973878, 12.896939245091335 ], [ 42.928600026708381, 12.901669246375015 ], [ 42.933330027992056, 12.911109245927307 ], [ 42.935000026968588, 12.916389243647425 ], [ 42.934720027996605, 12.922779245726176 ], [ 42.931940027987515, 12.926939244232274 ], [ 42.925830028206825, 12.927779244474307 ], [ 42.92083002613262, 12.926109245497777 ], [ 42.908610026571239, 12.92443924319517 ], [ 42.903050026553061, 12.926109245497777 ], [ 42.888890027224619, 12.939999244035688 ], [ 42.887210026740554, 12.944719243811834 ], [ 42.888890027224619, 12.950279243830011 ], [ 42.891660025726175, 12.954169244871659 ], [ 42.89666002780038, 12.956109244638716 ], [ 42.903050026553061, 12.956389243610701 ] ] ], [ [ [ 42.822490025356458, 12.963049243153904 ], [ 42.825830026635593, 12.959439244410317 ], [ 42.826110025607576, 12.954439245662186 ], [ 42.822490025356458, 12.95249924589513 ], [ 42.815550026841265, 12.953049245657642 ], [ 42.81000002833062, 12.951939244625082 ], [ 42.800830026242785, 12.951669243834555 ], [ 42.796660026229148, 12.953049245657642 ], [ 42.794720026462095, 12.958049244405773 ], [ 42.798330025205679, 12.961389245684908 ], [ 42.805270027046944, 12.961109243386847 ], [ 42.816110028111311, 12.963889243395936 ], [ 42.822490025356458, 12.963049243153904 ] ] ], [ [ [ 42.877490028216279, 12.966669243405025 ], [ 42.874720026388651, 12.966109245461054 ], [ 42.871940026379562, 12.968329244200097 ], [ 42.870830025347004, 12.973609245246289 ], [ 42.872500027649608, 12.977779245259923 ], [ 42.878050026160253, 12.977499246287937 ], [ 42.882220026173883, 12.974719246278848 ], [ 42.8819400272019, 12.96916924444213 ], [ 42.877490028216279, 12.966669243405025 ] ] ], [ [ [ 42.849720025995843, 12.944439244839847 ], [ 42.843890028513208, 12.943329243807289 ], [ 42.840550027234073, 12.946939245876951 ], [ 42.837490028253001, 12.954719244634171 ], [ 42.837490028253001, 12.967779244437585 ], [ 42.83138002847231, 12.975559243194805 ], [ 42.82972002767724, 12.980549243761477 ], [ 42.83138002847231, 12.98582924480767 ], [ 42.83555002848594, 12.988609244816759 ], [ 42.840550027234073, 12.986109243779655 ], [ 42.843050028271179, 12.981939243766021 ], [ 42.84472002724771, 12.970279245474687 ], [ 42.850830027028401, 12.956109244638716 ], [ 42.851390028298447, 12.949999244858025 ], [ 42.849720025995843, 12.944439244839847 ] ] ], [ [ [ 42.947490027320498, 12.971669245479232 ], [ 42.941380027539807, 12.971109244209186 ], [ 42.937220025707632, 12.974169243190261 ], [ 42.933610026964047, 12.974999245250833 ], [ 42.9297200259224, 12.977779245259923 ], [ 42.922780027407207, 12.984999246073173 ], [ 42.920270028188646, 12.989169246086805 ], [ 42.923330027169719, 12.993329244592905 ], [ 42.928890027187897, 12.991669243797833 ], [ 42.933050025694001, 12.988609244816759 ], [ 42.937770025470144, 12.986389246077717 ], [ 42.941940025483774, 12.983329243770566 ], [ 42.948610026534517, 12.976389245255378 ], [ 42.947490027320498, 12.971669245479232 ] ] ], [ [ [ 42.863330025561766, 13.006389244396317 ], [ 42.856940026809092, 13.006109245424332 ], [ 42.852220027032942, 13.008329244163374 ], [ 42.841110028504119, 13.015549244976624 ], [ 42.831110027681781, 13.026389246040994 ], [ 42.828610026644682, 13.030829243519079 ], [ 42.827500025612125, 13.036109244565271 ], [ 42.828330027672692, 13.041109243313404 ], [ 42.830830025383726, 13.045559245625098 ], [ 42.838050026196974, 13.052219245168301 ], [ 42.843890028513208, 13.053329246200859 ], [ 42.850000028293898, 13.052219245168301 ], [ 42.850000028293898, 13.049719244131197 ], [ 42.844990028038232, 13.04777924436414 ], [ 42.841940027238621, 13.043889243322493 ], [ 42.841660028266631, 13.038329243304315 ], [ 42.844160025977665, 13.034169244798216 ], [ 42.848330025991295, 13.03110924581714 ], [ 42.861940025557224, 13.023609246031905 ], [ 42.868050025337915, 13.015829243948609 ], [ 42.866940027631429, 13.009719244167918 ], [ 42.863330025561766, 13.006389244396317 ] ] ], [ [ [ 42.192500024947805, 13.616109245695839 ], [ 42.18889002620422, 13.612779245924237 ], [ 42.183610025158025, 13.617219246728398 ], [ 42.185270025953102, 13.628049246285233 ], [ 42.189160026994749, 13.631389244238294 ], [ 42.193050024710317, 13.62832924525722 ], [ 42.193600027798908, 13.622219245476529 ], [ 42.192500024947805, 13.616109245695839 ] ] ], [ [ [ 42.18472002619059, 13.661109244407248 ], [ 42.19083002597128, 13.654719245654572 ], [ 42.195830024719406, 13.652219244617468 ], [ 42.203900027282224, 13.646414245914563 ], [ 42.196430025367441, 13.651419247079499 ], [ 42.186660025957643, 13.656109245659117 ], [ 42.180270027204969, 13.65582924668713 ], [ 42.169720026620119, 13.652779245887515 ], [ 42.163330027867438, 13.652499246915529 ], [ 42.158330025793234, 13.654719245654572 ], [ 42.15639002602618, 13.659719244402703 ], [ 42.168880026378083, 13.668049246248511 ], [ 42.174720025368245, 13.66916924546253 ], [ 42.178890025381882, 13.668889246490544 ], [ 42.182220025153484, 13.665279244420882 ], [ 42.18472002619059, 13.661109244407248 ] ] ], [ [ [ 41.936940027653698, 13.877219244826666 ], [ 41.932490025342005, 13.874719247115639 ], [ 41.92972002684045, 13.876109247120183 ], [ 41.931660026607503, 13.884439245639916 ], [ 41.935270025351095, 13.887779246919051 ], [ 41.939440025364725, 13.88749924462099 ], [ 41.939990025127237, 13.8813892448403 ], [ 41.936940027653698, 13.877219244826666 ] ] ], [ [ [ 41.981110027630606, 13.884999246909961 ], [ 41.96833002679918, 13.882779244844844 ], [ 41.969440024505666, 13.888889244625535 ], [ 41.972220024514755, 13.892779245667183 ], [ 41.976660025318914, 13.895549244168738 ], [ 41.98167002557458, 13.897219246471343 ], [ 41.984440027402208, 13.893059244639169 ], [ 41.984720026374198, 13.888329246681563 ], [ 41.981110027630606, 13.884999246909961 ] ] ], [ [ [ 40.887770026520634, 14.735829245695633 ], [ 40.873050025922147, 14.735829245695633 ], [ 40.868890024089971, 14.737219245700178 ], [ 40.868330026146005, 14.741939245476324 ], [ 40.875550023633174, 14.748609246527062 ], [ 40.880000025944874, 14.751109247564164 ], [ 40.886380026516086, 14.750279245503592 ], [ 40.891660024236202, 14.741669248011874 ], [ 40.892780023450221, 14.73749924799824 ], [ 40.887770026520634, 14.735829245695633 ] ] ], [ [ [ 40.794720024972122, 14.746939247550532 ], [ 40.789160024953944, 14.745829246517973 ], [ 40.789440023925934, 14.75554924504225 ], [ 40.793050025995591, 14.75749924631684 ], [ 40.799160025776281, 14.765549245864587 ], [ 40.803330025789919, 14.765279245074062 ], [ 40.806110025799008, 14.761109245060428 ], [ 40.807220023505486, 14.75554924504225 ], [ 40.80360002658044, 14.752219245270648 ], [ 40.794720024972122, 14.746939247550532 ] ] ], [ [ [ 40.800550025780829, 14.780549245435058 ], [ 40.793330024967581, 14.779439247728574 ], [ 40.789160024953944, 14.782219247737663 ], [ 40.78722002518689, 14.787219246485794 ], [ 40.788890024163422, 14.792499247531987 ], [ 40.792500026233078, 14.795829247303589 ], [ 40.797490023473678, 14.797779245252105 ], [ 40.801110023724796, 14.794169246508517 ], [ 40.804160024524414, 14.783609247742207 ], [ 40.800550025780829, 14.780549245435058 ] ] ], [ [ [ 40.759440024784993, 14.814169248153194 ], [ 40.755000023980834, 14.811669247116091 ], [ 40.749440023962656, 14.811939247906617 ], [ 40.7466700254611, 14.814719247915706 ], [ 40.746940026251622, 14.821669247938429 ], [ 40.749160024990665, 14.826389247714575 ], [ 40.754170025246331, 14.828329247481632 ], [ 40.758330023752436, 14.825279246682015 ], [ 40.760280025027022, 14.820549245398336 ], [ 40.759440024784993, 14.814169248153194 ] ] ], [ [ [ 40.761940025822092, 14.84166924625703 ], [ 40.758330023752436, 14.838329244977896 ], [ 40.752490024762267, 14.838609247275956 ], [ 40.74833002625617, 14.839999247280501 ], [ 40.740000024410364, 14.845829248089204 ], [ 40.734720023364169, 14.854439245580924 ], [ 40.746940026251622, 14.854439245580924 ], [ 40.753330025004303, 14.853609246846425 ], [ 40.75722002604595, 14.850829246837336 ], [ 40.761940025822092, 14.84166924625703 ] ] ], [ [ [ 40.417220024695048, 15.028609246270006 ], [ 40.405830023868162, 15.026389247530965 ], [ 40.401660023854532, 15.030549246037063 ], [ 40.401940026152594, 15.036109246055242 ], [ 40.411380025704887, 15.040549246859403 ], [ 40.416940025723065, 15.04166924607342 ], [ 40.423330024475739, 15.040829245831388 ], [ 40.423880024238251, 15.034439247078712 ], [ 40.422220023443181, 15.030549246037063 ], [ 40.417220024695048, 15.028609246270006 ] ] ], [ [ [ 40.293610026061629, 15.062219247480609 ], [ 40.301940024581363, 15.056389246671904 ], [ 40.315550024147285, 15.056389246671904 ], [ 40.321940022899966, 15.055559247937406 ], [ 40.331660024750313, 15.051109245625712 ], [ 40.335830024763951, 15.048049246644638 ], [ 40.337780026038537, 15.043329246868492 ], [ 40.336110023735934, 15.038059247329834 ], [ 40.337220024768492, 15.0338892473162 ], [ 40.342220023516624, 15.031389246279096 ], [ 40.345550023288226, 15.028059246507494 ], [ 40.348050024325332, 15.023609247521875 ], [ 40.347220025590829, 15.017499247741185 ], [ 40.344160023283685, 15.013609246699538 ], [ 40.336940025796508, 15.008329245653345 ], [ 40.324710024727594, 15.0069392456488 ], [ 40.313890023352215, 15.003889248175259 ], [ 40.306390023566983, 14.99027924528326 ], [ 40.299720025842319, 14.983059247796085 ], [ 40.288890022959407, 14.982779245498024 ], [ 40.284160025001803, 14.984999247563142 ], [ 40.266940023366217, 14.98166924779154 ], [ 40.26277002335258, 14.984439246293096 ], [ 40.261670023827556, 14.989999246311275 ], [ 40.263330024622626, 14.995549248147992 ], [ 40.266390023603705, 14.999439245863565 ], [ 40.274720025449511, 15.017779246713172 ], [ 40.284440023973787, 15.028889245241992 ], [ 40.286940025010892, 15.033609248344213 ], [ 40.289160023749936, 15.052779247928317 ], [ 40.290830026052539, 15.058049247466975 ], [ 40.293610026061629, 15.062219247480609 ] ] ], [ [ [ 40.488610023803808, 15.072499247274934 ], [ 40.482770024813647, 15.069999246237829 ], [ 40.472220024228797, 15.073889247279478 ], [ 40.469720023191691, 15.078049245785577 ], [ 40.471940025256814, 15.082779247069256 ], [ 40.475560025507932, 15.085829247868872 ], [ 40.481380024809106, 15.087779245817387 ], [ 40.494990024375028, 15.086669248110905 ], [ 40.502490024160259, 15.079999247060167 ], [ 40.498600023118613, 15.07610924601852 ], [ 40.494440024612516, 15.073609248307491 ], [ 40.488610023803808, 15.072499247274934 ] ] ], [ [ [ 40.33138002577833, 15.131389247850329 ], [ 40.320270023923435, 15.12138924702799 ], [ 40.310830024371143, 15.116939248042371 ], [ 40.304440025618462, 15.116669247251844 ], [ 40.30111002584686, 15.119999247023445 ], [ 40.302220023553346, 15.128889246813225 ], [ 40.304990025380974, 15.12749924680868 ], [ 40.31499002287724, 15.131109245552267 ], [ 40.318600024946903, 15.134439245323868 ], [ 40.324710024727594, 15.142499246379151 ], [ 40.330550023717755, 15.143609247411709 ], [ 40.335270023493905, 15.141389245346591 ], [ 40.334440024759402, 15.135279245565901 ], [ 40.33138002577833, 15.131389247850329 ] ] ], [ [ [ 40.088880024961561, 15.193889247169311 ], [ 40.082220025418358, 15.186669246356061 ], [ 40.078050025404721, 15.188329247151133 ], [ 40.079720024381253, 15.193609248197326 ], [ 40.084440024157395, 15.203049247749616 ], [ 40.088610024171032, 15.205559246968178 ], [ 40.09444002497974, 15.205279247996193 ], [ 40.096380024746793, 15.200549246712514 ], [ 40.093890025217227, 15.195829246936368 ], [ 40.088880024961561, 15.193889247169311 ] ] ], [ [ [ 40.28055002293214, 15.171669246785592 ], [ 40.2775000254586, 15.167499246771959 ], [ 40.266110024631715, 15.168049246534471 ], [ 40.263890025892671, 15.163329246758325 ], [ 40.26277002335258, 15.157219246977634 ], [ 40.273890023388937, 15.147219246155295 ], [ 40.275830023155997, 15.142219247407164 ], [ 40.277220023160538, 15.130549247608297 ], [ 40.275830023155997, 15.125279248069639 ], [ 40.272770024174918, 15.122499248060549 ], [ 40.261940024618085, 15.119439245753398 ], [ 40.257500023813925, 15.116939248042371 ], [ 40.254710025623375, 15.113049247000722 ], [ 40.250270024819216, 15.11054924596362 ], [ 40.24611002298704, 15.113329245972709 ], [ 40.244160025038525, 15.118329248046916 ], [ 40.240830025266924, 15.121669245999975 ], [ 40.234440023188171, 15.12138924702799 ], [ 40.229440024440038, 15.123609245767032 ], [ 40.226100023160903, 15.127219247836695 ], [ 40.22416002339385, 15.131939247612841 ], [ 40.222770023389302, 15.149169247429887 ], [ 40.223610023631338, 15.155279247210578 ], [ 40.226100023160903, 15.159999246986724 ], [ 40.229720023412028, 15.163329246758325 ], [ 40.228610025705542, 15.168889246776503 ], [ 40.228610025705542, 15.174169247822695 ], [ 40.232500023421117, 15.177499247594296 ], [ 40.237500025495322, 15.179439247361353 ], [ 40.244720022982499, 15.186109248412091 ], [ 40.250270024819216, 15.194719245903809 ], [ 40.258890023818466, 15.199999246950002 ], [ 40.279160022927599, 15.20721924776325 ], [ 40.285550025006344, 15.207779245707222 ], [ 40.291940023759025, 15.20693924546519 ], [ 40.293050024791583, 15.201389246954546 ], [ 40.291380025815052, 15.195829246936368 ], [ 40.286940025010892, 15.193329245899264 ], [ 40.281100026020724, 15.185279246351516 ], [ 40.28055002293214, 15.171669246785592 ] ] ], [ [ [ 40.063050025834251, 15.202499247987104 ], [ 40.057220025025551, 15.201389246954546 ], [ 40.053050025011913, 15.204169246963634 ], [ 40.060550024797152, 15.209439246502292 ], [ 40.06611002481533, 15.210549247534852 ], [ 40.076390024609651, 15.214439245250425 ], [ 40.080550023115748, 15.212779247781429 ], [ 40.078050025404721, 15.208049246497747 ], [ 40.071660023325968, 15.207779245707222 ], [ 40.063050025834251, 15.202499247987104 ] ] ], [ [ [ 40.083050024152854, 15.239999246913278 ], [ 40.073610024600562, 15.23554924792766 ], [ 40.069440024586932, 15.238609246908734 ], [ 40.071110023563456, 15.243889247954927 ], [ 40.074170025870608, 15.248059247968561 ], [ 40.077770023106659, 15.251389247740162 ], [ 40.0836100254229, 15.252499245446646 ], [ 40.087780025436537, 15.24943924646557 ], [ 40.086660022896439, 15.24332924668488 ], [ 40.083050024152854, 15.239999246913278 ] ] ], [ [ [ 40.243610025276013, 15.223059247575753 ], [ 40.235550024220728, 15.217219245259514 ], [ 40.231380024207098, 15.218609245264059 ], [ 40.227220025700994, 15.223059247575753 ], [ 40.225560024905924, 15.234719245867087 ], [ 40.225830025696453, 15.240279245885265 ], [ 40.242220025271465, 15.25943924728791 ], [ 40.247220024019597, 15.2613892485625 ], [ 40.25361002609835, 15.261669247534485 ], [ 40.259990023343491, 15.260829247292452 ], [ 40.265550023361669, 15.258609248553411 ], [ 40.268880023133271, 15.254999246483749 ], [ 40.270830024407864, 15.249999247735618 ], [ 40.270550025435874, 15.24332924668488 ], [ 40.266660024394227, 15.23305924839809 ], [ 40.263610023594616, 15.229169247356444 ], [ 40.259160024608995, 15.22665924813788 ], [ 40.255000026102891, 15.225279246314795 ], [ 40.248600025842684, 15.22499924734281 ], [ 40.243610025276013, 15.223059247575753 ] ] ], [ [ [ 40.169720025130147, 15.2780592471095 ], [ 40.16111002431235, 15.272779246063308 ], [ 40.155550024294172, 15.274439246858378 ], [ 40.156390024536208, 15.283329246648158 ], [ 40.159440025335826, 15.287219247689807 ], [ 40.168880024888111, 15.291669246675426 ], [ 40.172220022841174, 15.288059247931839 ], [ 40.172780024111219, 15.281939246643613 ], [ 40.169720025130147, 15.2780592471095 ] ] ], [ [ [ 40.568050025786398, 15.293329247470496 ], [ 40.563890023954222, 15.290829246433393 ], [ 40.553890023131885, 15.292499245409923 ], [ 40.551380023913318, 15.296939246214084 ], [ 40.547780023351194, 15.300279247493219 ], [ 40.543330024365574, 15.309439248073526 ], [ 40.542220023333016, 15.314999248091704 ], [ 40.54305002539359, 15.321109247872393 ], [ 40.548050024141716, 15.321669245816365 ], [ 40.56055002600116, 15.312779246026587 ], [ 40.564990023479247, 15.303889246236807 ], [ 40.565550024749292, 15.297499247484129 ], [ 40.568050025786398, 15.293329247470496 ] ] ], [ [ [ 39.756660022367882, 15.448889246519448 ], [ 39.75305002362429, 15.446939248570931 ], [ 39.750550022587191, 15.451109248584565 ], [ 39.750000022824679, 15.453889248593654 ], [ 39.742220024067457, 15.458889247341787 ], [ 39.741390025332961, 15.469999245870609 ], [ 39.738610025323872, 15.474169245884241 ], [ 39.736660024049279, 15.479169247958449 ], [ 39.740550025090926, 15.489999247515286 ], [ 39.743050022801953, 15.494439248319445 ], [ 39.747770022578102, 15.493609246258872 ], [ 39.749720023852689, 15.488889246482726 ], [ 39.75333002259628, 15.472219247935726 ], [ 39.755270022363334, 15.46749924815958 ], [ 39.756940024665937, 15.455829248360711 ], [ 39.756660022367882, 15.448889246519448 ] ] ], [ [ [ 40.741940024177417, 15.468049247922092 ], [ 40.737500023373258, 15.465559248392523 ], [ 40.734160025420195, 15.46916924713611 ], [ 40.731380025411106, 15.476109245651298 ], [ 40.729720024616036, 15.480829248753519 ], [ 40.72916002334599, 15.48693924853421 ], [ 40.729440025644053, 15.492499248552388 ], [ 40.732500024625125, 15.496389246267961 ], [ 40.738050026461842, 15.497779246272506 ], [ 40.746380024981576, 15.491939247282343 ], [ 40.751390025237242, 15.489719248543299 ], [ 40.752490024762267, 15.485549248529665 ], [ 40.747770024986124, 15.476109245651298 ], [ 40.741940024177417, 15.468049247922092 ] ] ], [ [ [ 39.89333002413079, 15.46721924586152 ], [ 39.903610023925111, 15.456389246304683 ], [ 39.911660023472862, 15.45054924731452 ], [ 39.92583002430883, 15.444719246505814 ], [ 39.929990022814934, 15.441669245706199 ], [ 39.944440022622885, 15.434999247981537 ], [ 39.952500023678169, 15.422499246122095 ], [ 39.967220024276656, 15.415829248397433 ], [ 39.971380022782753, 15.412779247597818 ], [ 39.981940024875136, 15.396109245724743 ], [ 39.989720023632358, 15.38943924800008 ], [ 39.993890023645989, 15.386669246172451 ], [ 39.999985022828419, 15.38412424666663 ], [ 40.014720024025166, 15.378889247415231 ], [ 40.018050023796768, 15.375559247643629 ], [ 40.026380025642574, 15.369719248653466 ], [ 40.04055002315247, 15.369169245564878 ], [ 40.053330023983897, 15.367219247616362 ], [ 40.057490025816072, 15.364439247607272 ], [ 40.060830023769135, 15.360829245537611 ], [ 40.066380025605852, 15.352499247017878 ], [ 40.068050024582384, 15.347499248269745 ], [ 40.073610024600562, 15.339169246423939 ], [ 40.084440024157395, 15.3291692456016 ], [ 40.085830024161943, 15.323609245583421 ], [ 40.082500024390342, 15.312779246026587 ], [ 40.079990025171782, 15.308049248068981 ], [ 40.074170025870608, 15.299999248521233 ], [ 40.065280022754756, 15.294999246447027 ], [ 40.053890025253949, 15.292499245409923 ], [ 40.050280023184285, 15.289439246428849 ], [ 40.047780025473259, 15.284439247680718 ], [ 40.046940025231223, 15.278329247900027 ], [ 40.041380025213044, 15.263049246031496 ], [ 40.036660025436902, 15.253609246479204 ], [ 40.026940023586548, 15.242219245652322 ], [ 40.024720024847504, 15.237499245876176 ], [ 40.02722002588461, 15.233329245862542 ], [ 40.048610024207754, 15.232499247128043 ], [ 40.05138002270931, 15.228329247114411 ], [ 40.051670023188827, 15.222219247333721 ], [ 40.050830022946798, 15.21610924755303 ], [ 40.048610024207754, 15.212499245483368 ], [ 40.043610025459621, 15.210829246506837 ], [ 40.04055002315247, 15.206669248000738 ], [ 40.041660024185035, 15.20110924798256 ], [ 40.06889002482442, 15.17277924781815 ], [ 40.073050023330516, 15.169999247809061 ], [ 40.086110023133926, 15.156389248243137 ], [ 40.088050022900987, 15.151389246168929 ], [ 40.088050022900987, 15.138609245337502 ], [ 40.089440022905528, 15.133049245319324 ], [ 40.094720023951723, 15.124719246799591 ], [ 40.102220023736955, 15.118059247256388 ], [ 40.106110024778602, 15.108329247224576 ], [ 40.106380025569131, 15.095279245602622 ], [ 40.104720024774061, 15.089999247882506 ], [ 40.101660025792988, 15.085829247868872 ], [ 40.096660023718776, 15.08527924810636 ], [ 40.093600024737704, 15.081389247064712 ], [ 40.094160022681677, 15.075279247284023 ], [ 40.096660023718776, 15.071109247270389 ], [ 40.104440025802077, 15.064719245191636 ], [ 40.109990024312715, 15.065829246224196 ], [ 40.114440023298336, 15.0683292472613 ], [ 40.119160023074485, 15.066109245196181 ], [ 40.121940023083575, 15.061939245182547 ], [ 40.130270024929381, 15.056109247699919 ], [ 40.136670025189588, 15.056389246671904 ], [ 40.140830023695692, 15.053609246662814 ], [ 40.140270025751718, 15.03999924709689 ], [ 40.143610023704781, 15.036389248353302 ], [ 40.154720025559676, 15.033049247074167 ], [ 40.158330024303261, 15.029719247302566 ], [ 40.158610023275251, 15.023329245223815 ], [ 40.157780024540749, 15.017219245443124 ], [ 40.15222002452257, 15.001669246110142 ], [ 40.152500023494561, 14.989999246311275 ], [ 40.162500024316898, 14.979439247544963 ], [ 40.170830022836633, 14.97360924673626 ], [ 40.179990023416934, 14.968609247988127 ], [ 40.192770024248361, 14.969439246722626 ], [ 40.198880024029052, 14.968609247988127 ], [ 40.203050024042689, 14.965559247188512 ], [ 40.20916002382338, 14.957779245105217 ], [ 40.21333002383701, 14.954999245096127 ], [ 40.226940023402939, 14.954999245096127 ], [ 40.233330025481685, 14.95416924636163 ], [ 40.238050025257834, 14.951939246115053 ], [ 40.244160025038525, 14.944169245539291 ], [ 40.252490023558259, 14.938329246549127 ], [ 40.258050023576438, 14.936669245754056 ], [ 40.272220024412405, 14.936109247810084 ], [ 40.276940024188555, 14.933889245744966 ], [ 40.28055002293214, 14.93027924700138 ], [ 40.284440023973787, 14.920559245151027 ], [ 40.290280022963955, 14.912779246393807 ], [ 40.30111002584686, 14.911669245361248 ], [ 40.309720023338585, 14.916939248225981 ], [ 40.312770024138196, 14.920829245941555 ], [ 40.31499002287724, 14.925549245717701 ], [ 40.318600024946903, 14.928889246996835 ], [ 40.323880025993091, 14.930829246763892 ], [ 40.327500022918137, 14.934169248043027 ], [ 40.333330023726845, 14.941939245292714 ], [ 40.33861002477304, 14.943889246567306 ], [ 40.344160023283685, 14.942219247590774 ], [ 40.357220023087095, 14.949999246347996 ], [ 40.360830025156758, 14.953329246119598 ], [ 40.361940026189316, 14.964999245918465 ], [ 40.364440023900343, 14.969719245694611 ], [ 40.378050023466272, 14.991109247343832 ], [ 40.385550023251504, 14.997779245068495 ], [ 40.390270023027647, 14.998059247366555 ], [ 40.39222002430224, 14.993329246082874 ], [ 40.391390025567745, 14.987219246302185 ], [ 40.387500024526098, 14.976939246507861 ], [ 40.38777002531662, 14.97082924672717 ], [ 40.390550025325709, 14.96666924822107 ], [ 40.394720025339346, 14.96360924591392 ], [ 40.401660023854532, 14.963329246941935 ], [ 40.40749002466324, 14.964439247974493 ], [ 40.412500024918906, 14.966389245923009 ], [ 40.416940025723065, 14.968889246960114 ], [ 40.42055002446665, 14.972219246731715 ], [ 40.420830023438633, 14.977779246749893 ], [ 40.418050023429544, 14.981939245255992 ], [ 40.417500023667031, 14.986669246539673 ], [ 40.419170025969642, 14.992219245050316 ], [ 40.422220023443181, 14.996109246091963 ], [ 40.432220024265519, 14.999999247133612 ], [ 40.439440025078767, 14.999719248161625 ], [ 40.4444400238269, 15.001389247138157 ], [ 40.451940023612131, 15.00804924668136 ], [ 40.455280024891273, 15.008609247951405 ], [ 40.460270025457945, 15.006389245886288 ], [ 40.463050025467034, 15.002219245872654 ], [ 40.464160023173513, 14.996669247362011 ], [ 40.458610024662875, 14.981109246521495 ], [ 40.461110025699973, 14.976939246507861 ], [ 40.464720024443565, 14.973329247764273 ], [ 40.47861002630755, 14.972779248001761 ], [ 40.482220025051134, 14.969169245932099 ], [ 40.484160024818195, 14.964439247974493 ], [ 40.487500026097329, 14.960829245904833 ], [ 40.493890024850003, 14.959719248198347 ], [ 40.504440025434853, 14.962779247179423 ], [ 40.515550023963677, 14.972779248001761 ], [ 40.518610026270828, 14.976659247535874 ], [ 40.51749002373073, 14.982219247554053 ], [ 40.513610024196616, 14.99193924607833 ], [ 40.510830024187527, 14.996109246091963 ], [ 40.509720023154969, 15.001669246110142 ], [ 40.510830024187527, 15.007779245890832 ], [ 40.513610024196616, 15.011669246932481 ], [ 40.518610026270828, 15.012219246694993 ], [ 40.522770024776925, 15.009439246685904 ], [ 40.531390023776176, 14.99055924758132 ], [ 40.534720023547777, 14.986939247330199 ], [ 40.539440023323927, 14.984719245265081 ], [ 40.545270024132627, 14.985829246297641 ], [ 40.550830024150805, 14.985549247325654 ], [ 40.554440026220469, 14.982219247554053 ], [ 40.556390024168984, 14.977219245479846 ], [ 40.556660024959513, 14.971109245699155 ], [ 40.554440026220469, 14.966389245923009 ], [ 40.554160023922407, 14.960829245904833 ], [ 40.556110025197, 14.956109246128687 ], [ 40.566380023483788, 14.94527924657185 ], [ 40.571110024767471, 14.944439246329818 ], [ 40.576940025576178, 14.945549247362376 ], [ 40.580550024319763, 14.948889245315437 ], [ 40.585000023305383, 14.951389246352541 ], [ 40.5905500251421, 14.949719247376009 ], [ 40.593890026421235, 14.946389247604408 ], [ 40.598880023661835, 14.944169245539291 ], [ 40.603880025736039, 14.943049246325273 ], [ 40.606940024717112, 14.947219246338907 ], [ 40.60833002472166, 14.952499247385099 ], [ 40.614170023711822, 14.953609245091583 ], [ 40.618330025543997, 14.950829245082494 ], [ 40.623600025082652, 14.942499246562761 ], [ 40.626110024301219, 14.931389248033938 ], [ 40.625550026357246, 14.917779245141938 ], [ 40.623600025082652, 14.905279246608572 ], [ 40.620280023492512, 14.894439245544202 ], [ 40.617770024273952, 14.889719245768056 ], [ 40.619160024278493, 14.885829248052483 ], [ 40.63194002510992, 14.886389245996455 ], [ 40.637500025128098, 14.88499924599191 ], [ 40.64722002365238, 14.880549247006289 ], [ 40.653610025731126, 14.879439245973732 ], [ 40.653880023195583, 14.88499924599191 ], [ 40.652770025489097, 14.890549247828629 ], [ 40.655000025735674, 14.895279245786234 ], [ 40.658050023209213, 14.899169246827881 ], [ 40.661660025278877, 14.902499246599483 ], [ 40.673880024840258, 14.904169245576012 ], [ 40.680270023592932, 14.903059247869528 ], [ 40.688330024648216, 14.897219245553291 ], [ 40.695270026489482, 14.890279247038102 ], [ 40.697780025708042, 14.885829248052483 ], [ 40.699170025712583, 14.880549247006289 ], [ 40.695270026489482, 14.877219247234688 ], [ 40.688890025918262, 14.878049245969187 ], [ 40.678600024616401, 14.881939247010834 ], [ 40.673610024049729, 14.879999247243777 ], [ 40.67249002483571, 14.875279247467631 ], [ 40.674440026110304, 14.870549246183952 ], [ 40.678600024616401, 14.867499245384337 ], [ 40.683610024872067, 14.865279246645294 ], [ 40.691670025927351, 14.85943924765513 ], [ 40.695270026489482, 14.855829245585468 ], [ 40.697780025708042, 14.851659245571835 ], [ 40.701660025242155, 14.841939247047558 ], [ 40.706940026288343, 14.83360924520175 ], [ 40.711110026301981, 14.830559247728209 ], [ 40.716940023784609, 14.831669245434693 ], [ 40.719720023793698, 14.835829247266867 ], [ 40.724160024597857, 14.838329244977896 ], [ 40.72916002334599, 14.836109246238852 ], [ 40.732220025653142, 14.825549247472543 ], [ 40.732500024625125, 14.799439246047175 ], [ 40.728610023583478, 14.789439245224838 ], [ 40.719440024821715, 14.777499247961517 ], [ 40.717220026082671, 14.772779244859297 ], [ 40.718330023789157, 14.767219244841119 ], [ 40.728880024374007, 14.750279245503592 ], [ 40.732220025653142, 14.746669246760005 ], [ 40.737500023373258, 14.731389244891474 ], [ 40.740830026470931, 14.728049246938413 ], [ 40.746380024981576, 14.726389246143343 ], [ 40.751390025237242, 14.728329245910398 ], [ 40.756390023985375, 14.728609244882385 ], [ 40.760550025817551, 14.725829244873296 ], [ 40.763890023770614, 14.722219246129709 ], [ 40.765000024803172, 14.716669247619066 ], [ 40.763050023528578, 14.70443924655015 ], [ 40.763610024798623, 14.698329246769459 ], [ 40.767780024812261, 14.695279245969845 ], [ 40.774720023327447, 14.694999246997858 ], [ 40.780550024136154, 14.696109248030417 ], [ 40.785000026447847, 14.698889248039507 ], [ 40.788060025428919, 14.708329247591799 ], [ 40.79166002599105, 14.707499245531224 ], [ 40.794440026000139, 14.703049246545605 ], [ 40.799160025776281, 14.700829247806563 ], [ 40.804160024524414, 14.701389245750534 ], [ 40.807220023505486, 14.705559245764167 ], [ 40.809720024542592, 14.716939245083516 ], [ 40.816110026621345, 14.716109246349019 ], [ 40.822220026402036, 14.708329247591799 ], [ 40.826390026415666, 14.706669246796727 ], [ 40.831940024926311, 14.707779247829286 ], [ 40.842220024720639, 14.711669245544858 ], [ 40.849440025533887, 14.716669247619066 ], [ 40.852490026333498, 14.720829246125165 ], [ 40.857500026589165, 14.719719245092605 ], [ 40.865550026136916, 14.714169246581962 ], [ 40.871380023619544, 14.713889247609977 ], [ 40.882770024446422, 14.716109246349019 ], [ 40.88694002446006, 14.714439247372489 ], [ 40.892220025506255, 14.70610924552668 ], [ 40.895550025277856, 14.702499246783093 ], [ 40.900550024025982, 14.700279248044051 ], [ 40.912500026122913, 14.697779247006947 ], [ 40.91666002462901, 14.694719248025873 ], [ 40.919170023847578, 14.690549248012239 ], [ 40.926110025688843, 14.683609246170976 ], [ 40.931660024199481, 14.681939247194446 ], [ 40.938610024222207, 14.681669246403919 ], [ 40.94917002631459, 14.679169245366815 ], [ 40.954440025853252, 14.670559247875097 ], [ 40.957770025624853, 14.667219246595961 ], [ 40.966110025652114, 14.661389245787257 ], [ 40.976660026236971, 14.657499244745608 ], [ 40.983050024989645, 14.656389247039126 ], [ 41.017220024144216, 14.663329245554314 ], [ 41.023610026222968, 14.663609247852374 ], [ 41.029440023705597, 14.664999247856919 ], [ 41.043610024541572, 14.664439246586872 ], [ 41.055550025130962, 14.661669244759242 ], [ 41.070000024938921, 14.654999247034581 ], [ 41.075830025747628, 14.653329244731975 ], [ 41.08972002428554, 14.652779244969462 ], [ 41.101660024874931, 14.650279247258435 ], [ 41.115550026738916, 14.6427792474732 ], [ 41.126110025505227, 14.638889246431551 ], [ 41.144440024847299, 14.63555924665995 ], [ 41.158610025683274, 14.634999245389904 ], [ 41.170550026272664, 14.632499247678876 ], [ 41.173880026044266, 14.628889245609214 ], [ 41.177770023759841, 14.619169247084937 ], [ 41.179990025824956, 14.60805924523004 ], [ 41.183880026866603, 14.598329245198228 ], [ 41.194440025632915, 14.5813892458607 ], [ 41.211390026477979, 14.563329247309156 ], [ 41.2402700264049, 14.543049246692494 ], [ 41.244990026181043, 14.540829244627377 ], [ 41.251940026203769, 14.535829245879246 ], [ 41.256940024951902, 14.534719244846686 ], [ 41.273330024526913, 14.523049245047817 ], [ 41.290280025371978, 14.505279246975793 ], [ 41.302220025961368, 14.489719246135277 ], [ 41.310270025509119, 14.47693924530385 ], [ 41.316110024499281, 14.462499247003425 ], [ 41.319720026568945, 14.452779245153074 ], [ 41.32944002509322, 14.415279246226898 ], [ 41.331380024860273, 14.410279247478767 ], [ 41.334160024869362, 14.406109247465134 ], [ 41.335830023845894, 14.401109245390927 ], [ 41.341940026952663, 14.393329246633707 ], [ 41.350830026742443, 14.3883292445595 ], [ 41.36639002425688, 14.38221924477881 ], [ 41.37861002714434, 14.37332924498903 ], [ 41.385280024868997, 14.366109247501855 ], [ 41.393330024416748, 14.353609245642414 ], [ 41.397220025458395, 14.343889247118137 ], [ 41.406940023982671, 14.313059245916623 ], [ 41.40972002399176, 14.308889245902991 ], [ 41.410830025024318, 14.303329245884813 ], [ 41.415550024800467, 14.294169245304506 ], [ 41.426940025627346, 14.284719247570756 ], [ 41.440830024165258, 14.277499246757506 ], [ 41.449170024192526, 14.271669245948802 ], [ 41.466110026856128, 14.253609247397257 ], [ 41.468600026385701, 14.249439247383624 ], [ 41.475270024110358, 14.242219246570373 ], [ 41.482770027221669, 14.235829244491622 ], [ 41.506660026581919, 14.21082924742489 ], [ 41.511940024302035, 14.202499245579082 ], [ 41.519440024087274, 14.182779246232466 ], [ 41.524160027189495, 14.160829246639274 ], [ 41.528050024905063, 14.137779247521056 ], [ 41.530000026179657, 14.133049246237377 ], [ 41.53666002572286, 14.125829245424127 ], [ 41.54083002573649, 14.123059246922573 ], [ 41.54972002552627, 14.117779245876381 ], [ 41.559440024050552, 14.113329246890761 ], [ 41.581380025462281, 14.099999246296822 ], [ 41.595830025270239, 14.086389246730896 ], [ 41.611940025873267, 14.067779245090763 ], [ 41.648890025036934, 14.008609245543383 ], [ 41.655270025608147, 13.995829244711956 ], [ 41.659160026649793, 13.986109246187677 ], [ 41.662220025630873, 13.975559245602827 ], [ 41.665550025402474, 13.959169246027813 ], [ 41.673330024159689, 13.939439245173663 ], [ 41.676670025438831, 13.935829246430076 ], [ 41.68555002704715, 13.93082924435587 ], [ 41.691380024529778, 13.931939245388428 ], [ 41.700000026855108, 13.93693924413656 ], [ 41.70638002742632, 13.936109245402061 ], [ 41.709720025379383, 13.932499246658475 ], [ 41.71361002642103, 13.922779244808122 ], [ 41.716110027458136, 13.918609244794489 ], [ 41.720280027471766, 13.915549245813414 ], [ 41.725830025982411, 13.916669245027432 ], [ 41.738330024515776, 13.92499924687324 ], [ 41.744720026594528, 13.924169244812667 ], [ 41.761380026960069, 13.919169246064536 ], [ 41.766390027215735, 13.919719245827048 ], [ 41.771390025963868, 13.921669247101638 ], [ 41.774990026525998, 13.924719244575179 ], [ 41.778050025507071, 13.928889244588813 ], [ 41.78249002631123, 13.931389245625915 ], [ 41.787500026566896, 13.933329245392972 ], [ 41.793330027375603, 13.934439246425532 ], [ 41.798880025886248, 13.93277924563046 ], [ 41.805550026936984, 13.925549246635752 ], [ 41.808050024648011, 13.921389244803578 ], [ 41.816380026493817, 13.902499244191461 ], [ 41.81972002444688, 13.898329244177827 ], [ 41.829440026297235, 13.893609244401681 ], [ 41.83444002504536, 13.878329245859225 ], [ 41.838610025058998, 13.875559244031596 ], [ 41.849160025643847, 13.871669246316022 ], [ 41.856110025666567, 13.871109245045975 ], [ 41.868890026497994, 13.87193924710655 ], [ 41.895000024597287, 13.870279246311478 ], [ 41.909160027251801, 13.874999246087624 ], [ 41.914160025999934, 13.872779244022507 ], [ 41.922220027055211, 13.866939245032341 ], [ 41.931940025579493, 13.862499244228182 ], [ 41.934720025588582, 13.858059246750097 ], [ 41.938050025360184, 13.854719245470962 ], [ 41.944440027438937, 13.854999244442947 ], [ 41.948880024917017, 13.857499245480051 ], [ 41.954440024935195, 13.858609246512609 ], [ 41.958610024948833, 13.85582924650352 ], [ 41.966380025524593, 13.843049245672093 ], [ 41.969990027594257, 13.839439246928507 ], [ 41.978050025323462, 13.833609246119801 ], [ 41.984720026374198, 13.826389245306553 ], [ 41.987220027411297, 13.815279246777731 ], [ 41.987780025355271, 13.796109247193627 ], [ 41.990000027420386, 13.78499924533873 ], [ 41.993330027191988, 13.781389246595143 ], [ 41.997500027205625, 13.778609246586054 ], [ 42.016660025282192, 13.769439244498214 ], [ 42.02083002529583, 13.766389247024673 ], [ 42.022770025062883, 13.761669243922451 ], [ 42.023890027602974, 13.756109243904273 ], [ 42.033880026917778, 13.73971924432926 ], [ 42.041940024646991, 13.73388924684663 ], [ 42.046940026721195, 13.731669244781513 ], [ 42.058610026520064, 13.729169247070484 ], [ 42.062770025026161, 13.726109244763334 ], [ 42.06555002503525, 13.7219392447497 ], [ 42.066670027575341, 13.716389246239057 ], [ 42.065830027333313, 13.702779246673131 ], [ 42.067770027100366, 13.697779244598925 ], [ 42.071110025053429, 13.694169245855338 ], [ 42.086940026684474, 13.681939244786422 ], [ 42.090270026456075, 13.678329246042836 ], [ 42.094720025441696, 13.66916924546253 ], [ 42.097500025450785, 13.651939245645483 ], [ 42.099440025217838, 13.646939246897352 ], [ 42.109440026040176, 13.6363892463125 ], [ 42.115000026058354, 13.634719244009895 ], [ 42.121380026629573, 13.634999246307956 ], [ 42.12805002768031, 13.642219243795131 ], [ 42.130550025391337, 13.646939246897352 ], [ 42.134160027461, 13.650279244850411 ], [ 42.140550026213674, 13.649439244608381 ], [ 42.144440027255321, 13.646389243808764 ], [ 42.14722002726441, 13.642219243795131 ], [ 42.160550027858349, 13.627779245494708 ], [ 42.164720027871986, 13.624999245485618 ], [ 42.168050027643588, 13.621389246742032 ], [ 42.176670026642839, 13.609169243854575 ], [ 42.180550026176952, 13.599439243822763 ], [ 42.18166002720951, 13.59388924531212 ], [ 42.18166002720951, 13.580829245508706 ], [ 42.184440027218599, 13.576669247002608 ], [ 42.188610027232237, 13.573609244695458 ], [ 42.193330027008379, 13.571389245956414 ], [ 42.204440025537203, 13.56804924467728 ], [ 42.209160025313345, 13.565829245938238 ], [ 42.21278002556447, 13.562219243868574 ], [ 42.218050025103125, 13.553889245348842 ], [ 42.221380024874726, 13.550279246605255 ], [ 42.22778002513494, 13.550549244069707 ], [ 42.231380025697064, 13.553889245348842 ], [ 42.228330024897453, 13.564439245933693 ], [ 42.222220025116762, 13.572219244690913 ], [ 42.205830025541744, 13.583889244489782 ], [ 42.198330025756512, 13.590279246568533 ], [ 42.195830024719406, 13.594719244046617 ], [ 42.196110027017468, 13.600279244064795 ], [ 42.200550027821627, 13.6027792451019 ], [ 42.206660027602318, 13.60165924588788 ], [ 42.218890025345161, 13.603329244864412 ], [ 42.221110027410276, 13.608059246148091 ], [ 42.221110027410276, 13.62110924444397 ], [ 42.219440025107673, 13.632779244242839 ], [ 42.217770026131141, 13.637499244018985 ], [ 42.212350027261991, 13.642529243963644 ], [ 42.205950027001784, 13.645464245720028 ], [ 42.212540025970469, 13.642669245112675 ], [ 42.222500027414824, 13.636669245284487 ], [ 42.235280024920172, 13.621669245714017 ], [ 42.237780025957278, 13.617499245700383 ], [ 42.245550026533039, 13.598059245325754 ], [ 42.250000025518659, 13.59221924633559 ], [ 42.258330027364465, 13.586389245526885 ], [ 42.283330027757273, 13.575549244462515 ], [ 42.2858300254683, 13.571389245956414 ], [ 42.288890027775452, 13.560829243864031 ], [ 42.292220027547053, 13.55749924409243 ], [ 42.295000027556142, 13.553059246614344 ], [ 42.29666002502514, 13.548329245330663 ], [ 42.297220026295186, 13.528889244956034 ], [ 42.299160026062239, 13.524169245179888 ], [ 42.300280025276258, 13.518609245161709 ], [ 42.295000027556142, 13.509999244343916 ], [ 42.293880025016051, 13.504999245595785 ], [ 42.295550027318654, 13.493329245796916 ], [ 42.297490027085715, 13.48832924372271 ], [ 42.30527002584293, 13.475829245189344 ], [ 42.327500027734189, 13.449439244791991 ], [ 42.33778002752851, 13.432499245454464 ], [ 42.339720027295563, 13.427499246706333 ], [ 42.344440027071713, 13.405279246322612 ], [ 42.348880027875872, 13.350279246788865 ], [ 42.352220025828935, 13.33360924491579 ], [ 42.360280026884212, 13.307779245788485 ], [ 42.367220025399405, 13.281389245391132 ], [ 42.368890027702008, 13.271109245596808 ], [ 42.370550025171006, 13.27166924354078 ], [ 42.371670027711097, 13.270829246624821 ], [ 42.374720025184637, 13.260559245011956 ], [ 42.37639002748724, 13.248609246241102 ], [ 42.376110025189185, 13.241939245190366 ], [ 42.373600025970617, 13.23721924541422 ], [ 42.369990027227033, 13.233889245642619 ], [ 42.367770025161917, 13.229169245866473 ], [ 42.368050027459972, 13.223059246085782 ], [ 42.374720025184637, 13.214999245030501 ], [ 42.384440027034991, 13.210549246044881 ], [ 42.390000027053169, 13.208889245249811 ], [ 42.408880026157753, 13.205829246268737 ], [ 42.437770027592208, 13.192219243376735 ], [ 42.448880026121032, 13.188889243605134 ], [ 42.455280026381239, 13.188059244870637 ], [ 42.475000025727859, 13.188609244633149 ], [ 42.48722002528924, 13.189999244637693 ], [ 42.497220026111577, 13.19360924338128 ], [ 42.501660026915737, 13.196109244418384 ], [ 42.506940027961924, 13.204999244208162 ], [ 42.509720027971014, 13.216389245035046 ], [ 42.521940027532395, 13.224719243554778 ], [ 42.523610026508926, 13.230279243572957 ], [ 42.528610025257059, 13.230829246661544 ], [ 42.533610027331264, 13.22832924562444 ], [ 42.539160025841909, 13.226939245619896 ], [ 42.543050026883556, 13.223889244820281 ], [ 42.544170026097575, 13.218329244802103 ], [ 42.541940025850998, 13.213609245025957 ], [ 42.53889002505138, 13.209719243984308 ], [ 42.538600027897935, 13.204169245473665 ], [ 42.541380027907024, 13.199999245460031 ], [ 42.548330027929751, 13.199719246488046 ], [ 42.553890027947929, 13.20082924419453 ], [ 42.557490025183981, 13.198609245455486 ], [ 42.563330027500221, 13.177499246104327 ], [ 42.565280025448736, 13.172779246328181 ], [ 42.568600027038876, 13.169169244258519 ], [ 42.575270028089612, 13.16193924526381 ], [ 42.58361002811688, 13.158889244464195 ], [ 42.583050026846834, 13.15749924445965 ], [ 42.597500026654792, 13.150549244436927 ], [ 42.609720026216173, 13.141939243619134 ], [ 42.613050025987775, 13.138329244875546 ], [ 42.615550027024881, 13.133889244071387 ], [ 42.619160025768466, 13.130549246118326 ], [ 42.621670028313105, 13.126109245314165 ], [ 42.641660025124168, 13.104719243664945 ], [ 42.643610026398761, 13.099719244916812 ], [ 42.646940026170363, 13.083049246369812 ], [ 42.652220027216558, 13.074719244524005 ], [ 42.658880026759761, 13.067499243710756 ], [ 42.667220026787021, 13.061669246228126 ], [ 42.676940025311303, 13.056939244944447 ], [ 42.68249002714802, 13.055279244149375 ], [ 42.706940027778316, 13.052219245168301 ], [ 42.716660026302591, 13.047499245392155 ], [ 42.726660027124929, 13.03693924329977 ], [ 42.731940028171124, 13.028329245808051 ], [ 42.735550026914709, 13.018609243957698 ], [ 42.736660027947273, 13.01304924393952 ], [ 42.734720028180213, 13.00082924437814 ], [ 42.736660027947273, 12.995829245630008 ], [ 42.743330025671931, 12.988049243546712 ], [ 42.744990026467001, 12.983059246306116 ], [ 42.743330025671931, 12.977779245259923 ], [ 42.739720026928346, 12.974439243980788 ], [ 42.737500028189302, 12.969719244204642 ], [ 42.738610025895788, 12.964169245693997 ], [ 42.745280026946524, 12.956939243373213 ], [ 42.752780026731756, 12.950549244620538 ], [ 42.755270026261329, 12.946109243816379 ], [ 42.758610027540463, 12.94249924507279 ], [ 42.764160026051108, 12.927779244474307 ], [ 42.77139002837189, 12.900829246132982 ], [ 42.771940028134402, 12.894439244054231 ], [ 42.768050027092755, 12.876939243446659 ], [ 42.769160028125313, 12.871389244936015 ], [ 42.77333002813895, 12.868329245954939 ], [ 42.780000025863608, 12.861109245141691 ], [ 42.783880025397721, 12.851389243291338 ], [ 42.789720027713962, 12.843609244534116 ], [ 42.794440027490104, 12.841389245795074 ], [ 42.800280026480273, 12.842499243501559 ], [ 42.804720027284432, 12.844999244538661 ], [ 42.810550028093132, 12.853049244086408 ], [ 42.814440025808707, 12.856109243067484 ], [ 42.826390027905639, 12.857779245370089 ], [ 42.833610025392815, 12.861389244113676 ], [ 42.838880028257549, 12.852219245351911 ], [ 42.840000027471561, 12.846669243515192 ], [ 42.846660027014764, 12.839439244520484 ], [ 42.854720028070048, 12.833609243711779 ], [ 42.864170025803801, 12.82221924621097 ], [ 42.866660025333367, 12.818049246197338 ], [ 42.874160028444678, 12.81138924332806 ], [ 42.883890028476486, 12.806939244342441 ], [ 42.890000028257177, 12.805829243309882 ], [ 42.896390027009858, 12.806389244579929 ], [ 42.906390027832195, 12.809999243323515 ], [ 42.920000027398117, 12.809999243323515 ], [ 42.925550025908763, 12.808329244346986 ], [ 42.928890027187897, 12.804719245603398 ], [ 42.927770027973878, 12.799999245827252 ], [ 42.922780027407207, 12.798049244552661 ], [ 42.919720028426134, 12.795559245023092 ], [ 42.921100026923142, 12.789999245004914 ], [ 42.925830028206825, 12.787779246265872 ], [ 42.932220026959499, 12.786669245233313 ], [ 42.937770025470144, 12.787779246265872 ], [ 42.942210026274303, 12.790279243976899 ], [ 42.944720025492863, 12.801939245594308 ], [ 42.947780027800015, 12.805829243309882 ], [ 42.960000027361396, 12.807499245612487 ], [ 42.975000026931866, 12.812779243332605 ], [ 42.983050026479617, 12.819439246201883 ], [ 42.98611002546069, 12.823329243917454 ], [ 42.987780027763293, 12.828889243935633 ], [ 42.988050028553822, 12.848609243282249 ], [ 42.989720027530353, 12.854169243300428 ], [ 42.997220027315585, 12.860549243871644 ], [ 42.992220028567452, 12.876109244712159 ], [ 42.993330026273938, 12.88221924449285 ], [ 42.997220027315585, 12.892219245315189 ], [ 43.002220026063718, 12.894169243263704 ], [ 43.007770027900435, 12.892499244287174 ], [ 43.012770026648568, 12.889999243250072 ], [ 43.020000025643277, 12.883609244497395 ], [ 43.040830026022448, 12.86277924411822 ], [ 43.043610026031537, 12.858329245132602 ], [ 43.044720027064102, 12.852779243295883 ], [ 43.048330025807687, 12.844439243268615 ], [ 43.051110025816776, 12.840279244762517 ], [ 43.054990028676961, 12.837219245781441 ], [ 43.067770026182316, 12.83804924451594 ], [ 43.073330026200495, 12.836389243720868 ], [ 43.079440025981185, 12.828609244963648 ], [ 43.083050028050849, 12.818889243113295 ], [ 43.085830028059938, 12.814439244127675 ], [ 43.093890025789143, 12.795559245023092 ], [ 43.09499002864024, 12.789999245004914 ], [ 43.094720027849718, 12.783049244982191 ], [ 43.093050025547107, 12.777779245443533 ], [ 43.092770026575124, 12.772219245425354 ], [ 43.094160026579665, 12.760559243807945 ], [ 43.096110027854259, 12.755549243552279 ], [ 43.098880026355815, 12.75138924504618 ], [ 43.116100027991401, 12.733889244438608 ], [ 43.118050025939915, 12.729169244662462 ], [ 43.118610027209961, 12.711109246110917 ], [ 43.121380025711517, 12.708329246101828 ], [ 43.130830026771342, 12.69999924425602 ], [ 43.140550028621696, 12.682499243648447 ], [ 43.148050028406935, 12.662779244301831 ], [ 43.153330026127051, 12.654169243484038 ], [ 43.171390028004666, 12.6308292438863 ], [ 43.176670025724789, 12.622219243068507 ], [ 43.182780028831552, 12.614439244311287 ], [ 43.202220025880109, 12.593049245988141 ], [ 43.207500026926297, 12.584439245170346 ], [ 43.222770027287297, 12.567219243534758 ], [ 43.264720028525161, 12.524719245860453 ], [ 43.287770027643383, 12.493609245686955 ], [ 43.297780026647182, 12.47582924278132 ], [ 43.304440026190385, 12.468609245294147 ], [ 43.314990026775234, 12.470279244270676 ], [ 43.316940028049821, 12.481109243827513 ], [ 43.326110026811591, 12.483059245102103 ], [ 43.32861002784869, 12.471669244275221 ], [ 43.328330028876707, 12.438889245125193 ], [ 43.330830026587734, 12.428889244302853 ], [ 43.334440028657397, 12.419169245778576 ], [ 43.340550028438088, 12.411389243695281 ], [ 43.348050028223319, 12.404169242882032 ], [ 43.353880025705948, 12.39638924412481 ], [ 43.357770026747602, 12.388049244097544 ], [ 43.360280025966162, 12.377499243512693 ], [ 43.36333002676578, 12.340829243321016 ], [ 43.365000025742305, 12.329169245029682 ], [ 43.374160026322613, 12.28471924275471 ], [ 43.383890026354422, 12.266939243175152 ], [ 43.392220028200235, 12.261109245692522 ], [ 43.405550028794174, 12.247499242800522 ], [ 43.410000027779795, 12.238329244038756 ], [ 43.412500028816893, 12.226389243449361 ], [ 43.412500028816893, 12.213329243645948 ], [ 43.409160027537759, 12.188059242462614 ], [ 43.409440026509742, 12.174999242659201 ], [ 43.417500027565026, 12.155829243075097 ], [ 43.420000028602132, 12.14499924351826 ], [ 43.420830027336628, 12.132499244984894 ], [ 43.415550026290433, 12.094169243998147 ], [ 43.414990028346466, 12.081669245464781 ], [ 43.415830028588495, 12.069169243605339 ], [ 43.413890028821442, 12.056939242536423 ], [ 43.404440027761616, 12.038889245492413 ], [ 43.378910027295291, 11.999999243235619 ], [ 43.37639002656919, 11.996669243464018 ], [ 43.36916002757448, 11.989999242413282 ], [ 43.359160026752143, 11.986389243669693 ], [ 43.347220026162752, 11.984719244693164 ], [ 43.321110028063458, 11.985279242637136 ], [ 43.313050027008174, 11.979439243646972 ], [ 43.306940027227483, 11.971389244099225 ], [ 43.298330026409694, 11.966939245113604 ], [ 43.286940028908887, 11.964169243285975 ], [ 43.251660028721751, 11.958609243267796 ], [ 43.22472002856189, 11.958609243267796 ], [ 43.212780027972492, 11.956939244291267 ], [ 43.19917002840657, 11.95193924221706 ], [ 43.189720027346738, 11.944169244967373 ], [ 43.142490028388757, 11.896669245218861 ], [ 43.122220025953553, 11.883049244145401 ], [ 43.115270025930826, 11.874439243327608 ], [ 43.104720028672055, 11.853329243976447 ], [ 43.097220025560745, 11.843609242126094 ], [ 43.086940025766417, 11.83916924464801 ], [ 43.068330027452362, 11.828049244611654 ], [ 43.061660026401626, 11.819439243793859 ], [ 43.060270026397077, 11.809999244241569 ], [ 43.052220026849334, 11.801389243423774 ], [ 43.043050028087571, 11.798889242386672 ], [ 43.033050027265233, 11.798049242144639 ], [ 43.023890026684924, 11.794169242610526 ], [ 43.013050025620551, 11.792779242605981 ], [ 43.000000027324674, 11.794439243401051 ], [ 42.982770027507627, 11.794749243569566 ], [ 42.971660025652731, 11.790279244894952 ], [ 42.961940027128456, 11.781109242807112 ], [ 42.953890027580705, 11.77166924325482 ], [ 42.944720025492863, 11.770829243012788 ], [ 42.925280028444313, 11.777219245091539 ], [ 42.915550028412497, 11.778329242798023 ], [ 42.883610026178431, 11.774169244291924 ], [ 42.851390028298447, 11.76082924219045 ], [ 42.841940027238621, 11.757779244716909 ], [ 42.822780025835975, 11.753329242405215 ], [ 42.785000027937812, 11.740279244109336 ], [ 42.774720028143491, 11.733889242030585 ], [ 42.765270027083666, 11.725279244538866 ], [ 42.759160027302975, 11.716109242451026 ], [ 42.738610025895788, 11.679719244557409 ], [ 42.723050028381344, 11.661669244187324 ], [ 42.716380027330608, 11.652219243127499 ], [ 42.696390027193466, 11.614439241903263 ], [ 42.686660027161658, 11.584719245060384 ], [ 42.685000026366581, 11.575829241944531 ], [ 42.681110025324934, 11.566939242154751 ], [ 42.668610026791569, 11.557779244900519 ], [ 42.659440028029806, 11.557499242602459 ], [ 42.650550028240026, 11.56082924237406 ], [ 42.641390027659718, 11.561669242616093 ], [ 42.62722002682375, 11.544439242799045 ], [ 42.616940027029422, 11.551669245119829 ], [ 42.609720026216173, 11.561109244672121 ], [ 42.591380025366568, 11.559169244905064 ], [ 42.570270026015407, 11.561389243644108 ], [ 42.561390027733161, 11.56388924468121 ], [ 42.553890027947929, 11.573609243205487 ], [ 42.544440026888104, 11.580279244256225 ], [ 42.53472002503775, 11.581389241962707 ], [ 42.525550026275987, 11.581109242990722 ], [ 42.515550025453649, 11.577499244247136 ], [ 42.508610026938456, 11.567219244452811 ], [ 42.517780025700226, 11.562779243648652 ], [ 42.528330026285076, 11.564439244443722 ], [ 42.534160027093776, 11.555279243863417 ], [ 42.532650025629195, 11.547269243693657 ], [ 42.531940025028661, 11.537499244283858 ], [ 42.537220026074856, 11.526109243456975 ], [ 42.528880026047588, 11.516939244695209 ], [ 42.534160027093776, 11.506939243872871 ], [ 42.554160025412379, 11.49443924201343 ], [ 42.563050025202159, 11.490559242479316 ], [ 42.590270027660083, 11.470829244951242 ], [ 42.600000027691898, 11.466389244147081 ], [ 42.623890027052148, 11.466669243119068 ], [ 42.630000026832839, 11.475559242908847 ], [ 42.639440026385124, 11.484719243489153 ], [ 42.648610025146894, 11.483609242456593 ], [ 42.676940025311303, 11.476939244731932 ], [ 42.685830025101083, 11.48554924222365 ], [ 42.686940026133641, 11.494999243283477 ], [ 42.68249002714802, 11.504169242045242 ], [ 42.673330026567712, 11.508049244905431 ], [ 42.664440026777939, 11.50971924388196 ], [ 42.663060028280924, 11.527779242433505 ], [ 42.685270027157109, 11.538059242227829 ], [ 42.696110028221483, 11.542219244060004 ], [ 42.706660025480254, 11.542499243031989 ], [ 42.716660026302591, 11.54610924510165 ], [ 42.728050027129477, 11.551109243849783 ], [ 42.739720026928346, 11.557499242602459 ], [ 42.751110027755232, 11.560559244909609 ], [ 42.770000028367349, 11.561109244672121 ], [ 42.779160025621579, 11.562219242378605 ], [ 42.800000027508283, 11.568889243429341 ], [ 42.81000002833062, 11.574719244238047 ], [ 42.819160025584857, 11.576939242977089 ], [ 42.828330027672692, 11.577219241949075 ], [ 42.837780025406445, 11.580279244256225 ], [ 42.843600028033691, 11.589719243808517 ], [ 42.853050025767445, 11.592779242789591 ], [ 42.866810027989935, 11.585429242334845 ], [ 42.87305002741212, 11.582219244023282 ], [ 42.882770025936395, 11.581109242990722 ], [ 42.903880025287556, 11.58166924426077 ], [ 42.947490027320498, 11.585279243004356 ], [ 43.023960027259442, 11.581239242632218 ], [ 43.031940026232668, 11.580279244256225 ], [ 43.053050025583829, 11.584169241971797 ], [ 43.073050027228511, 11.593049243580117 ], [ 43.082220025990274, 11.590559244050549 ], [ 43.10110002842093, 11.573889242177474 ], [ 43.119440025944463, 11.571109242168385 ], [ 43.129440026766801, 11.579439244014193 ], [ 43.137770028612607, 11.588889245074018 ], [ 43.140550028621696, 11.608059244658122 ], [ 43.149990028173988, 11.611669243401709 ], [ 43.151870025547993, 11.610139242248135 ], [ 43.087620028496502, 11.399029243902923 ], [ 42.988990027240824, 11.241209243410866 ], [ 42.811440025894612, 11.172169242682642 ], [ 42.594450025855174, 11.112989241627726 ], [ 42.387320025489046, 11.024219243371428 ], [ 42.002650025284247, 10.866409244386906 ], [ 41.726470026008435, 10.698729244221543 ], [ 41.539070026496454, 10.540919241910945 ], [ 41.341800025803629, 10.323919243690048 ], [ 41.174130023819728, 10.008289240887395 ], [ 41.095220025236735, 9.761709240320499 ], [ 41.085849025110385, 9.756240241714405 ], [ 40.976860026452982, 9.692669242918351 ], [ 40.769730026086847, 9.55457923995437 ], [ 40.533010025193263, 9.396769240969848 ], [ 40.385060025882048, 9.278409242186092 ], [ 40.316010023646292, 9.25867924133194 ], [ 40.238718024183228, 9.287667242240289 ], [ 40.23711002324476, 9.2882692418594 ], [ 40.227240025389989, 9.416489240316462 ], [ 40.316010023646292, 9.663079242390893 ], [ 40.414650023083432, 9.998429241214087 ], [ 40.414650023083432, 10.314059240690666 ], [ 40.385060025882048, 10.629689243493319 ], [ 40.368097023409803, 10.745040242004023 ], [ 40.335740024500438, 10.965039242316513 ], [ 40.266700023772216, 11.270809242119784 ], [ 40.306150023972982, 11.49765924183253 ], [ 40.375190024701205, 11.872469242364023 ], [ 40.414650023083432, 12.197959244839984 ], [ 40.454100023284198, 12.474139244115797 ], [ 40.473830024138344, 12.799629243265683 ], [ 40.414650023083432, 13.03634924415927 ], [ 40.330481024291814, 13.280427244717986 ], [ 40.361390023100725, 13.278989246125072 ], [ 40.361390023100725, 13.495979246164509 ], [ 40.351520025245961, 13.762289244259479 ], [ 40.312070025045195, 13.999009245153067 ], [ 40.203570025934745, 14.334369245483796 ], [ 40.075350024151611, 14.679579247306371 ], [ 39.917530023659552, 14.916299248199961 ], [ 39.81327002513725, 15.076719248174088 ], [ 39.81528002547882, 15.077499246023065 ], [ 39.818330022952367, 15.081389247064712 ], [ 39.822220023994014, 15.091669246859036 ], [ 39.8241700252686, 15.103049246178385 ], [ 39.824440022733057, 15.109999246201108 ], [ 39.822780025264059, 15.121669245999975 ], [ 39.822780025264059, 15.127219247836695 ], [ 39.825270024793625, 15.131939247612841 ], [ 39.82889002504475, 15.135279245565901 ], [ 39.833890023792883, 15.136939246360972 ], [ 39.844990024140245, 15.14693924718331 ], [ 39.853610023139495, 15.166389245739399 ], [ 39.856110024176601, 15.178059245538268 ], [ 39.855270023934565, 15.190279248425725 ], [ 39.851390024400452, 15.199999246950002 ], [ 39.846110023354264, 15.208609247767795 ], [ 39.844160025405742, 15.213329247543941 ], [ 39.844440024377732, 15.220279247566664 ], [ 39.843050024373184, 15.225829246077307 ], [ 39.840550023336085, 15.229999246090941 ], [ 39.828050024802714, 15.238609246908734 ], [ 39.824710023523579, 15.242219245652322 ], [ 39.823330025026571, 15.2477792456705 ], [ 39.823610023998555, 15.26749924834319 ], [ 39.822220023994014, 15.273049246853834 ], [ 39.816940022947819, 15.281669245853088 ], [ 39.811940024199686, 15.283889247918205 ], [ 39.806390025689041, 15.282499247913661 ], [ 39.803330023381896, 15.278609246872012 ], [ 39.801110024642853, 15.273889247095866 ], [ 39.798330024633763, 15.262499246268984 ], [ 39.796100024387187, 15.257499247520853 ], [ 39.793050023587568, 15.253609246479204 ], [ 39.787500025076923, 15.252499245446646 ], [ 39.783880024825805, 15.256109247516308 ], [ 39.781940025058745, 15.260829247292452 ], [ 39.778330022989088, 15.277499245839454 ], [ 39.777500024254586, 15.289999247698894 ], [ 39.778610025287144, 15.317219246830746 ], [ 39.778050024017098, 15.323329246611436 ], [ 39.774990025036026, 15.333889245377746 ], [ 39.775280025515542, 15.340559246428484 ], [ 39.77694002298454, 15.346109248265202 ], [ 39.780000025291692, 15.349999245980774 ], [ 39.781390025296233, 15.355549247817493 ], [ 39.780270022756142, 15.361109247835671 ], [ 39.778330022989088, 15.365829247611817 ], [ 39.769720025497371, 15.377779246382673 ], [ 39.770270025259883, 15.391389245948597 ], [ 39.771110025501912, 15.397499245729287 ], [ 39.773330024240956, 15.402219245505433 ], [ 39.786380022536832, 15.409999247588729 ], [ 39.790280025086012, 15.41332924736033 ], [ 39.792500023825056, 15.418049247136477 ], [ 39.795830023596658, 15.428889248200846 ], [ 39.796390024866703, 15.442499247766772 ], [ 39.799440025666321, 15.446669247780406 ], [ 39.803050024409906, 15.449719248580021 ], [ 39.808050023158039, 15.451669246528537 ], [ 39.813050025232243, 15.452219246291049 ], [ 39.818600023742889, 15.45054924731452 ], [ 39.822780025264059, 15.447779245486888 ], [ 39.827220022742146, 15.448889246519448 ], [ 39.831380024574315, 15.466109248155036 ], [ 39.834440023555395, 15.469999245870609 ], [ 39.840000023573573, 15.471109246903167 ], [ 39.841380025396653, 15.465559248392523 ], [ 39.843330023345175, 15.462219247113389 ], [ 39.849160024153875, 15.463329248145946 ], [ 39.853330024167512, 15.465829245856975 ], [ 39.855000023144044, 15.471389245875153 ], [ 39.855270023934565, 15.47804924874443 ], [ 39.856940022911097, 15.483609248762608 ], [ 39.86055002498076, 15.486669247743684 ], [ 39.869990024533053, 15.488609247510741 ], [ 39.872500023751613, 15.498609248333079 ], [ 39.877490024318284, 15.499169246277051 ], [ 39.880270024327373, 15.494999246263417 ], [ 39.881390023541393, 15.489439246245238 ], [ 39.885280024583039, 15.479719247720961 ], [ 39.887770024112612, 15.475559245888785 ], [ 39.89333002413079, 15.46721924586152 ] ] ], [ [ [ 40.331660024750313, 15.499169246277051 ], [ 40.342770023279137, 15.496109247295974 ], [ 40.356380026171138, 15.496109247295974 ], [ 40.361380024919271, 15.493889248556933 ], [ 40.373600024480652, 15.48527924773914 ], [ 40.378610024736318, 15.483059245674021 ], [ 40.362220025161299, 15.483059245674021 ], [ 40.359160026180227, 15.481109247725506 ], [ 40.348610025595377, 15.479999246692946 ], [ 40.34444002558174, 15.481669245669476 ], [ 40.341110025810138, 15.484999248767153 ], [ 40.334720023731393, 15.484719246469092 ], [ 40.330550023717755, 15.487499246478182 ], [ 40.327220023946154, 15.498059248570566 ], [ 40.323880025993091, 15.501669247314153 ], [ 40.32666002600218, 15.501389248342168 ], [ 40.331660024750313, 15.499169246277051 ] ] ], [ [ [ 39.899160024939491, 15.493609246258872 ], [ 39.891940024126242, 15.491109248547843 ], [ 39.890000024359189, 15.494719247291432 ], [ 39.891110025391747, 15.500829247072121 ], [ 39.89611002413988, 15.502499246048652 ], [ 39.90028002415351, 15.499719246039563 ], [ 39.899160024939491, 15.493609246258872 ] ] ], [ [ [ 39.812490023962198, 15.495549246025929 ], [ 39.809720025460642, 15.49138924751983 ], [ 39.804720023386437, 15.493609246258872 ], [ 39.802770025437923, 15.497219248328534 ], [ 39.801670022586826, 15.502779248346712 ], [ 39.802500024647394, 15.508889248127403 ], [ 39.807490025214065, 15.509439247889915 ], [ 39.811660025227702, 15.506389247090299 ], [ 39.813610023176217, 15.501669247314153 ], [ 39.812490023962198, 15.495549246025929 ] ] ], [ [ [ 40.842500023692622, 15.494999246263417 ], [ 40.837490023436956, 15.494439248319445 ], [ 40.837220025972506, 15.504719248113769 ], [ 40.840000025981595, 15.516389247912638 ], [ 40.842770024483151, 15.52027924562821 ], [ 40.847770026557356, 15.520549246418737 ], [ 40.849720024505871, 15.515829246642591 ], [ 40.849440025533887, 15.508889248127403 ], [ 40.84555002449224, 15.498889247305064 ], [ 40.842500023692622, 15.494999246263417 ] ] ], [ [ [ 40.789440023925934, 15.499719246039563 ], [ 40.780270025164164, 15.487779248776242 ], [ 40.776110023331988, 15.488049246240694 ], [ 40.772770025378932, 15.495549246025929 ], [ 40.773050024350916, 15.502499246048652 ], [ 40.776110023331988, 15.506389247090299 ], [ 40.793880024730093, 15.523609248725887 ], [ 40.804160024524414, 15.527219247469473 ], [ 40.810550026603167, 15.52777924873952 ], [ 40.816940025355841, 15.526669247706961 ], [ 40.820270025127442, 15.523049247455841 ], [ 40.820830026397488, 15.51693924767515 ], [ 40.817770024090343, 15.513049246633502 ], [ 40.808880024300564, 15.507779247094843 ], [ 40.793050025995591, 15.503049245811162 ], [ 40.789440023925934, 15.499719246039563 ] ] ], [ [ [ 39.990270023394871, 15.54582924578353 ], [ 40.000000023426679, 15.53897924753185 ], [ 40.002780023435768, 15.53693924599375 ], [ 40.005270022965341, 15.532779247487651 ], [ 40.004440024230846, 15.526669247706961 ], [ 40.000000023426679, 15.523119248030355 ], [ 39.995550024441066, 15.521389246660769 ], [ 39.988880023390323, 15.529999247478562 ], [ 39.984990025674755, 15.539719246002839 ], [ 39.980830023842579, 15.542499246011928 ], [ 39.974440025089905, 15.542219247039943 ], [ 39.970280023257729, 15.544999247049033 ], [ 39.96750002324864, 15.549169247062666 ], [ 39.96916002404371, 15.55471924557331 ], [ 39.97361002302933, 15.557219246610414 ], [ 39.980000025108083, 15.556389247875915 ], [ 39.990270023394871, 15.54582924578353 ] ] ], [ [ [ 40.575830024543613, 15.560279245591488 ], [ 40.578610024552702, 15.556109245577854 ], [ 40.578890023524693, 15.549719246825179 ], [ 40.574440024539072, 15.540549248063414 ], [ 40.571940023501966, 15.535829248287268 ], [ 40.564720026014797, 15.529169248744065 ], [ 40.559440024968602, 15.527219247469473 ], [ 40.556110025197, 15.529439246208517 ], [ 40.557780024173532, 15.534999246226693 ], [ 40.556390024168984, 15.539159248058869 ], [ 40.55194002518337, 15.546669246025562 ], [ 40.55000002541631, 15.55166924809977 ], [ 40.553050026215928, 15.556389247875915 ], [ 40.558610026234106, 15.557499245582399 ], [ 40.565830023721276, 15.557219246610414 ], [ 40.570830025795487, 15.559719247647516 ], [ 40.575830024543613, 15.560279245591488 ] ] ], [ [ [ 40.691110024657306, 15.561939246386558 ], [ 40.68610002440164, 15.559999246619503 ], [ 40.681110023834968, 15.56221924868462 ], [ 40.681110023834968, 15.575279248488034 ], [ 40.682780026137571, 15.58055924620815 ], [ 40.685550024639127, 15.584719248040324 ], [ 40.689990025443286, 15.587219245751353 ], [ 40.695550025461465, 15.585549246774823 ], [ 40.698330025470554, 15.581389248268724 ], [ 40.698880025233066, 15.575279248488034 ], [ 40.697220024437996, 15.569719248469855 ], [ 40.691110024657306, 15.561939246386558 ] ] ], [ [ [ 40.79417002520961, 15.563329246391103 ], [ 40.784160026205811, 15.559719247647516 ], [ 40.778610024369094, 15.561109247652061 ], [ 40.778880025159623, 15.566669247670239 ], [ 40.777770024127065, 15.577499247227076 ], [ 40.780550024136154, 15.589169247025945 ], [ 40.782780024382731, 15.593889246802089 ], [ 40.787770024949403, 15.595829246569146 ], [ 40.791940024963033, 15.592779245769531 ], [ 40.794720024972122, 15.588609245755897 ], [ 40.801380024515325, 15.581389248268724 ], [ 40.802770024519873, 15.575829248250546 ], [ 40.801670024994849, 15.569719248469855 ], [ 40.798610026013769, 15.565829247428207 ], [ 40.79417002520961, 15.563329246391103 ] ] ], [ [ [ 40.785830025182342, 15.632779245732809 ], [ 40.779440026429668, 15.632219247788838 ], [ 40.777500023336536, 15.635829246532424 ], [ 40.777500023336536, 15.638609246541513 ], [ 40.780550024136154, 15.642499247583162 ], [ 40.785000026447847, 15.645279247592251 ], [ 40.789990023688446, 15.646939248387321 ], [ 40.79583002600468, 15.646669247596796 ], [ 40.797780023953194, 15.641939246313115 ], [ 40.79610002346913, 15.636389247802471 ], [ 40.785830025182342, 15.632779245732809 ] ] ], [ [ [ 40.710550025031935, 15.652779247377484 ], [ 40.708330026292892, 15.648049246093805 ], [ 40.704160026279254, 15.64971924839641 ], [ 40.702220026512201, 15.654439248172556 ], [ 40.703050025246696, 15.659169246130162 ], [ 40.706660023990288, 15.662779248199824 ], [ 40.716110025050114, 15.666939246705923 ], [ 40.719990024584227, 15.670279247985059 ], [ 40.725000024839893, 15.670829247747571 ], [ 40.726100024364918, 15.665279245910853 ], [ 40.719440024821715, 15.658049246916143 ], [ 40.714440026073582, 15.656109247149086 ], [ 40.710550025031935, 15.652779247377484 ] ] ], [ [ [ 40.779160024131606, 15.690549247094186 ], [ 40.774720023327447, 15.688059247564617 ], [ 40.769160023309269, 15.690829246066173 ], [ 40.769440025607331, 15.696389246084351 ], [ 40.775280024597492, 15.703049248953628 ], [ 40.779440026429668, 15.701389248158558 ], [ 40.780830026434209, 15.695829248140379 ], [ 40.779160024131606, 15.690549247094186 ] ] ], [ [ [ 39.911380024500872, 15.704169248167647 ], [ 39.906100023454684, 15.702219246893055 ], [ 39.903330024953128, 15.704999246902144 ], [ 39.90222002392057, 15.710549248738863 ], [ 39.89611002413988, 15.718329247496083 ], [ 39.895000023107322, 15.723889247514261 ], [ 39.897220025172437, 15.728609247290407 ], [ 39.903610023925111, 15.728889246262394 ], [ 39.907220022668696, 15.725559246490793 ], [ 39.906100023454684, 15.719169247738115 ], [ 39.90805002472927, 15.714439246454436 ], [ 39.911380024500872, 15.710829247710848 ], [ 39.911380024500872, 15.704169248167647 ] ] ], [ [ [ 39.93472002409861, 15.701109245860497 ], [ 39.928050023047874, 15.698059248386956 ], [ 39.922490023029695, 15.699439246883966 ], [ 39.919170024765627, 15.703049248953628 ], [ 39.917220023491041, 15.708049247701759 ], [ 39.919440025556156, 15.712499246687379 ], [ 39.92611002328082, 15.719999246472614 ], [ 39.929440023052422, 15.730829246029451 ], [ 39.933880023856581, 15.733329247066553 ], [ 39.939720022846743, 15.725559246490793 ], [ 39.942210025702387, 15.715829246458981 ], [ 39.945000023892938, 15.71166924795288 ], [ 39.941940024911858, 15.707779246911233 ], [ 39.937490022600166, 15.705279245874131 ], [ 39.93472002409861, 15.701109245860497 ] ] ], [ [ [ 40.173610022845722, 15.668889247980514 ], [ 40.167220024093041, 15.668329246710467 ], [ 40.162500024316898, 15.670559246957044 ], [ 40.158330024303261, 15.67360924775666 ], [ 40.15694002429872, 15.679169247774837 ], [ 40.156660025326737, 15.690829246066173 ], [ 40.162220025344908, 15.699439246883966 ], [ 40.169440022832084, 15.706109247934702 ], [ 40.173880023636244, 15.708609248971806 ], [ 40.176940025943395, 15.712499246687379 ], [ 40.179160024682439, 15.717219246463525 ], [ 40.17889002389191, 15.723329246244216 ], [ 40.176940025943395, 15.728329248318422 ], [ 40.176940025943395, 15.733889248336601 ], [ 40.18083002365897, 15.736939245810142 ], [ 40.190830024481308, 15.740829246851789 ], [ 40.196660025290008, 15.741939247884346 ], [ 40.203610025312734, 15.741669247093821 ], [ 40.207220024056319, 15.738049246842699 ], [ 40.209720025093425, 15.733889248336601 ], [ 40.211660024860478, 15.729169248560455 ], [ 40.212780024074497, 15.723609248542276 ], [ 40.210550023827921, 15.71888924876613 ], [ 40.206110023023761, 15.716389247729026 ], [ 40.203050024042689, 15.712219247715392 ], [ 40.201660024038141, 15.706939246669201 ], [ 40.203330023014672, 15.695279248377867 ], [ 40.202220025308186, 15.688889246299116 ], [ 40.197490024024511, 15.679719247537349 ], [ 40.193330025518407, 15.67693924752826 ], [ 40.178050023649881, 15.671389245691543 ], [ 40.173610022845722, 15.668889247980514 ] ] ], [ [ [ 40.769720024579314, 15.755279246659747 ], [ 40.770270024341826, 15.749169246879056 ], [ 40.767780024812261, 15.74443924892145 ], [ 40.759990024547506, 15.739999248117289 ], [ 40.741390024414905, 15.738049246842699 ], [ 40.735550025424743, 15.736669248345688 ], [ 40.728330024611495, 15.736939245810142 ], [ 40.713610024013008, 15.739719245819229 ], [ 40.712220024008467, 15.742499245828318 ], [ 40.712490024798988, 15.748059245846497 ], [ 40.715550023780068, 15.751939248706686 ], [ 40.719990024584227, 15.754439246417714 ], [ 40.725830023574389, 15.755549247450272 ], [ 40.740000024410364, 15.75499924768776 ], [ 40.752490024762267, 15.75332924871123 ], [ 40.759160025813003, 15.753609247683215 ], [ 40.759990024547506, 15.756939247454817 ], [ 40.763050023528578, 15.76110924746845 ], [ 40.767780024812261, 15.758889248729409 ], [ 40.769720024579314, 15.755279246659747 ] ] ], [ [ [ 40.490830025868931, 15.755279246659747 ], [ 40.486660025855294, 15.754169248953263 ], [ 40.482500024023118, 15.756939247454817 ], [ 40.481940026079151, 15.76193924620295 ], [ 40.485550024822736, 15.764999248510097 ], [ 40.490550023570869, 15.766939248277154 ], [ 40.495550025645073, 15.764719246212039 ], [ 40.494720023584499, 15.758609246431348 ], [ 40.490830025868931, 15.755279246659747 ] ] ], [ [ [ 40.447780025106034, 15.793329248674507 ], [ 40.444720026124962, 15.793329248674507 ], [ 40.439990024841279, 15.795559248921084 ], [ 40.440830025083315, 15.80027924869723 ], [ 40.451110024877636, 15.804169246412803 ], [ 40.454440024649237, 15.800549246161681 ], [ 40.45333002361668, 15.794439246380993 ], [ 40.447780025106034, 15.793329248674507 ] ] ], [ [ [ 40.283880026029813, 15.822779248052935 ], [ 40.27777002292305, 15.81499924596964 ], [ 40.274160024179466, 15.811669246198038 ], [ 40.265830025659731, 15.814719246997655 ], [ 40.260550024613536, 15.812779247230598 ], [ 40.255830024837394, 15.813609245965095 ], [ 40.250830026089261, 15.815829248030212 ], [ 40.248050026080172, 15.819999248043846 ], [ 40.255270023567348, 15.822499249080948 ], [ 40.266660024394227, 15.82221924678289 ], [ 40.274720025449511, 15.828049247591593 ], [ 40.281100026020724, 15.826939246559034 ], [ 40.283880026029813, 15.822779248052935 ] ] ], [ [ [ 40.365550024932901, 15.818889247011288 ], [ 40.354720025376068, 15.817499247006744 ], [ 40.348330023297315, 15.818329249067316 ], [ 40.348610025595377, 15.823889249085493 ], [ 40.350830024334421, 15.828609248861639 ], [ 40.356670023324583, 15.829719246568123 ], [ 40.365000025170389, 15.823889249085493 ], [ 40.36999002573706, 15.821669247020377 ], [ 40.365550024932901, 15.818889247011288 ] ] ], [ [ [ 40.494720023584499, 15.845549248199166 ], [ 40.491100023333381, 15.842219248427565 ], [ 40.488610023803808, 15.850559248454832 ], [ 40.489440025864383, 15.855279248230978 ], [ 40.494160025640532, 15.86471924778327 ], [ 40.498600023118613, 15.867219248820373 ], [ 40.502780024639783, 15.867219248820373 ], [ 40.505270024169349, 15.862779248016214 ], [ 40.503880024164808, 15.85749924697002 ], [ 40.496940025649621, 15.850279246156772 ], [ 40.494720023584499, 15.845549248199166 ] ] ], [ [ [ 39.976940022800932, 15.886359247207949 ], [ 39.989720023632358, 15.884509247704401 ], [ 40.000000023426679, 15.885779246248909 ], [ 40.008330025272492, 15.886669247376462 ], [ 40.014720024025166, 15.88582924713443 ], [ 40.019440023801309, 15.883609248395388 ], [ 40.031940025660752, 15.874719248605608 ], [ 40.036940024408885, 15.872499246540491 ], [ 40.045270022928619, 15.86666924905786 ], [ 40.059720022736578, 15.859999248007124 ], [ 40.082220025418358, 15.853889248226434 ], [ 40.087220024166484, 15.851659247979857 ], [ 40.094160022681677, 15.844439247166608 ], [ 40.101390025002459, 15.831109246572668 ], [ 40.105270024536573, 15.821389248048391 ], [ 40.105270024536573, 15.808329248244977 ], [ 40.098050023723324, 15.801669248701774 ], [ 40.087220024166484, 15.798889248692685 ], [ 40.085000025427448, 15.794169248916539 ], [ 40.086110023133926, 15.788609248898362 ], [ 40.090270024966102, 15.785559248098746 ], [ 40.105550023508556, 15.779719245782507 ], [ 40.112780025829345, 15.779439246810522 ], [ 40.117220023307425, 15.781939247847625 ], [ 40.119440025372548, 15.78666924580523 ], [ 40.120280025614576, 15.792779248911994 ], [ 40.115000024568381, 15.801109247431729 ], [ 40.11527002535891, 15.806669247449907 ], [ 40.13305002493847, 15.809439245951461 ], [ 40.138890023928631, 15.807779248482465 ], [ 40.141390024965737, 15.803609248468831 ], [ 40.14194002472825, 15.79749924868814 ], [ 40.138050023686603, 15.787219248893818 ], [ 40.134160025971028, 15.784169248094202 ], [ 40.1313900241434, 15.779999248080568 ], [ 40.130270024929381, 15.773889248299877 ], [ 40.1313900241434, 15.768329248281699 ], [ 40.135280025185047, 15.758609246431348 ], [ 40.135830024947559, 15.752499246650657 ], [ 40.135550025975576, 15.745549246627935 ], [ 40.128610024134311, 15.731669246271483 ], [ 40.12888002492484, 15.71860924646807 ], [ 40.132220022877895, 15.70193924792107 ], [ 40.138330025984665, 15.694169247345307 ], [ 40.142490024490762, 15.671389245691543 ], [ 40.14639002371387, 15.661669247167264 ], [ 40.151660023252525, 15.653329247139997 ], [ 40.161940023046853, 15.642779246555147 ], [ 40.166110023060483, 15.639719247574073 ], [ 40.1716600248972, 15.638049248597543 ], [ 40.204990023809742, 15.634719248825942 ], [ 40.232220024449127, 15.626389246980132 ], [ 40.237500025495322, 15.628049247775204 ], [ 40.241100026057453, 15.631389245728265 ], [ 40.24333002297795, 15.636109248830486 ], [ 40.248330025052155, 15.652219246107439 ], [ 40.251940023795747, 15.65554924587904 ], [ 40.26277002335258, 15.65860924818619 ], [ 40.269160025431333, 15.657779246125617 ], [ 40.278880023955608, 15.653329247139997 ], [ 40.284160025001803, 15.654999246116528 ], [ 40.28055002293214, 15.65860924818619 ], [ 40.268330023370758, 15.667219245677909 ], [ 40.26250002588813, 15.668889247980514 ], [ 40.256100025627916, 15.669719246715012 ], [ 40.250550023791199, 15.668609245682454 ], [ 40.24611002298704, 15.666109247971425 ], [ 40.233890023425658, 15.665829245673365 ], [ 40.223610023631338, 15.669719246715012 ], [ 40.2194400236177, 15.672499246724101 ], [ 40.217500023850647, 15.677499248798307 ], [ 40.219160024645717, 15.682779246518425 ], [ 40.221940024654806, 15.686939248350599 ], [ 40.229440024440038, 15.693329247103275 ], [ 40.238050025257834, 15.698609248149468 ], [ 40.248890022996129, 15.701669247130543 ], [ 40.255270023567348, 15.702219246893055 ], [ 40.26250002588813, 15.70193924792107 ], [ 40.263330024622626, 15.701669247130543 ], [ 40.263050025650642, 15.701109245860497 ], [ 40.269720023375307, 15.701669247130543 ], [ 40.283880026029813, 15.701109245860497 ], [ 40.296390026070718, 15.69916924609344 ], [ 40.313330025408241, 15.694439248135835 ], [ 40.321660023927976, 15.688609247327129 ], [ 40.326940024974171, 15.680279248807397 ], [ 40.327770023708666, 15.660829246925232 ], [ 40.331660024750313, 15.658049246916143 ], [ 40.338050023502994, 15.657219248181645 ], [ 40.351660023068916, 15.657219248181645 ], [ 40.356670023324583, 15.654999246116528 ], [ 40.363330026193857, 15.648049246093805 ], [ 40.366100024695413, 15.64360924861572 ], [ 40.370830025979096, 15.641389246550602 ], [ 40.383050025540477, 15.638889248839575 ], [ 40.389440024293151, 15.639439248602088 ], [ 40.40277002488709, 15.638329247569528 ], [ 40.407780025142756, 15.639999246546058 ], [ 40.411380025704887, 15.636389247802471 ], [ 40.409720024909817, 15.6180592484604 ], [ 40.413060026188951, 15.607779248666077 ], [ 40.414440024685959, 15.596109248867208 ], [ 40.416940025723065, 15.584999247012311 ], [ 40.418880025490118, 15.57999924826418 ], [ 40.419440023434092, 15.573889248483489 ], [ 40.414990024448471, 15.57277924745093 ], [ 40.408610023877259, 15.573609246185427 ], [ 40.395830023045825, 15.57277924745093 ], [ 40.367770023671945, 15.58055924620815 ], [ 40.361380024919271, 15.580279247236165 ], [ 40.355000024348051, 15.579719245966118 ], [ 40.339720025805597, 15.574169247455474 ], [ 40.326940024974171, 15.574719247217987 ], [ 40.316940024151833, 15.5711092484744 ], [ 40.312490025166213, 15.568329248465311 ], [ 40.300280023786293, 15.566669247670239 ], [ 40.289720025019982, 15.569169248707343 ], [ 40.280830025230202, 15.574439248246001 ], [ 40.272500023384396, 15.580829246998677 ], [ 40.252780024037776, 15.589719246788455 ], [ 40.241660024001419, 15.593049246560057 ], [ 40.223330024659347, 15.596389247839193 ], [ 40.209720025093425, 15.596389247839193 ], [ 40.205550025079788, 15.593609247830104 ], [ 40.199710022763554, 15.592499246797544 ], [ 40.192500023457839, 15.592779245769531 ], [ 40.181940024691528, 15.595279246806633 ], [ 40.17638002467335, 15.595549247597161 ], [ 40.167500023065031, 15.590279248058502 ], [ 40.161660024074862, 15.582499245975207 ], [ 40.155270025322189, 15.583329248035779 ], [ 40.140830023695692, 15.595549247597161 ], [ 40.133890025180506, 15.602499247619884 ], [ 40.129710023659335, 15.6055492484195 ], [ 40.12416002514869, 15.606939248424045 ], [ 40.11999002513506, 15.605829247391485 ], [ 40.116940024335442, 15.601939246349836 ], [ 40.112220024559292, 15.592499246797544 ], [ 40.10916002557822, 15.588609245755897 ], [ 40.105000023746044, 15.585829245746808 ], [ 40.088610024171032, 15.585829245746808 ], [ 40.082220025418358, 15.586669245988841 ], [ 40.070830024591473, 15.589999245760442 ], [ 40.064440025838799, 15.58943924781647 ], [ 40.059440023764587, 15.587499248049413 ], [ 40.055830025021002, 15.584439245742264 ], [ 40.05138002270931, 15.584439245742264 ], [ 40.04944002294225, 15.588049247811925 ], [ 40.034720025669841, 15.594719248862663 ], [ 40.026660024614564, 15.600559247852827 ], [ 40.021660025866431, 15.602779246591869 ], [ 40.005830024235387, 15.61499924615325 ], [ 40.000000023426679, 15.616289247712826 ], [ 39.99722002341759, 15.61527924845131 ], [ 39.993330025702022, 15.605279247628973 ], [ 39.989720023632358, 15.601939246349836 ], [ 39.983890022823651, 15.600829248643354 ], [ 39.977780023042961, 15.604999248656988 ], [ 39.974160022791843, 15.608609247400574 ], [ 39.968890023253181, 15.616939245920307 ], [ 39.963880022997515, 15.619169246166884 ], [ 39.960000023463408, 15.622219246966498 ], [ 39.957220023454312, 15.626389246980132 ], [ 39.956110025747833, 15.631939248816852 ], [ 39.956110025747833, 15.637219246536969 ], [ 39.958050025514886, 15.64943924609835 ], [ 39.956110025747833, 15.654439248172556 ], [ 39.951940025734196, 15.657219248181645 ], [ 39.949440024697097, 15.661669247167264 ], [ 39.948050024692549, 15.666939246705923 ], [ 39.948330023664539, 15.673889246728645 ], [ 39.947220022631974, 15.679439248565364 ], [ 39.938610025140257, 15.691389247336218 ], [ 39.938610025140257, 15.696939245846863 ], [ 39.942500022855832, 15.700279247125998 ], [ 39.948050024692549, 15.701389248158558 ], [ 39.95444002344523, 15.700279247125998 ], [ 39.959440025519434, 15.698059248386956 ], [ 39.959720024491418, 15.69193924709873 ], [ 39.956110025747833, 15.688609247327129 ], [ 39.953890023682717, 15.683889247550983 ], [ 39.956380023212283, 15.679719247537349 ], [ 39.962220025528524, 15.678329247532805 ], [ 39.965550025300125, 15.674719248789218 ], [ 39.968600022773664, 15.664159246696833 ], [ 39.973330024057347, 15.655279248414589 ], [ 39.977780023042961, 15.663329247962336 ], [ 39.983050022581622, 15.664999246938866 ], [ 39.987780023865298, 15.662779248199824 ], [ 39.993330025702022, 15.661389248195279 ], [ 39.998330024450155, 15.658889247158175 ], [ 40.000000023426679, 15.657219248181645 ], [ 40.005270022965341, 15.651939247135452 ], [ 40.016390023001698, 15.648889246335838 ], [ 40.024720024847504, 15.643059248853207 ], [ 40.034440023371779, 15.638609246541513 ], [ 40.04028002568802, 15.639719247574073 ], [ 40.042500024427063, 15.644439247350219 ], [ 40.046940025231223, 15.646939248387321 ], [ 40.059170022974065, 15.648609247363851 ], [ 40.075830023339606, 15.65832924588813 ], [ 40.079440025409269, 15.661389248195279 ], [ 40.080550023115748, 15.66749924797597 ], [ 40.076940024372163, 15.671109246719556 ], [ 40.071390025861518, 15.672779245696088 ], [ 40.067210024340355, 15.675549247523717 ], [ 40.063890022750208, 15.679169247774837 ], [ 40.060830023769135, 15.689439246061628 ], [ 40.057220025025551, 15.69304924813129 ], [ 40.044720023166107, 15.70193924792107 ], [ 40.041380025213044, 15.705279245874131 ], [ 40.029160025651663, 15.720829248533187 ], [ 40.019160024829326, 15.731669246271483 ], [ 40.009160024006988, 15.736109247075643 ], [ 40.000000023426679, 15.737789247559707 ], [ 39.990000022604342, 15.737499247080187 ], [ 39.980270022572533, 15.741939247884346 ], [ 39.973880023819859, 15.742779248126379 ], [ 39.96750002324864, 15.742219246856333 ], [ 39.963050024263019, 15.739719245819229 ], [ 39.952770024468698, 15.729169248560455 ], [ 39.947780023902027, 15.728609247290407 ], [ 39.942770023646361, 15.729439246024906 ], [ 39.938330022842194, 15.738609248112745 ], [ 39.933330024094069, 15.740829246851789 ], [ 39.926940025341388, 15.740559246061261 ], [ 39.925000025574334, 15.743329247888891 ], [ 39.9216600242952, 15.753609247683215 ], [ 39.921390023504671, 15.759719247463906 ], [ 39.928050023047874, 15.767219247249141 ], [ 39.929720025350477, 15.772499248295333 ], [ 39.927220024313378, 15.783609246824156 ], [ 39.92889002328991, 15.788889247870348 ], [ 39.933880023856581, 15.790829247637404 ], [ 39.939720022846743, 15.790549248665419 ], [ 39.94527002468346, 15.789159248660875 ], [ 39.957770023216824, 15.780279247052555 ], [ 39.965270023002063, 15.773889248299877 ], [ 39.971110025318303, 15.774999246006361 ], [ 39.976100022558896, 15.776939245773418 ], [ 39.980830023842579, 15.774719247034376 ], [ 39.986940023623269, 15.766939248277154 ], [ 39.993330025702022, 15.766109246216583 ], [ 39.99722002341759, 15.769439245988183 ], [ 39.999440025482713, 15.774169247271864 ], [ 39.999720024454696, 15.779439246810522 ], [ 39.995550024441066, 15.782499245791596 ], [ 39.989170023869846, 15.783329247852169 ], [ 39.984990025674755, 15.786109247861258 ], [ 39.981670024084615, 15.789719246604847 ], [ 39.980270022572533, 15.79525924693403 ], [ 39.980830023842579, 15.808829247121968 ], [ 39.98250002281911, 15.814349247762159 ], [ 39.985550023618728, 15.81817924641075 ], [ 39.99305002340396, 15.82474924901652 ], [ 39.99722002341759, 15.827219248857094 ], [ 40.000000023426679, 15.827889246753569 ], [ 40.003050024226297, 15.828609248861639 ], [ 40.009440022978971, 15.827779246801066 ], [ 40.025550023581999, 15.82221924678289 ], [ 40.032780025902788, 15.821939247810903 ], [ 40.036940024408885, 15.824719247819992 ], [ 40.039990025208503, 15.828609248861639 ], [ 40.041110024422522, 15.83471924864233 ], [ 40.039720024417974, 15.840279248660508 ], [ 40.03638002313884, 15.843889247404096 ], [ 40.028050024619105, 15.8497192482128 ], [ 40.015270023787679, 15.864439248811284 ], [ 40.011110025281582, 15.86749924779236 ], [ 40.000000023426679, 15.868699249088426 ], [ 39.991100025455445, 15.869439247559416 ], [ 39.973330024057347, 15.86666924905786 ], [ 39.968330025309214, 15.868889247796904 ], [ 39.953890023682717, 15.88249924736283 ], [ 39.951390022645612, 15.886669247376462 ], [ 39.950000022641063, 15.891669246124593 ], [ 39.954990023207742, 15.893329246919665 ], [ 39.961390023467949, 15.892499248185167 ], [ 39.967220024276656, 15.890829245882561 ], [ 39.976940022800932, 15.886359247207949 ] ] ], [ [ [ 40.607220023689102, 15.879439248381754 ], [ 40.602220024940969, 15.877499248614697 ], [ 40.596380025950808, 15.877779247586684 ], [ 40.594440026183747, 15.88138924633027 ], [ 40.596380025950808, 15.89360924589165 ], [ 40.598050024927332, 15.898889246937843 ], [ 40.602490025731498, 15.901669246946932 ], [ 40.607770023451614, 15.894439247952224 ], [ 40.609160023456155, 15.89027924612005 ], [ 40.609440025754218, 15.88416924633936 ], [ 40.607220023689102, 15.879439248381754 ] ] ], [ [ [ 40.365550024932901, 15.89027924612005 ], [ 40.352780025609007, 15.889439245878018 ], [ 40.349160025357889, 15.89027924612005 ], [ 40.35361002434351, 15.892779247157153 ], [ 40.35527002513858, 15.895279248194257 ], [ 40.361940026189316, 15.901389247974947 ], [ 40.366100024695413, 15.90388924901205 ], [ 40.371110024951079, 15.903059246951477 ], [ 40.372220025983637, 15.897499246933299 ], [ 40.36999002573706, 15.892779247157153 ], [ 40.365550024932901, 15.89027924612005 ] ] ], [ [ [ 40.563050023712186, 15.899719248998416 ], [ 40.558050024964054, 15.897779245905284 ], [ 40.553890023131885, 15.899439246700355 ], [ 40.550550025178822, 15.902779247979492 ], [ 40.552220024155353, 15.908329246490135 ], [ 40.556660024959513, 15.910829247527239 ], [ 40.562220024977691, 15.909169246732167 ], [ 40.564720026014797, 15.904999246718534 ], [ 40.563050023712186, 15.899719248998416 ] ] ] ] } },
{ "type": "Feature", "id": 5, "properties": { "id": "743", "NAME": "CHUABO", "TRIBE_CODE": "154", "LAT": -17.678400, "LON": 36.209100, "Name_Displ": "CHUABO", "CODE": "Ac42", "CultureGrp": "Yao-Makonde", "Name_30": "4", "Cultgrp_30": "12", "Code_30": "28", "NOTES": "Added to Makua", "CodeType": "", "Shape_Leng": 11.480900, "Shape_Area": 4.091800, "v107": "", "keywords": "", "V107_1": "", "V112": "", "V113": "", "V114": "0", "V100": "0", "V102": "0", "V104": "0", "V106": "0", "V1": "", "V2": "", "V3": "", "V4": "", "V5": "", "V6": "", "V7": "", "V8": "", "V9": "", "V10": "", "V11": "", "V12": "", "V13": "", "V14": "", "V15": "", "V16": "", "V17": "", "V18": "", "V19": "", "V20": "", "V21": "", "V22": "", "V23": "", "V24": "", "V25": "", "V26": "", "V27": "", "V28": "", "V29": "", "V30": "", "V31": "", "V32": "", "V33": "", "V34": "", "V35": "", "V36": "", "V37": "", "V38": "", "V39": "", "V40": "", "V41": "", "V42": "", "V43": "", "V44": "", "V45": "", "V46": "", "V47": "", "V48": "", "V49": "", "V50": "", "V51": "", "V52": "", "V53": "", "V54": "", "V55": "", "V56": "", "V57": "", "V58": "", "V59": "", "V60": "", "V61": "", "V62": "", "V63": "", "V64": "", "V65": "", "V66": "", "V67": "", "V68": "", "V69": "0", "V70": "", "V71": "", "V72": "", "V73": "", "V74": "", "V75": "", "V76": "", "V77": "", "V78": "", "V79": "", "V80": "", "V81": "", "V82": "", "V83": "", "V84": "", "V85": "", "V86": "", "V87": "", "V88": "", "V89": "", "V90": "", "V91": "", "V92": "", "V93": "0", "V94": "", "V95": "", "V96": "", "V97": "", "V98": "0", "V99": "0" }, "geometry": { "type": "MultiPolygon", "coordinates": [ [ [ [ 36.073610020938816, -18.912220785778153 ], [ 36.063050020391735, -18.916670785252698 ], [ 36.057220021288749, -18.915560784340745 ], [ 36.055270020037909, -18.910280784067204 ], [ 36.056390020489758, -18.906110784705621 ], [ 36.063610020617659, -18.899170784690678 ], [ 36.066110020697948, -18.895000785329096 ], [ 36.06721002021343, -18.889450784482488 ], [ 36.06583002058499, -18.883060785153575 ], [ 36.06583002058499, -18.876950784081046 ], [ 36.068330020665272, -18.87278078471946 ], [ 36.075830020906139, -18.865840784704517 ], [ 36.081380019896166, -18.863890785310261 ], [ 36.088880020137033, -18.857220784011808 ], [ 36.091380020217322, -18.852780784077154 ], [ 36.100000020910031, -18.828060785243814 ], [ 36.103330019932734, -18.824170784138609 ], [ 36.106940020924974, -18.824720784824642 ], [ 36.106940020924974, -18.856390785069397 ], [ 36.110280021344145, -18.875280784799749 ], [ 36.109990019834711, -18.887780785201191 ], [ 36.108330020093305, -18.892780785361769 ], [ 36.104440020844685, -18.898610784464758 ], [ 36.0963800203779, -18.904720785537286 ], [ 36.073610020938816, -18.912220785778153 ] ] ], [ [ [ 36.337780021224063, -18.816110785528402 ], [ 36.358050020582859, -18.818890785721653 ], [ 36.364170021195278, -18.817780784809699 ], [ 36.369440020072346, -18.816390785641364 ], [ 36.376390021483758, -18.809170785513459 ], [ 36.384440020554074, -18.802780784327968 ], [ 36.387770021433354, -18.806390785320211 ], [ 36.384720020667039, -18.816670783897745 ], [ 36.381390021644336, -18.820560785002947 ], [ 36.369720020185305, -18.830000785098179 ], [ 36.356670020954411, -18.845840784062212 ], [ 36.354160021334238, -18.850560784109827 ], [ 36.346110020407338, -18.856950785295318 ], [ 36.343050020101131, -18.860840784543942 ], [ 36.340270019907877, -18.865280784478596 ], [ 36.338050019940553, -18.877780784880038 ], [ 36.330830021669229, -18.884720784894981 ], [ 36.325550021395692, -18.886390784176278 ], [ 36.319720020436122, -18.884720784894981 ], [ 36.317210020815942, -18.880280784960327 ], [ 36.317770021041866, -18.873340784945384 ], [ 36.31611002130046, -18.858060784350691 ], [ 36.314990020848612, -18.852500783964196 ], [ 36.31249002076833, -18.848060784029538 ], [ 36.30167002104465, -18.837500785339046 ], [ 36.2933300204649, -18.831390784266514 ], [ 36.289990020045735, -18.827780785130852 ], [ 36.285550020111074, -18.81834078503562 ], [ 36.282220021088378, -18.814720784503489 ], [ 36.279720021008089, -18.810280784568832 ], [ 36.272220020767222, -18.803610785126963 ], [ 36.259720020365783, -18.79445078514469 ], [ 36.258050021084486, -18.789450784984115 ], [ 36.257770020971527, -18.783060785655202 ], [ 36.262500020559031, -18.780830784291407 ], [ 36.26888002034805, -18.781950784743248 ], [ 36.288600020877396, -18.791670784951442 ], [ 36.294440021376857, -18.793340784232736 ], [ 36.29916002142447, -18.795830784773138 ], [ 36.307490020607752, -18.801940783989085 ], [ 36.332220020837561, -18.814170785674037 ], [ 36.337780021224063, -18.816110785528402 ] ] ], [ [ [ 36.921100020767959, -18.005560784821078 ], [ 36.915280021204858, -18.006670783876455 ], [ 36.911110021843278, -18.003610783570245 ], [ 36.908050021537065, -17.985280784065814 ], [ 36.906390021795659, -17.980280783905236 ], [ 36.906940020625115, -17.973340783890293 ], [ 36.910000020931321, -17.969450784641669 ], [ 36.915280021204858, -17.967780783503795 ], [ 36.921660020993883, -17.968890784415748 ], [ 36.929990022033735, -17.9750007836317 ], [ 36.93333002059633, -17.978890784736901 ], [ 36.935270020450695, -17.983610784784517 ], [ 36.932220021540957, -17.995280784386967 ], [ 36.929440021347709, -18.000000784434583 ], [ 36.921100020767959, -18.005560784821078 ] ] ], [ [ [ 37.172480020998911, -17.157290783748966 ], [ 37.365910021522417, -17.207750782755443 ], [ 37.542520021758243, -17.199340783539888 ], [ 37.660270021455347, -17.207750782755443 ], [ 37.825100021580191, -17.17635278262042 ], [ 37.836880021691165, -17.174110784036653 ], [ 37.900650022818297, -17.365430783244772 ], [ 37.892220022666386, -17.369170783825314 ], [ 37.872220022024081, -17.376390783953219 ], [ 37.863050022501916, -17.381670784226756 ], [ 37.853050022180767, -17.385830784048451 ], [ 37.827770023121502, -17.4030607840374 ], [ 37.819160021968685, -17.407780784085013 ], [ 37.799160021326372, -17.416390783381253 ], [ 37.781390022047866, -17.426110783589447 ], [ 37.773330021581081, -17.432220782805395 ], [ 37.761110021292602, -17.448330784199079 ], [ 37.746670022893369, -17.462500783881815 ], [ 37.730830022072759, -17.473060784428892 ], [ 37.71999002141272, -17.476390783451592 ], [ 37.709440022262115, -17.469450783436649 ], [ 37.713880022196776, -17.46083078274394 ], [ 37.706940022181826, -17.454450782954918 ], [ 37.69749002254671, -17.459170783002534 ], [ 37.691670022983608, -17.468060784268314 ], [ 37.688050022451478, -17.47862078295881 ], [ 37.682220021491908, -17.487500782828118 ], [ 37.66444002267351, -17.497500783149274 ], [ 37.63416002159709, -17.50917078275172 ], [ 37.624990022074925, -17.513890782799336 ], [ 37.617770021947024, -17.520560784097789 ], [ 37.609160022650784, -17.525840784371326 ], [ 37.599160022329627, -17.530000784193021 ], [ 37.586940022041148, -17.529720784080059 ], [ 37.578610022857873, -17.524170783233451 ], [ 37.570550022391089, -17.53028078430598 ], [ 37.569160021366173, -17.541670783795468 ], [ 37.562490021924297, -17.549170784036335 ], [ 37.553890022167948, -17.555280783252286 ], [ 37.505270022047206, -17.57556078400755 ], [ 37.486660022429817, -17.584720783989823 ], [ 37.469440021980759, -17.596110783479311 ], [ 37.462220021852858, -17.603620783260066 ], [ 37.454160021386066, -17.609450784219636 ], [ 37.4450000214038, -17.603890783833137 ], [ 37.435000021082644, -17.608610783880753 ], [ 37.424160022279189, -17.626110784442769 ], [ 37.416940022151287, -17.632780783884641 ], [ 37.407490022516164, -17.637500783932257 ], [ 37.389440021268115, -17.648610783308786 ], [ 37.383050021939205, -17.65611078354965 ], [ 37.374990021472414, -17.662780782991522 ], [ 37.364440022321808, -17.664720782845887 ], [ 37.361660022128561, -17.653890783582323 ], [ 37.351660021807412, -17.657780782830944 ], [ 37.345280022018386, -17.665000782958849 ], [ 37.345830020847842, -17.678060783586211 ], [ 37.335550022270304, -17.681950782834836 ], [ 37.326390022288031, -17.687230783108372 ], [ 37.314990021402075, -17.68639078462607 ], [ 37.304990021080926, -17.690280783874694 ], [ 37.293610021131329, -17.688060783907364 ], [ 37.283610020810173, -17.690000783761732 ], [ 37.276940021368297, -17.711110783459411 ], [ 37.258890021976832, -17.720840783207493 ], [ 37.250270021284123, -17.726950784280024 ], [ 37.242490020930298, -17.733060783495976 ], [ 37.228610020900412, -17.748340784090665 ], [ 37.219160021265289, -17.752220783799398 ], [ 37.205830021921436, -17.751390783000407 ], [ 37.196660022399271, -17.746670782952791 ], [ 37.186660022078122, -17.744450782985464 ], [ 37.187770021133495, -17.756670783273943 ], [ 37.196390021826204, -17.766950783708058 ], [ 37.189160022158411, -17.773610783610039 ], [ 37.163060021840039, -17.804450783055803 ], [ 37.147220021019429, -17.817220784030315 ], [ 37.117490020629042, -17.844450784340413 ], [ 37.109440021558726, -17.850560783556364 ], [ 37.095830022101907, -17.865280783925133 ], [ 37.088610021974006, -17.871950783367005 ], [ 37.07471002100776, -17.88806078476069 ], [ 37.067500022276327, -17.894730784202562 ], [ 37.055270020591372, -17.911390784425699 ], [ 37.034720021119618, -17.94778078471807 ], [ 37.028880020620157, -17.956390784014307 ], [ 37.015830021389263, -17.972500783551411 ], [ 37.004170021326701, -17.989440783887506 ], [ 36.99083002058638, -18.013610783891398 ], [ 36.981110022234766, -18.012780784948983 ], [ 36.983890020571437, -18.001390783602915 ], [ 36.980000021322816, -17.991110783168804 ], [ 36.967770021494445, -17.992230783620645 ], [ 36.961390021705419, -17.984730783379781 ], [ 36.958050021286255, -17.975830784430691 ], [ 36.94888002176409, -17.970280783584084 ], [ 36.941940021749147, -17.963340783569141 ], [ 36.920550021938503, -17.956390784014307 ], [ 36.913600020527092, -17.950280784798355 ], [ 36.910830021730312, -17.939170783565249 ], [ 36.909160020592438, -17.914720783448399 ], [ 36.907220020738073, -17.903890784184831 ], [ 36.903050021376487, -17.893890783863679 ], [ 36.896660022047577, -17.886110783509853 ], [ 36.876110020719238, -17.877220784100654 ], [ 36.864170020543717, -17.874170783334332 ], [ 36.851390021885898, -17.873890783221373 ], [ 36.84138002202485, -17.877220784100654 ], [ 36.823880021462834, -17.888610783590142 ], [ 36.818050020503264, -17.897220784742959 ], [ 36.820270020470595, -17.904720783127246 ], [ 36.827500021994965, -17.898060783225262 ], [ 36.837490020919653, -17.894730784202562 ], [ 36.844440020474487, -17.895000784775632 ], [ 36.865270021915784, -17.887780784647727 ], [ 36.875270022236933, -17.892780784808306 ], [ 36.879440021598519, -17.901670784217504 ], [ 36.882770020621223, -17.911670784538657 ], [ 36.883890021073064, -17.923340784141107 ], [ 36.888050020894759, -17.945840784863702 ], [ 36.88916002180671, -17.958060783295601 ], [ 36.891940021999964, -17.968890784415748 ], [ 36.895830021248585, -17.991110783168804 ], [ 36.902500020690454, -18.012500784836025 ], [ 36.909720020818362, -18.019170784277897 ], [ 36.920830022051469, -18.022780783413559 ], [ 36.935270020450695, -18.024440783154965 ], [ 36.942210020465637, -18.024440783154965 ], [ 36.952220022183262, -18.029450784712008 ], [ 36.956940022230874, -18.03889078480724 ], [ 36.964160020502199, -18.045830784822183 ], [ 36.97333002188094, -18.051390783352101 ], [ 36.970280021114618, -18.06278078469817 ], [ 36.965000020841082, -18.072220784793402 ], [ 36.953330021238635, -18.088890784556426 ], [ 36.943890021143403, -18.108610783229192 ], [ 36.930830020516041, -18.123890783823882 ], [ 36.923610022244716, -18.130560783265754 ], [ 36.903330021489452, -18.15334078410131 ], [ 36.897500020529883, -18.16195078339755 ], [ 36.893610021281255, -18.172780784517695 ], [ 36.893330021168296, -18.18639078397451 ], [ 36.887500022065304, -18.194450784441297 ], [ 36.874720021550907, -18.193610784102415 ], [ 36.865000021342709, -18.18861078394184 ], [ 36.856380020650001, -18.181670783926894 ], [ 36.847220020667734, -18.17694078433939 ], [ 36.835000020379255, -18.178060784791231 ], [ 36.825000021914676, -18.181950784039856 ], [ 36.816380021221974, -18.187230784313392 ], [ 36.801940020966164, -18.20139078445624 ], [ 36.796660020692627, -18.210830784551472 ], [ 36.783610021461733, -18.226110785146162 ], [ 36.785000020630065, -18.236390783723696 ], [ 36.795830021750213, -18.234450783869331 ], [ 36.804440021046453, -18.229170783595794 ], [ 36.812220021400279, -18.223060784379843 ], [ 36.822220021721428, -18.219170785131219 ], [ 36.829720021962295, -18.211940783606845 ], [ 36.835550021065281, -18.203060783737538 ], [ 36.844160020361521, -18.198610784262993 ], [ 36.849720020748023, -18.206110784503856 ], [ 36.835830021178246, -18.220840784412516 ], [ 36.827770020711455, -18.227500784314497 ], [ 36.821390020922436, -18.234170783756369 ], [ 36.80389002036042, -18.260280783614625 ], [ 36.797220020918544, -18.267780783855493 ], [ 36.792220020757966, -18.276950785234231 ], [ 36.78055002115552, -18.29445078393967 ], [ 36.766660021585743, -18.308610784082518 ], [ 36.741390022066369, -18.326390784757496 ], [ 36.734160020541999, -18.33389078499836 ], [ 36.703050020523165, -18.359170784057625 ], [ 36.67416002047166, -18.386390784827835 ], [ 36.666940020343752, -18.39361078495574 ], [ 36.634160021043627, -18.432500785328397 ], [ 36.612500020659915, -18.453890785139041 ], [ 36.590000021793898, -18.473060784982351 ], [ 36.582770020269521, -18.480560785223219 ], [ 36.57750002139246, -18.49000078531845 ], [ 36.571110020206966, -18.498060783928658 ], [ 36.551110021421238, -18.490840783800753 ], [ 36.545270020921777, -18.49945078495357 ], [ 36.548610021340949, -18.509170785161764 ], [ 36.547780020541957, -18.520560784651252 ], [ 36.538330020906834, -18.540000785067637 ], [ 36.526940021417346, -18.53778078510031 ], [ 36.519720021289444, -18.530280784859443 ], [ 36.510550021767287, -18.52889078383453 ], [ 36.507500021000965, -18.538890784155683 ], [ 36.513050021847576, -18.547780785421462 ], [ 36.520000021402403, -18.554730784976293 ], [ 36.51277002173461, -18.55917078491095 ], [ 36.502220020727428, -18.555000783692787 ], [ 36.488880021843684, -18.55278078372546 ], [ 36.476660021555205, -18.55389078463741 ], [ 36.469440021427296, -18.561390784878277 ], [ 36.474160021474916, -18.569450785345062 ], [ 36.479720021861411, -18.576950783729348 ], [ 36.477490020497612, -18.587780784849496 ], [ 36.471660021394626, -18.596670784258695 ], [ 36.458610020307148, -18.612500785539417 ], [ 36.451110020066288, -18.619170784981289 ], [ 36.444720020737378, -18.627220784051605 ], [ 36.438890021634386, -18.635280784518393 ], [ 36.427770020861388, -18.65334078530633 ], [ 36.418880021452189, -18.67417078489105 ], [ 36.408330020445007, -18.707780784990174 ], [ 36.400280021374691, -18.713890784206125 ], [ 36.398330020123851, -18.703060784942558 ], [ 36.398050020010892, -18.690280784428154 ], [ 36.389440020714652, -18.685280784267579 ], [ 36.384990021240107, -18.695280784588732 ], [ 36.383330021498701, -18.715560785344 ], [ 36.380270021192494, -18.726950784833488 ], [ 36.375550021144875, -18.737780784097051 ], [ 36.375550021144875, -18.750000784385534 ], [ 36.384160020441115, -18.74611078513691 ], [ 36.390000020940576, -18.737500783984093 ], [ 36.398610020236809, -18.73333078462251 ], [ 36.403330020284429, -18.742230785428177 ], [ 36.403330020284429, -18.755000784546109 ], [ 36.411110020638255, -18.761950784100943 ], [ 36.413600021178652, -18.772220784995167 ], [ 36.412770020379661, -18.779720785236034 ], [ 36.409160021243999, -18.790280783926526 ], [ 36.398890020349775, -18.794170785031731 ], [ 36.387500020860287, -18.791950785064401 ], [ 36.37971002096657, -18.798610784966385 ], [ 36.370280020411229, -18.802780784327968 ], [ 36.356670020954411, -18.80306078444093 ], [ 36.333330019892934, -18.796670785112017 ], [ 36.320550021235114, -18.79445078514469 ], [ 36.309170021285517, -18.790280783926526 ], [ 36.289990020045735, -18.78167078463029 ], [ 36.280830020063462, -18.776390784356749 ], [ 36.273050021566213, -18.769450784341807 ], [ 36.268050021405642, -18.760560784932608 ], [ 36.268330021518601, -18.748890785330161 ], [ 36.266390021664236, -18.737500783984093 ], [ 36.25861002131041, -18.73056078396915 ], [ 36.252490020697991, -18.723060785584863 ], [ 36.247500020077297, -18.714170784319084 ], [ 36.245550020683041, -18.702780784829596 ], [ 36.240830020635428, -18.693890785420397 ], [ 36.230000021371865, -18.696390785500686 ], [ 36.231380021000305, -18.707780784990174 ], [ 36.233890020620485, -18.718610784253741 ], [ 36.241390020861353, -18.738330784783084 ], [ 36.242770020489793, -18.748610785217199 ], [ 36.24166002143442, -18.768890784115886 ], [ 36.247220019964338, -18.777780785381665 ], [ 36.250000020157586, -18.7880607839592 ], [ 36.262210020906181, -18.817220784583778 ], [ 36.26500002063932, -18.827500785017889 ], [ 36.264720020526354, -18.845560783949249 ], [ 36.253050020923908, -18.862500784285348 ], [ 36.257500020398453, -18.868610785357877 ], [ 36.265270021212388, -18.87500078468679 ], [ 36.271660020541304, -18.882780785040616 ], [ 36.268610021631559, -18.891670784449815 ], [ 36.263610021470981, -18.894170784530104 ], [ 36.257770020971527, -18.89361078430418 ], [ 36.252780020350841, -18.891390784336853 ], [ 36.236660021273842, -18.886950784402199 ], [ 36.231110020427238, -18.886390784176278 ], [ 36.225830020153701, -18.884170784208948 ], [ 36.220280021163667, -18.883340785266537 ], [ 36.206940020423346, -18.886110784063316 ], [ 36.191670021225121, -18.892780785361769 ], [ 36.182220021590005, -18.898060785635305 ], [ 36.170550020130975, -18.901390784658005 ], [ 36.158050019729536, -18.903890784738294 ], [ 36.144440020272718, -18.903610784625332 ], [ 36.136940020031851, -18.904450784964215 ], [ 36.13194001987128, -18.90306078579588 ], [ 36.128330020735618, -18.899440785263749 ], [ 36.126940019710702, -18.893330784191221 ], [ 36.129440019790991, -18.883060785153575 ], [ 36.132220019984238, -18.878890785791992 ], [ 36.13305002078323, -18.87278078471946 ], [ 36.131660019758314, -18.867230785729433 ], [ 36.123890020800957, -18.853340784303075 ], [ 36.122500019776048, -18.847230785087127 ], [ 36.122770020349115, -18.834720785145795 ], [ 36.124990020316446, -18.829450784412145 ], [ 36.130270020589982, -18.82111078568898 ], [ 36.131660019758314, -18.815560784842372 ], [ 36.13104002043648, -18.808750784415729 ], [ 36.129710020364058, -18.804730785578805 ], [ 36.126110020768287, -18.801110785046674 ], [ 36.121110020607709, -18.801110785046674 ], [ 36.115270020108248, -18.80306078444093 ], [ 36.111660020972586, -18.805840784634178 ], [ 36.106380020699049, -18.808330785174576 ], [ 36.093890019837502, -18.817780784809699 ], [ 36.091660020330281, -18.821950784171282 ], [ 36.088050021194618, -18.832230784605397 ], [ 36.083610021259965, -18.840560785645255 ], [ 36.079160019928842, -18.843890784667956 ], [ 36.059170020683005, -18.866110785277588 ], [ 36.056110020376792, -18.87584078502567 ], [ 36.048610020135932, -18.888890784256564 ], [ 36.041940020694057, -18.896390784497431 ], [ 36.039720020726733, -18.901110784545047 ], [ 36.033880020227272, -18.909170785011831 ], [ 36.029440020292618, -18.911950785205082 ], [ 36.007500019795941, -18.919720784162436 ], [ 35.999440021185734, -18.926670785573851 ], [ 35.994990019854612, -18.928610785428216 ], [ 35.988610020065593, -18.928610785428216 ], [ 35.982770019566132, -18.926940784290341 ], [ 35.97916002043047, -18.924170785493562 ], [ 35.97916002043047, -18.917230785478619 ], [ 35.980000020769353, -18.911950785205082 ], [ 35.983890020017974, -18.902230784996888 ], [ 35.984720020816965, -18.896670784610389 ], [ 35.982500020849642, -18.891390784336853 ], [ 35.976100020124257, -18.891110784223891 ], [ 35.970280020561162, -18.893330784191221 ], [ 35.962780020320295, -18.90000078548967 ], [ 35.957500020046758, -18.908060784099877 ], [ 35.955280020079428, -18.913060784260455 ], [ 35.946110020557271, -18.943060785223913 ], [ 35.94389002058994, -18.954720785286472 ], [ 35.935830020123156, -18.960830784502424 ], [ 35.929720020907205, -18.96278078575326 ], [ 35.910000020377858, -18.971950785275421 ], [ 35.904160019878397, -18.973340784443756 ], [ 35.897770020549487, -18.973340784443756 ], [ 35.894160019557248, -18.970560784250505 ], [ 35.8927800199288, -18.964170784921595 ], [ 35.890000019735552, -18.95945078487398 ], [ 35.883610020406643, -18.951670784520154 ], [ 35.871940020804196, -18.949450784552827 ], [ 35.854440020242173, -18.954170784600443 ], [ 35.850000020307519, -18.957500785479724 ], [ 35.844160019808058, -18.965000785720587 ], [ 35.84333002086565, -18.971110784936538 ], [ 35.845280020259906, -18.976670785323037 ], [ 35.850270020880593, -18.978890785290364 ], [ 35.856940020322462, -18.978890785290364 ], [ 35.866390019957585, -18.974170785242748 ], [ 35.873600020545602, -18.973610785016827 ], [ 35.878880020819139, -18.975000784185163 ], [ 35.880830020213395, -18.980560784571658 ], [ 35.879440021045056, -18.985280784619274 ], [ 35.866940020643618, -18.994720784714506 ], [ 35.861660020370081, -18.996670784108762 ], [ 35.832500019745503, -19.012220785276526 ], [ 35.821390020368973, -19.016110784525146 ], [ 35.81194002073385, -19.021390784798683 ], [ 35.806660020460313, -19.023330784653051 ], [ 35.803050019468074, -19.026950785185182 ], [ 35.789160019898297, -19.035000784255502 ], [ 35.776660019496859, -19.04417078563424 ], [ 35.76555002012033, -19.053060785043439 ], [ 35.761940020984667, -19.057220784865134 ], [ 35.748600020244346, -19.065830784161374 ], [ 35.745550019478024, -19.069170784580542 ], [ 35.733050020933163, -19.078610784675774 ], [ 35.729440019940917, -19.082230785207905 ], [ 35.725000020006263, -19.084720785748306 ], [ 35.721940019700057, -19.088890785109889 ], [ 35.717500019765403, -19.091390785190178 ], [ 35.714720019572148, -19.095560784551761 ], [ 35.710830020323527, -19.098890785431042 ], [ 35.704990019824066, -19.10722078461432 ], [ 35.698050019809124, -19.120830785927716 ], [ 35.695270019615876, -19.124730784716228 ], [ 35.689440020512883, -19.124730784716228 ], [ 35.685830019520644, -19.121390784297056 ], [ 35.683050019327396, -19.116950784362402 ], [ 35.677220020224404, -19.117780785161393 ], [ 35.671940019950867, -19.120280785241683 ], [ 35.668880019644661, -19.123610784264386 ], [ 35.663600019371124, -19.139450785084996 ], [ 35.656100020986834, -19.15250078431589 ], [ 35.648050020059941, -19.158610785388422 ], [ 35.645000019293619, -19.162500784637043 ], [ 35.641390020157957, -19.165280784830294 ], [ 35.63833001985175, -19.169450786048458 ], [ 35.643330020012321, -19.170830785676902 ], [ 35.655000019614775, -19.167500784797621 ], [ 35.662500019855635, -19.166950785968169 ], [ 35.668330020815205, -19.16778078491058 ], [ 35.665280020048883, -19.171950784272166 ], [ 35.662220019742676, -19.175280785151447 ], [ 35.651380020939222, -19.179730784625992 ], [ 35.636670020110344, -19.187230784866856 ], [ 35.630000020668469, -19.194730785107719 ], [ 35.618610019322404, -19.210830785104935 ], [ 35.614170019387743, -19.213610785298183 ], [ 35.611380019654611, -19.217780784659766 ], [ 35.596380021029461, -19.231110785860203 ], [ 35.570550019427579, -19.249450784904521 ], [ 35.567770019234331, -19.252780785783802 ], [ 35.566110019492925, -19.256950785145388 ], [ 35.571940020452494, -19.257500785831418 ], [ 35.583610020054948, -19.254450785065099 ], [ 35.586660020821263, -19.254450785065099 ], [ 35.576110019814081, -19.271390785401195 ], [ 35.57222002056546, -19.274720784423899 ], [ 35.569440020372205, -19.278890785642062 ], [ 35.565550019267008, -19.282220784664762 ], [ 35.562490020817378, -19.286390785882926 ], [ 35.543330020513949, -19.30306078564595 ], [ 35.533610020305758, -19.314170785022476 ], [ 35.531390020338428, -19.318060786127681 ], [ 35.523890020097568, -19.325560784511964 ], [ 35.518880020397098, -19.327500784366332 ], [ 35.514440020462445, -19.324720786029662 ], [ 35.510830019470205, -19.321110785037419 ], [ 35.506660020108619, -19.324720786029662 ], [ 35.504170019568221, -19.328610785278286 ], [ 35.499720020093676, -19.344450786098896 ], [ 35.491390020910401, -19.356670784530799 ], [ 35.48972001977252, -19.361390784578415 ], [ 35.488880019433644, -19.367500785650947 ], [ 35.480830020363321, -19.379720785939426 ], [ 35.463050019688346, -19.391950785767797 ], [ 35.454720020505064, -19.404720784885729 ], [ 35.451660020198858, -19.414450784633811 ], [ 35.447780020490121, -19.418610784455506 ], [ 35.444160019957991, -19.421110784535792 ], [ 35.437490020516123, -19.428610784776659 ], [ 35.413060019479047, -19.44750078450701 ], [ 35.404160020529957, -19.453340785006468 ], [ 35.393610019522775, -19.463610785900695 ], [ 35.384720020113576, -19.475830786189174 ], [ 35.381100019581446, -19.479170784751766 ], [ 35.371380019373248, -19.484450785025302 ], [ 35.369160019405925, -19.488610784846998 ], [ 35.363050020189974, -19.496670785313782 ], [ 35.356380020748098, -19.504170785554649 ], [ 35.351390020127411, -19.506950785747897 ], [ 35.345280019054883, -19.514450785988764 ], [ 35.342220020605254, -19.524440784913445 ], [ 35.331940020171139, -19.528610786131608 ], [ 35.321390019163957, -19.540000785621096 ], [ 35.309440019448544, -19.549450785256219 ], [ 35.307880020675775, -19.550050785498279 ], [ 35.199450019168907, -19.391030785396637 ], [ 35.140580019090301, -19.222820784836482 ], [ 35.106940020371511, -19.147130784470189 ], [ 35.014430019717537, -19.037800785385109 ], [ 35.002340019017353, -19.037800785385109 ], [ 35.098530019299382, -18.883890784095989 ], [ 35.275150019075092, -18.597950784775087 ], [ 35.45176001931091, -18.312000784057716 ], [ 35.619960020331177, -18.068110784527736 ], [ 35.618490019273992, -18.066700784423041 ], [ 35.667060019838701, -18.023540783720165 ], [ 35.709110019629627, -17.9310207835263 ], [ 35.776390020780369, -17.804870784153533 ], [ 35.751160019420546, -17.695540783211872 ], [ 35.692290019341939, -17.560980782766972 ], [ 35.658650020623149, -17.443230783069868 ], [ 35.591370019472414, -17.258210783618498 ], [ 35.591370019472414, -17.115240783958047 ], [ 35.593238019297729, -17.081639782702194 ], [ 35.599780020544543, -16.963860783225464 ], [ 35.574550019184727, -16.728370783371144 ], [ 35.574550019184727, -16.518120782559954 ], [ 35.625010020047782, -16.324680782496561 ], [ 35.725930019917314, -16.131250781973055 ], [ 35.810030019499152, -15.988280782312604 ], [ 35.902540020153133, -15.878950781370941 ], [ 35.91508902127056, -15.847569781938995 ], [ 35.919360020440813, -15.836890782040129 ], [ 36.053930020425604, -15.946230782521681 ], [ 36.230540020661422, -16.114430781685368 ], [ 36.348280020818642, -16.316270783281006 ], [ 36.457610021760303, -16.534940782847638 ], [ 36.558540021169719, -16.728370783371144 ], [ 36.684690020542483, -16.837700782456228 ], [ 36.794020021484144, -16.92180078389465 ], [ 37.004270022295337, -17.090010782598227 ], [ 37.172480020998911, -17.157290783748966 ] ] ] ] } },
{ "type": "Feature", "id": 6, "properties": { "id": "829", "NAME": "COMORIANS", "TRIBE_CODE": "155", "LAT": -12.068900, "LON": 43.959700, "Name_Displ": "COMORIANS", "CODE": "Ac42", "CultureGrp": "Yao-Makonde", "Name_30": "5", "Cultgrp_30": "12", "Code_30": "28", "NOTES": "Added to Makua", "CodeType": "", "Shape_Leng": 2.294300, "Shape_Area": 0.092100, "v107": "", "keywords": "", "V107_1": "", "V112": "", "V113": "", "V114": "0", "V100": "0", "V102": "0", "V104": "0", "V106": "0", "V1": "", "V2": "", "V3": "", "V4": "", "V5": "", "V6": "", "V7": "", "V8": "", "V9": "", "V10": "", "V11": "", "V12": "", "V13": "", "V14": "", "V15": "", "V16": "", "V17": "", "V18": "", "V19": "", "V20": "", "V21": "", "V22": "", "V23": "", "V24": "", "V25": "", "V26": "", "V27": "", "V28": "", "V29": "", "V30": "", "V31": "", "V32": "", "V33": "", "V34": "", "V35": "", "V36": "", "V37": "", "V38": "", "V39": "", "V40": "", "V41": "", "V42": "", "V43": "", "V44": "", "V45": "", "V46": "", "V47": "", "V48": "", "V49": "", "V50": "", "V51": "", "V52": "", "V53": "", "V54": "", "V55": "", "V56": "", "V57": "", "V58": "", "V59": "", "V60": "", "V61": "", "V62": "", "V63": "", "V64": "", "V65": "", "V66": "", "V67": "", "V68": "", "V69": "0", "V70": "", "V71": "", "V72": "", "V73": "", "V74": "", "V75": "", "V76": "", "V77": "", "V78": "", "V79": "", "V80": "", "V81": "", "V82": "", "V83": "", "V84": "", "V85": "", "V86": "", "V87": "", "V88": "", "V89": "", "V90": "", "V91": "", "V92": "", "V93": "0", "V94": "", "V95": "", "V96": "", "V97": "", "V98": "0", "V99": "0" }, "geometry": { "type": "MultiPolygon", "coordinates": [ [ [ [ 45.282490029369534, -12.80417077887461 ], [ 45.277770028915356, -12.805000779529482 ], [ 45.27555002867971, -12.800280779075306 ], [ 45.272770029518163, -12.796950779241765 ], [ 45.271390029231156, -12.791670778821828 ], [ 45.268880028679, -12.787500779039645 ], [ 45.267490029098227, -12.776950779573259 ], [ 45.262500028994793, -12.768890778951912 ], [ 45.263890029615432, -12.76500077915261 ], [ 45.266660029483212, -12.760830779370426 ], [ 45.270270029299631, -12.757500779536885 ], [ 45.272770029518163, -12.753610778697722 ], [ 45.276380029334582, -12.750000778881299 ], [ 45.283050029335293, -12.747500778662772 ], [ 45.286660029151719, -12.750000778881299 ], [ 45.288060029066123, -12.755560779284117 ], [ 45.288060029066123, -12.760280778698434 ], [ 45.290830028933904, -12.764170779537597 ], [ 45.291940029571656, -12.776110779624616 ], [ 45.293330029152429, -12.781670778987575 ], [ 45.291940029571656, -12.786950779407512 ], [ 45.288060029066123, -12.789450779626041 ], [ 45.282490029369534, -12.790830778873186 ], [ 45.279720029501753, -12.795000779695229 ], [ 45.282490029369534, -12.80417077887461 ] ] ], [ [ [ 45.145270028771819, -12.724720778792856 ], [ 45.150830029174635, -12.725560778741498 ], [ 45.15833002879036, -12.720830778993554 ], [ 45.161110028991772, -12.716670779544998 ], [ 45.166660029060957, -12.716670779544998 ], [ 45.182490028947278, -12.720000779378539 ], [ 45.191380029183641, -12.724720778792856 ], [ 45.208330029001488, -12.727500778994266 ], [ 45.210550029237133, -12.73222077944844 ], [ 45.213330029438545, -12.735560779615611 ], [ 45.222770029307036, -12.739440779081285 ], [ 45.23027002892276, -12.752220779116946 ], [ 45.229160029324866, -12.757500779536885 ], [ 45.225000028836455, -12.766950778699146 ], [ 45.222770029307036, -12.777500779205392 ], [ 45.219440029473496, -12.780830779038933 ], [ 45.211110029202892, -12.785560778786877 ], [ 45.203610029587168, -12.805000779529482 ], [ 45.194160029385053, -12.814440779397973 ], [ 45.188610029315861, -12.822220778996579 ], [ 45.187220028695229, -12.827780779399397 ], [ 45.187770029367222, -12.833610779451467 ], [ 45.197490029218592, -12.84361077928572 ], [ 45.204990028834317, -12.849720779320672 ], [ 45.207220029403594, -12.853610779119974 ], [ 45.208330029001488, -12.859170779522792 ], [ 45.212490029489899, -12.868330779408403 ], [ 45.210550029237133, -12.873060779156349 ], [ 45.202220028966536, -12.884450779611235 ], [ 45.1919400291494, -12.893890779479728 ], [ 45.190550029568627, -12.899170778859805 ], [ 45.192770028764414, -12.915280779768869 ], [ 45.188610029315861, -12.917780778947536 ], [ 45.184440029533675, -12.915280779768869 ], [ 45.17889002946449, -12.914450779113995 ], [ 45.174160028676681, -12.916390779366763 ], [ 45.169440029262368, -12.925280779603122 ], [ 45.16528002877395, -12.927780779821649 ], [ 45.166660029060957, -12.94000077885169 ], [ 45.16805002864173, -12.945280779271629 ], [ 45.181110028660278, -12.971390778975085 ], [ 45.183880029567916, -12.975280779814248 ], [ 45.181660029332271, -12.97917077961355 ], [ 45.180270028711632, -12.983890779027867 ], [ 45.170000029228127, -12.987220779901268 ], [ 45.166660029060957, -12.989440779097055 ], [ 45.163330029227417, -12.985830779280633 ], [ 45.161110028991772, -12.98195077981496 ], [ 45.157780029158225, -12.97861077964779 ], [ 45.154440028991054, -12.977220779027155 ], [ 45.14666002939245, -12.989440779097055 ], [ 45.142780028886918, -12.991950779649214 ], [ 45.136380028535456, -12.992500779281345 ], [ 45.133890028650562, -12.989440779097055 ], [ 45.124160029505418, -12.991390779683451 ], [ 45.118610029436226, -12.990000779062818 ], [ 45.115270029269055, -12.986670779229275 ], [ 45.113330029016289, -12.98195077981496 ], [ 45.110550028814885, -12.978060778975797 ], [ 45.106940028998459, -12.977220779027155 ], [ 45.102220028544281, -12.985280779648502 ], [ 45.097500029129968, -12.985830779280633 ], [ 45.095280028894322, -12.981390779849198 ], [ 45.098880029416975, -12.960000779560058 ], [ 45.096110028509337, -12.958610778939423 ], [ 45.085000029077186, -12.961390779140832 ], [ 45.078330029076476, -12.961390779140832 ], [ 45.073330028639418, -12.960560779525819 ], [ 45.070000028805879, -12.957220779358648 ], [ 45.07139002942651, -12.953340778853114 ], [ 45.087220029312832, -12.942500779070219 ], [ 45.091380028761385, -12.93333077885098 ], [ 45.092770029382024, -12.922500779401712 ], [ 45.090000028474385, -12.91861077960241 ], [ 45.079720028657249, -12.915830779401 ], [ 45.075550028875064, -12.913890779148234 ], [ 45.070830029460751, -12.905280778894756 ], [ 45.061940029224388, -12.90056077948044 ], [ 45.060550028603757, -12.896390779698256 ], [ 45.063050028822282, -12.893060778824854 ], [ 45.067210029310701, -12.890560779646187 ], [ 45.080280028623008, -12.889720779697544 ], [ 45.086390028657959, -12.890560779646187 ], [ 45.091380028761385, -12.892500778859093 ], [ 45.095280028894322, -12.901950779061213 ], [ 45.096110028509337, -12.907780779113283 ], [ 45.099440029382734, -12.910560779314693 ], [ 45.109160029234104, -12.914450779113995 ], [ 45.120830028632014, -12.922500779401712 ], [ 45.125550029086192, -12.923890778982488 ], [ 45.131100029155384, -12.923890778982488 ], [ 45.137770029156094, -12.91861077960241 ], [ 45.140550029357499, -12.907780779113283 ], [ 45.139160028736868, -12.895830779732494 ], [ 45.137210029190328, -12.891950779226962 ], [ 45.131100029155384, -12.884450779611235 ], [ 45.120830028632014, -12.875000779409115 ], [ 45.116660028849829, -12.872500779190586 ], [ 45.108330028579232, -12.860280779120686 ], [ 45.104440028779933, -12.857220778936396 ], [ 45.099440029382734, -12.855840779689251 ], [ 45.091380028761385, -12.851110778901445 ], [ 45.086390028657959, -12.842500779687827 ], [ 45.087220029312832, -12.83778077923365 ], [ 45.090550029146378, -12.835560778998003 ], [ 45.096660029181322, -12.835000779032242 ], [ 45.100830028963507, -12.832500778813714 ], [ 45.103610029164919, -12.82834077936516 ], [ 45.102220028544281, -12.82556077916375 ], [ 45.096110028509337, -12.826390778778764 ], [ 45.095280028894322, -12.823060778945223 ], [ 45.098050028762103, -12.812220779162326 ], [ 45.097500029129968, -12.806950779076018 ], [ 45.095280028894322, -12.79556077966099 ], [ 45.091940028727151, -12.792220779493819 ], [ 45.092770029382024, -12.7802807794068 ], [ 45.090000028474385, -12.776110779624616 ], [ 45.093330029347783, -12.7622207789512 ], [ 45.090550029146378, -12.758060779502646 ], [ 45.084440029111427, -12.758060779502646 ], [ 45.078890029042235, -12.756940779571122 ], [ 45.075550028875064, -12.753610778697722 ], [ 45.058330029407969, -12.750830779536173 ], [ 45.051670028701025, -12.744720779501222 ], [ 45.041940028516024, -12.740840778995688 ], [ 45.039990028969484, -12.736110779247744 ], [ 45.049440029171606, -12.727500778994266 ], [ 45.050280029120252, -12.722780779579949 ], [ 45.048880029205847, -12.717500779160012 ], [ 45.042500028481783, -12.716670779544998 ], [ 45.039160029354477, -12.713340778671597 ], [ 45.04055002893525, -12.709450778872295 ], [ 45.043330029136655, -12.706110778705124 ], [ 45.045270029389428, -12.701390779290808 ], [ 45.045270029389428, -12.695280779255857 ], [ 45.054990029240798, -12.691390779456555 ], [ 45.059170029356608, -12.688610779255146 ], [ 45.065280029391559, -12.681390778582442 ], [ 45.07139002942651, -12.681390778582442 ], [ 45.074170028588057, -12.677220778800258 ], [ 45.074710028926425, -12.671950778713949 ], [ 45.078890029042235, -12.662500779551689 ], [ 45.083890028439434, -12.654450779263971 ], [ 45.088610028893612, -12.652500778677576 ], [ 45.093330029347783, -12.654450779263971 ], [ 45.095280028894322, -12.658060779080394 ], [ 45.093890029313549, -12.663330779166701 ], [ 45.090550029146378, -12.666670779333872 ], [ 45.086390028657959, -12.669170779552401 ], [ 45.08916002852574, -12.672780779368823 ], [ 45.094720028928556, -12.673890778966717 ], [ 45.097500029129968, -12.67528077958735 ], [ 45.098050028762103, -12.680000779001666 ], [ 45.106940028998459, -12.684720779455843 ], [ 45.109160029234104, -12.688610779255146 ], [ 45.118050029470467, -12.693330778669461 ], [ 45.121380029304007, -12.696110778870871 ], [ 45.121380029304007, -12.701950779256569 ], [ 45.12277002888478, -12.707220779342878 ], [ 45.124990029120433, -12.711390779125061 ], [ 45.135280029271193, -12.720830778993554 ], [ 45.141390029306145, -12.721390778959314 ], [ 45.145270028771819, -12.724720778792856 ] ] ], [ [ [ 45.031100028733128, -12.655280778878984 ], [ 45.025550028663936, -12.656670779499619 ], [ 45.020000028594751, -12.654450779263971 ], [ 45.0138900285598, -12.647220779297498 ], [ 45.0138900285598, -12.641110779262547 ], [ 45.015270028846807, -12.63583077884261 ], [ 45.018610029013978, -12.632500779009069 ], [ 45.024720029048929, -12.631110779428294 ], [ 45.026940029284575, -12.635280779210477 ], [ 45.032220028664653, -12.63583077884261 ], [ 45.037220029101711, -12.637780779429006 ], [ 45.037770028733839, -12.643890779463957 ], [ 45.031100028733128, -12.655280778878984 ] ] ], [ [ [ 43.691380028049153, -12.256390778867589 ], [ 43.708330027867, -12.265000779121067 ], [ 43.715270027516965, -12.265000779121067 ], [ 43.725000027701967, -12.267780778282617 ], [ 43.728880028207499, -12.270560778484025 ], [ 43.737220027771869, -12.274440778989559 ], [ 43.748050027221133, -12.28389077919168 ], [ 43.754440027238964, -12.284450779157442 ], [ 43.763890027441086, -12.287220779025221 ], [ 43.771390028096668, -12.300000779060884 ], [ 43.784440027781585, -12.306670779061596 ], [ 43.791380027431551, -12.313330778728679 ], [ 43.807220027651503, -12.317500778510862 ], [ 43.824170027469343, -12.326670778730103 ], [ 43.835830027573486, -12.334170778345827 ], [ 43.838610027774891, -12.338060779184991 ], [ 43.845550027424856, -12.344720778852073 ], [ 43.853610028046205, -12.349450778600017 ], [ 43.860550027696171, -12.356110779306961 ], [ 43.863330027897575, -12.360280779089145 ], [ 43.86388002752971, -12.366110779141215 ], [ 43.862500028282561, -12.371670778504171 ], [ 43.860550027696171, -12.375560778303475 ], [ 43.854440027661219, -12.383060778959059 ], [ 43.848880028298261, -12.382220779010417 ], [ 43.839440027389905, -12.378890779176876 ], [ 43.821390027267938, -12.37694077859048 ], [ 43.800830027633666, -12.370280778923398 ], [ 43.78999002785077, -12.368890778302763 ], [ 43.774990027579463, -12.363610778922686 ], [ 43.770830028130909, -12.366110779141215 ], [ 43.768050027929498, -12.369720778957635 ], [ 43.756940027457496, -12.366950779089857 ], [ 43.744720027387594, -12.359450778434271 ], [ 43.740000027973274, -12.359450778434271 ], [ 43.731670027702677, -12.365000778503459 ], [ 43.725560027667726, -12.364170778888447 ], [ 43.721380027551916, -12.361670778669918 ], [ 43.716110027465611, -12.360830778721276 ], [ 43.711940027683426, -12.363610778922686 ], [ 43.70777002790124, -12.362220778302051 ], [ 43.701660027866289, -12.355560778634969 ], [ 43.696110027797104, -12.354170779054193 ], [ 43.690550027394281, -12.354170779054193 ], [ 43.674720027507959, -12.358060778853497 ], [ 43.668610027473008, -12.357500778887735 ], [ 43.661110027857283, -12.352220778467798 ], [ 43.656940028075098, -12.350280779254891 ], [ 43.655550027454467, -12.344720778852073 ], [ 43.656390027403106, -12.338890778800003 ], [ 43.656390027403106, -12.326670778730103 ], [ 43.655550027454467, -12.320560778695151 ], [ 43.642780027752437, -12.314170778677321 ], [ 43.639160027602379, -12.310560778860898 ], [ 43.634990027820201, -12.308610778274502 ], [ 43.630270027366024, -12.300000779060884 ], [ 43.627490027164612, -12.290000779226631 ], [ 43.624720027296831, -12.285830778404588 ], [ 43.621380027129661, -12.275840778903964 ], [ 43.621380027129661, -12.269170778903252 ], [ 43.622770027750299, -12.264450778449076 ], [ 43.622770027750299, -12.258340778414125 ], [ 43.628330027113257, -12.250560778815519 ], [ 43.633050027567428, -12.248340778579871 ], [ 43.636380027400975, -12.245000778412701 ], [ 43.644720028005203, -12.240280778998386 ], [ 43.650280027368161, -12.241670778579159 ], [ 43.658330027655879, -12.249720778866877 ], [ 43.668610027473008, -12.252500779068287 ], [ 43.691380028049153, -12.256390778867589 ] ] ], [ [ [ 44.513610028545379, -12.179450778298133 ], [ 44.515000028126153, -12.184170778752309 ], [ 44.516390028746784, -12.208890778874991 ], [ 44.518330027959692, -12.213610778289308 ], [ 44.521940028815976, -12.216950778456477 ], [ 44.523890028362509, -12.221670778910653 ], [ 44.525280027943289, -12.22695077829073 ], [ 44.525830028615282, -12.245830779067575 ], [ 44.527220028196055, -12.251110778447652 ], [ 44.53000002839746, -12.254450778614823 ], [ 44.528610028816686, -12.258340778414125 ], [ 44.524440027994643, -12.261110778281905 ], [ 44.522500028781735, -12.265000779121067 ], [ 44.522500028781735, -12.27195077910466 ], [ 44.523890028362509, -12.277220779190969 ], [ 44.524440027994643, -12.289170778571759 ], [ 44.528050028850927, -12.305280778440961 ], [ 44.528050028850927, -12.311950778441673 ], [ 44.525830028615282, -12.323330778562932 ], [ 44.525830028615282, -12.329450778931511 ], [ 44.530830028012474, -12.344720778852073 ], [ 44.53000002839746, -12.350830778887023 ], [ 44.527220028196055, -12.360280779089145 ], [ 44.526660028230289, -12.366110779141215 ], [ 44.517780028327564, -12.377780778539123 ], [ 44.513610028545379, -12.380280778757651 ], [ 44.508050028142563, -12.379720778791889 ], [ 44.504170028676889, -12.37694077859048 ], [ 44.4991600279062, -12.375000778337713 ], [ 44.494990028124015, -12.372220779176164 ], [ 44.489720028037709, -12.370830778555529 ], [ 44.486110028221283, -12.368330778337 ], [ 44.484160028674751, -12.363610778922686 ], [ 44.483330028019878, -12.357500778887735 ], [ 44.483330028019878, -12.345560778800715 ], [ 44.480830028841211, -12.341390779018532 ], [ 44.477220027984927, -12.338060779184991 ], [ 44.473050028202742, -12.335560778966462 ], [ 44.463610028334251, -12.325280779149328 ], [ 44.449170028028703, -12.320000778729391 ], [ 44.427220028813657, -12.309450779263004 ], [ 44.421100028445082, -12.30194077827379 ], [ 44.41694002795667, -12.2925007784053 ], [ 44.414160028795116, -12.289170778571759 ], [ 44.407490028794406, -12.282500778571046 ], [ 44.40250002869098, -12.280560778318279 ], [ 44.392220027833986, -12.27195077910466 ], [ 44.389720028655319, -12.267780778282617 ], [ 44.38833002803468, -12.26250077890254 ], [ 44.378050028217551, -12.253060779034048 ], [ 44.357500027877052, -12.240280778998386 ], [ 44.340830028042085, -12.236950779164845 ], [ 44.334160028041374, -12.236950779164845 ], [ 44.322490028643465, -12.23556077854421 ], [ 44.312770027752229, -12.231670778744906 ], [ 44.299160028101554, -12.219450778675006 ], [ 44.295000028653, -12.216950778456477 ], [ 44.275830028599508, -12.209450778840752 ], [ 44.265550027742513, -12.206950778622224 ], [ 44.261380027960328, -12.204170778420815 ], [ 44.247770028309652, -12.198330779074976 ], [ 44.239440028039056, -12.192780779005787 ], [ 44.2305500278027, -12.188890778166625 ], [ 44.218890027698556, -12.180830778585138 ], [ 44.210000028502058, -12.169450778463879 ], [ 44.208610027881427, -12.164720778715935 ], [ 44.206660028334888, -12.161950778848155 ], [ 44.21611002853701, -12.161390778882394 ], [ 44.221110027934209, -12.162780778463167 ], [ 44.227220027969153, -12.16333077913516 ], [ 44.231380028457572, -12.165280778681696 ], [ 44.233890027969871, -12.169450778463879 ], [ 44.23750002778629, -12.172780778297421 ], [ 44.241660028274701, -12.175280778515949 ], [ 44.253330027672611, -12.176670779136584 ], [ 44.263610028529605, -12.179450778298133 ], [ 44.269720028564556, -12.180000778970125 ], [ 44.274990028650862, -12.178610778349491 ], [ 44.279160028433047, -12.176110778130962 ], [ 44.284720027796006, -12.177500778751597 ], [ 44.290280028198822, -12.184720778384442 ], [ 44.294440028687241, -12.186670778970838 ], [ 44.300550028722192, -12.18750077858585 ], [ 44.310830028539321, -12.184170778752309 ], [ 44.316380028608513, -12.183330778803667 ], [ 44.319720027735826, -12.186670778970838 ], [ 44.32583002777077, -12.18750077858585 ], [ 44.338880028495545, -12.180830778585138 ], [ 44.344990028530496, -12.180000778970125 ], [ 44.357500027877052, -12.181390778550901 ], [ 44.363610027911996, -12.180830778585138 ], [ 44.37389002876899, -12.178060778717358 ], [ 44.382770028671722, -12.173330778969413 ], [ 44.39583002869027, -12.159450778629626 ], [ 44.398610027851817, -12.155280778847443 ], [ 44.403880027938122, -12.153890778226808 ], [ 44.408880028375179, -12.153890778226808 ], [ 44.410830027921719, -12.149170778812492 ], [ 44.410270027955953, -12.138610779012478 ], [ 44.411380028593712, -12.133060778943289 ], [ 44.418330028577302, -12.126390778942577 ], [ 44.420270028830068, -12.121950778471282 ], [ 44.419720028158075, -12.110280779073374 ], [ 44.413600028829357, -12.096390778399957 ], [ 44.412770028174485, -12.090280778365006 ], [ 44.422490028025855, -12.086940778197837 ], [ 44.434170028797254, -12.07889077894998 ], [ 44.453330028517115, -12.070840778662262 ], [ 44.465000027915025, -12.069440778747857 ], [ 44.469720028369203, -12.070840778662262 ], [ 44.476660028019168, -12.077500778329345 ], [ 44.482770028054112, -12.085000778984929 ], [ 44.487500028841922, -12.093060778566416 ], [ 44.487500028841922, -12.099720778233499 ], [ 44.484160028674751, -12.109720778067752 ], [ 44.490270028709702, -12.116390778068464 ], [ 44.498600027940441, -12.135280778139077 ], [ 44.500000028894704, -12.146670778593965 ], [ 44.504170028676889, -12.155830778479576 ], [ 44.504170028676889, -12.161950778848155 ], [ 44.505270027941151, -12.167220778934462 ], [ 44.51028002871184, -12.176110778130962 ], [ 44.513610028545379, -12.179450778298133 ] ] ], [ [ [ 43.374720027281064, -11.373890777636877 ], [ 43.380830027316016, -11.38111077830958 ], [ 43.383050027551661, -11.385280778091763 ], [ 43.386380027385201, -11.395280777926017 ], [ 43.395270027621564, -11.406110778415144 ], [ 43.397220027168096, -11.41750077783017 ], [ 43.396660027202337, -11.441670778320722 ], [ 43.395270027621564, -11.446950777700799 ], [ 43.389720027552372, -11.460280778408453 ], [ 43.387770026965974, -11.471950777806361 ], [ 43.384440027132435, -11.475280777639902 ], [ 43.383050027551661, -11.480560778059841 ], [ 43.38361002751742, -11.49250077814686 ], [ 43.38833002693174, -11.508060778383932 ], [ 43.385550027770186, -11.542220778375105 ], [ 43.386380027385201, -11.56167077841148 ], [ 43.385550027770186, -11.567220778480669 ], [ 43.379440027735235, -11.580560778482093 ], [ 43.378050027114604, -11.598610778604064 ], [ 43.374720027281064, -11.608060777766324 ], [ 43.37389002766605, -11.614170777801274 ], [ 43.375270026913192, -11.619450778221212 ], [ 43.380830027316016, -11.626940778543167 ], [ 43.382220026896789, -11.638890777923956 ], [ 43.38361002751742, -11.644450778326775 ], [ 43.389160027586613, -11.65167077795962 ], [ 43.391110027133145, -11.656390778413796 ], [ 43.40416002785792, -11.676670778065182 ], [ 43.408330027640105, -11.685840778284422 ], [ 43.411110027841517, -11.689440777767215 ], [ 43.414440027675056, -11.699450777935098 ], [ 43.420000027038014, -11.707500778222816 ], [ 43.424160027526426, -11.709450777769352 ], [ 43.430830027527136, -11.716110778476294 ], [ 43.438330027142861, -11.728890778511955 ], [ 43.444720027160699, -11.761670778216125 ], [ 43.443890027545685, -11.780560778286738 ], [ 43.447220027379224, -11.797220777788073 ], [ 43.450000027580636, -11.801390778610116 ], [ 43.453610027397055, -11.803890777788785 ], [ 43.456940027230594, -11.807500778645068 ], [ 43.465270027501191, -11.819440778732087 ], [ 43.46722002704773, -11.823330778531391 ], [ 43.471380027536142, -11.839720778383475 ], [ 43.474160027737554, -11.843610778182777 ], [ 43.477490027571093, -11.846390778384187 ], [ 43.480830027738264, -11.85639077821844 ], [ 43.483600027606045, -11.860280778017742 ], [ 43.491100027221769, -11.86584077842056 ], [ 43.493890027756805, -11.869720777886235 ], [ 43.498050027205366, -11.879170778088355 ], [ 43.498600027877359, -11.885280778123306 ], [ 43.497220027590352, -11.890000778577482 ], [ 43.489170027302634, -11.895280777957559 ], [ 43.488330027353989, -11.899170778796721 ], [ 43.489170027302634, -11.911950778832384 ], [ 43.484990027186818, -11.920830778735114 ], [ 43.475560027651959, -11.924720778534416 ], [ 43.472770027116923, -11.928060778701587 ], [ 43.464440027886184, -11.933330778787896 ], [ 43.459720027432006, -11.935560778317312 ], [ 43.453610027397055, -11.936110777949445 ], [ 43.442500026925046, -11.93472077836867 ], [ 43.434440027343562, -11.929450778282362 ], [ 43.427500027693597, -11.92278077828165 ], [ 43.424720027492192, -11.918890778482348 ], [ 43.420550027710007, -11.910000778245989 ], [ 43.414440027675056, -11.902500778630262 ], [ 43.406100027070828, -11.89861077883096 ], [ 43.398050027822968, -11.893330778411023 ], [ 43.394440026966691, -11.890000778577482 ], [ 43.381660026931023, -11.876390777886947 ], [ 43.370550027498879, -11.861110778672616 ], [ 43.363050026843297, -11.855000778637665 ], [ 43.358890027394743, -11.853060778384899 ], [ 43.352780027359792, -11.852500778419136 ], [ 43.329440027524114, -11.85639077821844 ], [ 43.315830026833581, -11.85639077821844 ], [ 43.306110026982203, -11.853060778384899 ], [ 43.301940027200018, -11.850280778183489 ], [ 43.293050026963662, -11.846390778384187 ], [ 43.285000027715803, -11.840830777981369 ], [ 43.276110027479447, -11.836110778567052 ], [ 43.26916002749585, -11.830830778147115 ], [ 43.257500027391714, -11.815560778226553 ], [ 43.256100027477309, -11.810840777772379 ], [ 43.254710026856678, -11.798610778408708 ], [ 43.250550027408117, -11.789450778523097 ], [ 43.230000027067625, -11.776390778504554 ], [ 43.221110026831262, -11.765840777998308 ], [ 43.21916002728473, -11.761110778250362 ], [ 43.217220027031956, -11.750280777761237 ], [ 43.215000026796311, -11.74556077834692 ], [ 43.213610027215537, -11.733610777926271 ], [ 43.214440026830552, -11.727500777891322 ], [ 43.219720027250489, -11.714170778223528 ], [ 43.225270027319674, -11.70611077864204 ], [ 43.232220027303271, -11.692780777934386 ], [ 43.239720026918995, -11.681110778536477 ], [ 43.243890027741038, -11.671950778650867 ], [ 43.245280027321812, -11.666390778248049 ], [ 43.245280027321812, -11.660560778195979 ], [ 43.242490026786776, -11.643610778378132 ], [ 43.245830026953946, -11.628330778123942 ], [ 43.245280027321812, -11.601950777731373 ], [ 43.249160026787486, -11.58584077786217 ], [ 43.254710026856678, -11.571950778228613 ], [ 43.253330027609529, -11.560560777773727 ], [ 43.251940026988898, -11.555000778410768 ], [ 43.250000026736132, -11.551110777571605 ], [ 43.248600026821727, -11.538890778541564 ], [ 43.251390027356763, -11.52833077770169 ], [ 43.258890026972487, -11.510000777596838 ], [ 43.258890026972487, -11.503330777596126 ], [ 43.258330027006728, -11.497220777561177 ], [ 43.252780026937536, -11.476390778277658 ], [ 43.252780026937536, -11.456950777535052 ], [ 43.251390027356763, -11.451110778189213 ], [ 43.249160026787486, -11.446390777735036 ], [ 43.250000026736132, -11.44083077837208 ], [ 43.251390027356763, -11.435560778285771 ], [ 43.256100027477309, -11.426940777698663 ], [ 43.25944002764448, -11.416670778215158 ], [ 43.260280027593119, -11.411390777795221 ], [ 43.265830027662311, -11.397220778178784 ], [ 43.271940027697262, -11.39000077750608 ], [ 43.273890027243795, -11.385830777723896 ], [ 43.281390026859519, -11.379720777688945 ], [ 43.286940026928711, -11.378330778108172 ], [ 43.289720027130123, -11.379170778056814 ], [ 43.295270027199308, -11.379170778056814 ], [ 43.306110026982203, -11.377220777470418 ], [ 43.311100027085629, -11.375000778274631 ], [ 43.316380027505566, -11.373890777636877 ], [ 43.325270027741929, -11.369720777854692 ], [ 43.330830027104888, -11.368330778273918 ], [ 43.34305002717479, -11.366950777986913 ], [ 43.357500027813963, -11.370280777820454 ], [ 43.370550027498879, -11.371110777435467 ], [ 43.374720027281064, -11.373890777636877 ] ] ] ] } },
{ "type": "Feature", "id": 7, "properties": { "id": "574", "NAME": "KENGA", "TRIBE_CODE": "353", "LAT": 12.138600, "LON": 18.458200, "Name_Displ": "KENGA", "CODE": "Cb17", "CultureGrp": "Darfur", "Name_30": "23", "Cultgrp_30": "30", "Code_30": "30", "NOTES": "Added to Fur", "CodeType": "", "Shape_Leng": 3.866800, "Shape_Area": 0.931300, "v107": "", "keywords": "", "V107_1": "", "V112": "", "V113": "", "V114": "0", "V100": "0", "V102": "0", "V104": "0", "V106": "0", "V1": "", "V2": "", "V3": "", "V4": "", "V5": "", "V6": "", "V7": "", "V8": "", "V9": "", "V10": "", "V11": "", "V12": "", "V13": "", "V14": "", "V15": "", "V16": "", "V17": "", "V18": "", "V19": "", "V20": "", "V21": "", "V22": "", "V23": "", "V24": "", "V25": "", "V26": "", "V27": "", "V28": "", "V29": "", "V30": "", "V31": "", "V32": "", "V33": "", "V34": "", "V35": "", "V36": "", "V37": "", "V38": "", "V39": "", "V40": "", "V41": "", "V42": "", "V43": "", "V44": "", "V45": "", "V46": "", "V47": "", "V48": "", "V49": "", "V50": "", "V51": "", "V52": "", "V53": "", "V54": "", "V55": "", "V56": "", "V57": "", "V58": "", "V59": "", "V60": "", "V61": "", "V62": "", "V63": "", "V64": "", "V65": "", "V66": "", "V67": "", "V68": "", "V69": "0", "V70": "", "V71": "", "V72": "", "V73": "", "V74": "", "V75": "", "V76": "", "V77": "", "V78": "", "V79": "", "V80": "", "V81": "", "V82": "", "V83": "", "V84": "", "V85": "", "V86": "", "V87": "", "V88": "", "V89": "", "V90": "", "V91": "", "V92": "", "V93": "0", "V94": "", "V95": "", "V96": "", "V97": "", "V98": "0", "V99": "0" }, "geometry": { "type": "MultiPolygon", "coordinates": [ [ [ [ 19.084371004743435, 12.530712244379259 ], [ 19.081750004740993, 12.526219244375074 ], [ 19.095410004753713, 12.403279244260577 ], [ 19.115900004772797, 12.27349924413971 ], [ 19.129560004785517, 12.095919243974327 ], [ 19.135938004791459, 12.093927243972471 ], [ 19.102240004760077, 12.046739243928524 ], [ 18.97246000463921, 11.923799243814027 ], [ 18.876840004550154, 11.835009243731335 ], [ 18.747070004429297, 11.698399243604108 ], [ 18.665110004352968, 11.623269243534137 ], [ 18.66540600435324, 11.620976243532001 ], [ 18.507706004206373, 11.629988243540394 ], [ 18.289744004003378, 11.69810124360383 ], [ 18.112649003838445, 11.807082243705326 ], [ 17.949177003686202, 11.888818243781449 ], [ 17.812951003559331, 11.984177243870258 ], [ 17.697158003451491, 12.113592243990785 ], [ 17.643482003401502, 12.234362244103261 ], [ 17.642668003400743, 12.236196244104971 ], [ 17.703969003457836, 12.317932244181092 ], [ 17.826573003572019, 12.379234244238184 ], [ 18.003668003736951, 12.433724244288932 ], [ 18.146706003870165, 12.460969244314306 ], [ 18.282932003997036, 12.501837244352368 ], [ 18.514517004212717, 12.535894244384085 ], [ 18.732480004415709, 12.569951244415803 ], [ 18.882329004555267, 12.569951244415803 ], [ 19.018556004682139, 12.549517244396773 ], [ 19.084371004743435, 12.530712244379259 ] ] ] ] } },
{ "type": "Feature", "id": 8, "properties": { "id": "0", "NAME": "ADANGME", "TRIBE_CODE": "6", "LAT": 6.076851, "LON": 0.270457, "Name_Displ": "ADANGME", "CODE": "Af35", "CultureGrp": "Ewe-Fon", "Name_30": "6", "Cultgrp_30": "5", "Code_30": "30", "NOTES": "", "CodeType": "EA", "Shape_Leng": 0.000000, "Shape_Area": 0.000000, "v107": "ADANGME .", "keywords": "", "V107_1": "ADANGME .", "V112": "", "V113": "", "V114": "0", "V100": "0", "V102": "1940", "V104": "6", "V106": "0", "V1": "0-5% Dependence", "V2": "6-15% Dependence", "V3": "0-5% Dependence", "V4": "6-15% Dependence", "V5": "76-85% Dependence", "V6": "Bride Price or wealth, to bride's family", "V7": "bride Service, to bride's family", "V8": "Polygynous: unusual co-wives", "V9": "Non-sororal, same dwelling", "V10": "Not different from later years", "V11": "Wife to husband's group", "V12": "Patrilocal", "V13": "No alternate form", "V14": "No alternate form", "V15": "Segmented comunities witout local exogamy", "V16": "Other than clan communities", "V17": "Sibs, i.e.,  lineages in multiple communities", "V18": "No different from variable 17, or Lo, Po, or So", "V19": "Partilineal exogamy", "V20": "No different from variable 17, or Lo, Po, or So", "V21": "Unilineal descent groups", "V22": "No secondary cognatic groups", "V23": "missing data", "V24": "missing data", "V25": "missing data", "V26": "missing data", "V27": "missing data", "V28": "Extensive or shifting agriculture", "V29": "Roots or tubers", "V30": "Compact and relatively permanent", "V31": "0", "V32": "Four levels", "V33": "One levels", "V34": "missing data", "V35": "missing data", "V36": "missing data", "V37": "6 to 10 years", "V38": "missing data", "V39": "absent", "V40": "sheep and\/ or goats without larger domestic animals", "V41": "little or no milking", "V42": "extensive agriculture contributes most", "V43": "duolateral", "V44": "missing data", "V45": "missing data", "V46": "missing data", "V47": "missing data", "V48": "missing data", "V49": "missing data", "V50": "missing data", "V51": "missing data", "V52": "missing data", "V53": "missing data", "V54": "missing data", "V55": "missing data", "V56": "missing data", "V57": "missing data", "V58": "missing data", "V59": "missing data", "V60": "missing data", "V61": "missing data", "V62": "missing data", "V63": "missing data", "V64": "missing data", "V65": "missing data", "V66": "missing data", "V67": "missing data", "V68": "missing data", "V69": "0", "V70": "missing data", "V71": "missing data", "V72": "missing data", "V73": "missing data", "V74": "missing data", "V75": "missing data", "V76": "missing data", "V77": "missing data", "V78": "trial, marriage, promiscuous relation prohibited", "V79": "rectangular or square", "V80": "missing data", "V81": "missing data", "V82": "missing data", "V83": "missing data", "V84": "missing data", "V85": "missing data", "V86": "missing data", "V87": "missing data", "V88": "missing data", "V89": "no", "V90": "insufficient information", "V91": "A", "V92": "f", "V93": "35", "V94": "insufficient information or not coded", "V95": "not coded", "V96": "not coded", "V97": "Africa- Mideastern", "V98": "3", "V99": "6" }, "geometry": { "type": "MultiPolygon", "coordinates": [ [ [ [ 0.781809987697845, 5.754889238068782 ], [ 0.773329987689948, 5.753049238067068 ], [ 0.753329987671321, 5.754169238068112 ], [ 0.720559987640802, 5.75360923806759 ], [ 0.70805998762916, 5.752499238066556 ], [ 0.698329987620099, 5.748609238062933 ], [ 0.692219987614408, 5.748059238062421 ], [ 0.687499987610012, 5.750279238064489 ], [ 0.684169987606911, 5.75360923806759 ], [ 0.681669987604583, 5.764719238077937 ], [ 0.681669987604583, 5.769999238082854 ], [ 0.691939987614147, 5.766389238079492 ], [ 0.696939987618804, 5.768329238081299 ], [ 0.694649987616671, 5.773359238085984 ], [ 0.692219987614408, 5.777499238089839 ], [ 0.688059987610534, 5.780279238092429 ], [ 0.668059987591907, 5.801109238111827 ], [ 0.665279987589318, 5.805279238115712 ], [ 0.655559987580266, 5.829439238138212 ], [ 0.653059987577938, 5.833609238142095 ], [ 0.650279987575349, 5.836389238144685 ], [ 0.650519987575572, 5.837179238145421 ], [ 0.651939987576895, 5.841939238149854 ], [ 0.657499987582073, 5.84999923815736 ], [ 0.658059987582594, 5.877219238182711 ], [ 0.657499987582073, 5.883329238188401 ], [ 0.650559987575609, 5.910279238213501 ], [ 0.648609987573793, 5.914999238217896 ], [ 0.640829987566548, 5.927499238229538 ], [ 0.638889987564741, 5.939169238240407 ], [ 0.634439987560596, 5.948059238248685 ], [ 0.631109987557495, 5.951669238252048 ], [ 0.626389987553099, 5.953889238254115 ], [ 0.61749998754482, 5.965559238264984 ], [ 0.613609987541197, 5.968329238267564 ], [ 0.586669987516107, 5.996389238293697 ], [ 0.582779987512484, 5.999169238296286 ], [ 0.575829987506012, 6.006109238302749 ], [ 0.559719987491008, 6.017499238313357 ], [ 0.539999987472642, 6.025279238320603 ], [ 0.531939987465136, 6.031109238326032 ], [ 0.518329987452461, 6.044999238338968 ], [ 0.512089987446649, 6.055249238348514 ], [ 0.500829987436162, 6.061939238354745 ], [ 0.483889987420386, 6.065549238358106 ], [ 0.455279987393741, 6.078609238370269 ], [ 0.438889987378476, 6.083059238374414 ], [ 0.411939987353377, 6.084169238375448 ], [ 0.406669987348469, 6.083059238374414 ], [ 0.402499987344585, 6.080559238372086 ], [ 0.399439987341736, 6.076389238368202 ], [ 0.392499987335272, 6.062779238355527 ], [ 0.38305998732648, 6.051389238344919 ], [ 0.378889987322597, 6.049439238343103 ], [ 0.376109987320008, 6.046109238340001 ], [ 0.370559987314839, 6.044999238338968 ], [ 0.353609987299053, 6.04860923834233 ], [ 0.348889987294657, 6.050829238344398 ], [ 0.343329987289479, 6.052219238345693 ], [ 0.331109987278098, 6.053889238347248 ], [ 0.317219987265162, 6.054169238347509 ], [ 0.312499987260766, 6.056389238349576 ], [ 0.308329987256883, 6.059169238352165 ], [ 0.30166998725068, 6.066109238358628 ], [ 0.299169987248352, 6.070279238362512 ], [ 0.278889987229465, 6.091389238382172 ], [ 0.266109987217562, 6.099169238389418 ], [ 0.260559987212393, 6.100559238390712 ], [ 0.255829987207988, 6.10277923839278 ], [ 0.244169987197129, 6.104999238394847 ], [ 0.231109987184966, 6.104719238394587 ], [ 0.221389987175914, 6.100829238390964 ], [ 0.213059987168156, 6.095559238386056 ], [ 0.208199987163629, 6.089699238380598 ], [ 0.221109987175653, 6.089719238380617 ], [ 0.244999987197902, 6.085829238376994 ], [ 0.25943998721135, 6.079439238371043 ], [ 0.27166998722274, 6.070829238363024 ], [ 0.282219987232566, 6.061109238353971 ], [ 0.286389987236449, 6.058329238351383 ], [ 0.296389987245763, 6.047779238341557 ], [ 0.300559987249646, 6.044999238338968 ], [ 0.307219987255849, 6.038059238332504 ], [ 0.311939987260245, 6.035829238330428 ], [ 0.318329987266196, 6.036389238330949 ], [ 0.322379987269968, 6.035839238330437 ], [ 0.329169987276291, 6.03360923832836 ], [ 0.348329987294136, 6.024719238320081 ], [ 0.359169987304231, 6.021939238317492 ], [ 0.366109987310695, 6.021669238317241 ], [ 0.377779987321563, 6.023609238319047 ], [ 0.381939987325437, 6.026109238321375 ], [ 0.384719987328026, 6.030279238325259 ], [ 0.388329987331389, 6.03360923832836 ], [ 0.405279987347175, 6.057779238350871 ], [ 0.408889987350537, 6.061109238353971 ], [ 0.411669987353126, 6.065279238357856 ], [ 0.419999987360884, 6.070549238362763 ], [ 0.426109987366574, 6.071109238363285 ], [ 0.433059987373047, 6.070829238363024 ], [ 0.442499987381838, 6.06666923835915 ], [ 0.450829987389596, 6.060829238353711 ], [ 0.46082998739891, 6.050559238344146 ], [ 0.465559987403315, 6.048329238342069 ], [ 0.471109987408483, 6.046669238340524 ], [ 0.488889987425042, 6.043609238337673 ], [ 0.50638998744134, 6.03360923832836 ], [ 0.509719987444442, 6.030279238325259 ], [ 0.513609987448065, 6.020559238316206 ], [ 0.516389987450654, 6.016389238312323 ], [ 0.519719987453755, 6.012779238308961 ], [ 0.527779987461262, 6.007219238303783 ], [ 0.532499987465657, 6.004999238301715 ], [ 0.554439987486091, 5.999169238296286 ], [ 0.559169987490496, 5.996939238294209 ], [ 0.574999987505239, 5.991939238289552 ], [ 0.584169987513779, 5.980829238279205 ], [ 0.592499987521537, 5.974999238273775 ], [ 0.595829987524638, 5.971389238270413 ], [ 0.602219987530589, 5.957779238257738 ], [ 0.61443998754197, 5.94916923824972 ], [ 0.621109987548182, 5.935559238237044 ], [ 0.622219987549216, 5.929999238231866 ], [ 0.629999987556461, 5.910559238213761 ], [ 0.639999987565774, 5.893329238197714 ], [ 0.645829987571204, 5.878889238184266 ], [ 0.644999987570431, 5.872779238178576 ], [ 0.640559987566296, 5.856389238163311 ], [ 0.639529987565337, 5.84548923815316 ], [ 0.638059987563968, 5.838049238146231 ], [ 0.635279987561379, 5.833889238142357 ], [ 0.637779987563707, 5.82582923813485 ], [ 0.636109987562152, 5.820279238129682 ], [ 0.636109987562152, 5.813609238123469 ], [ 0.640559987566296, 5.804439238114929 ], [ 0.649999987575088, 5.793329238104582 ], [ 0.653329987578189, 5.783059238095017 ], [ 0.651109987576121, 5.778329238090612 ], [ 0.645559987570953, 5.778329238090612 ], [ 0.642779987568364, 5.777219238089579 ], [ 0.64471998757017, 5.772219238084922 ], [ 0.648059987573281, 5.768889238081821 ], [ 0.660279987584662, 5.767219238080266 ], [ 0.663889987588024, 5.763609238076903 ], [ 0.664999987589058, 5.758329238071986 ], [ 0.662219987586468, 5.754169238068112 ], [ 0.643059987568624, 5.755829238069658 ], [ 0.622499987549476, 5.756389238070179 ], [ 0.584169987513779, 5.759999238073541 ], [ 0.55721998748868, 5.759999238073541 ], [ 0.505279987440307, 5.763889238077164 ], [ 0.464719987402532, 5.764169238077425 ], [ 0.438609987378215, 5.768049238081038 ], [ 0.42499998736554, 5.768329238081299 ], [ 0.405829987347687, 5.770279238083115 ], [ 0.392779987335533, 5.769719238082594 ], [ 0.383329987326732, 5.774169238086738 ], [ 0.366109987310695, 5.7777792380901 ], [ 0.359169987304231, 5.778049238090351 ], [ 0.335279987281982, 5.775279238087772 ], [ 0.32277998727034, 5.776669238089067 ], [ 0.309719987258177, 5.776389238088806 ], [ 0.295279987244729, 5.770559238083376 ], [ 0.287499987237483, 5.764439238077676 ], [ 0.279169987229725, 5.759169238072769 ], [ 0.27443998722532, 5.757219238070952 ], [ 0.261939987213679, 5.758329238071986 ], [ 0.255829987207988, 5.757779238071474 ], [ 0.241939987195052, 5.751109238065261 ], [ 0.238609987191951, 5.747779238062161 ], [ 0.226109987180309, 5.739999238054915 ], [ 0.2113899871666, 5.734169238049486 ], [ 0.20527998716091, 5.733609238048963 ], [ 0.194169987150563, 5.731109238046635 ], [ 0.185279987142283, 5.726389238042239 ], [ 0.157499987116411, 5.720279238036549 ], [ 0.138329987098558, 5.712219238029043 ], [ 0.130559987091321, 5.706389238023613 ], [ 0.121389987082781, 5.694999238013005 ], [ 0.117779987079419, 5.691669238009904 ], [ 0.105279987067778, 5.683609238002397 ], [ 0.100559987063382, 5.681669238000591 ], [ 0.083329987047335, 5.67860923799774 ], [ 0.074169987038804, 5.674169237993606 ], [ 0.067219987032332, 5.667499237987394 ], [ 0.061109987026641, 5.659999237980409 ], [ 0.059259987024918, 5.657459237978044 ], [ 0.046092987012655, 5.828722238137544 ], [ 0.101229987064006, 5.877729238183186 ], [ 0.111629987073692, 5.947049238247745 ], [ 0.094299987057552, 6.012889238309064 ], [ 0.03884998700591, 6.078739238370391 ], [ -0.037390013065094, 6.123789238412347 ], [ -0.148290013168378, 6.175769238460757 ], [ -0.210670013226474, 6.231219238512399 ], [ -0.210670013226474, 6.290139238567273 ], [ -0.141360013161924, 6.352519238625368 ], [ -0.04778001307477, 6.418359238686687 ], [ 0.076979987041421, 6.453019238718967 ], [ 0.195779987152062, 6.503931238766381 ], [ 0.198269987154381, 6.504999238767376 ], [ 0.329959987277027, 6.362909238635045 ], [ 0.444329987383543, 6.220829238502723 ], [ 0.565619987496503, 6.134189238422032 ], [ 0.68344998760624, 6.030219238325203 ], [ 0.756229987674022, 5.860409238167056 ], [ 0.781809987697845, 5.754889238068782 ] ] ] ] } },
{ "type": "Feature", "id": 9, "properties": { "id": "81", "NAME": "DRAWA", "TRIBE_CODE": "185", "LAT": 30.660800, "LON": -6.365600, "Name_Displ": "DRAWA", "CODE": "Cc15", "CultureGrp": "Berbers, Oasis", "Name_30": "4", "Cultgrp_30": "18", "Code_30": "14", "NOTES": "", "CodeType": "EA", "Shape_Leng": 5.673700, "Shape_Area": 1.353800, "v107": "DRAWA . .", "keywords": "", "V107_1": "DRAWA . .", "V112": "", "V113": "", "V114": "0", "V100": "0", "V102": "1920", "V104": "31", "V106": "-7", "V1": "0-5% Dependence", "V2": "0-5% Dependence", "V3": "16-25% Dependence", "V4": "16-25% Dependence", "V5": "56-65% Dependence", "V6": "missing data", "V7": "Missing data", "V8": "Missing data", "V9": "missing data", "V10": "missing data", "V11": "missing data", "V12": "missing data", "V13": "missing data", "V14": "missing data", "V15": "Segmented comunities witout local exogamy", "V16": "Other than clan communities", "V17": "Lineages in single community", "V18": "No different from variable 17, or Lo, Po, or So", "V19": "None", "V20": "No different from variable 17, or Lo, Po, or So", "V21": "Unilineal descent groups", "V22": "No secondary cognatic groups", "V23": "missing data", "V24": "missing data", "V25": "missing data", "V26": "missing data", "V27": "missing data", "V28": "missing data", "V29": "missing data", "V30": "missing data", "V31": "0", "V32": "missing data", "V33": "missing data", "V34": "missing data", "V35": "missing data", "V36": "missing data", "V37": "missing data", "V38": "missing data", "V39": "missing data", "V40": "missing data", "V41": "missing data", "V42": "agriculture contributes most, type unknown", "V43": "patrilineal", "V44": "missing data", "V45": "missing data", "V46": "missing data", "V47": "missing data", "V48": "missing data", "V49": "missing data", "V50": "missing data", "V51": "missing data", "V52": "missing data", "V53": "missing data", "V54": "missing data", "V55": "missing data", "V56": "missing data", "V57": "missing data", "V58": "missing data", "V59": "missing data", "V60": "missing data", "V61": "missing data", "V62": "missing data", "V63": "missing data", "V64": "missing data", "V65": "missing data", "V66": "elite", "V67": "no secondary type", "V68": "despised occupational groups", "V69": "9", "V70": "hereditary and socially significant", "V71": "fromerly present but not currently existing", "V72": "Appointment by higher authority", "V73": "nonhereditary", "V74": "missing data", "V75": "missing data", "V76": "missing data", "V77": "missing data", "V78": "missing data", "V79": "quadrangular around", "V80": "floor formed by ground", "V81": "adobe, clay, or dried brick", "V82": "flat or horizontal", "V83": "earth or turf", "V84": "missing data", "V85": "missing data", "V86": "missing data", "V87": "missing data", "V88": "missing data", "V89": "no", "V90": "insufficient information", "V91": "C", "V92": "c", "V93": "15", "V94": "insufficient information or not coded", "V95": "not coded", "V96": "not coded", "V97": "Africa- Mideastern", "V98": "7", "V99": "12" }, "geometry": { "type": "MultiPolygon", "coordinates": [ [ [ [ -6.087680018699865, 31.652639262187943 ], [ -6.030360018646483, 31.537999262081176 ], [ -6.059090018673239, 31.415899261967461 ], [ -6.166820018773571, 31.265069261826987 ], [ -6.245830018847155, 31.035239261612944 ], [ -6.253010018853841, 30.86286926145241 ], [ -6.166820018773571, 30.733579261332 ], [ -6.023180018639795, 30.561209261171467 ], [ -5.843620018472567, 30.381649261004238 ], [ -5.685610018325409, 30.137459260776819 ], [ -5.642520018285278, 29.993809260643037 ], [ -5.620970018265208, 29.87888926053601 ], [ -5.642520018285278, 29.735249260402234 ], [ -5.656589018298381, 29.664878260336696 ], [ -5.656880018298652, 29.663419260335335 ], [ -5.807710018439123, 29.65623926032865 ], [ -5.958540018579595, 29.713699260382164 ], [ -6.10218001871337, 29.814249260475808 ], [ -6.238650018840468, 29.979449260629661 ], [ -6.346380018940799, 30.115909260756752 ], [ -6.453918019040952, 30.169678260806826 ], [ -6.446930019034443, 30.173369260810265 ], [ -6.525940019108027, 30.259549260890527 ], [ -6.683950019255185, 30.367289260990866 ], [ -6.798860019362204, 30.424749261044379 ], [ -6.877870019435788, 30.460659261077822 ], [ -6.964060019516058, 30.510929261124641 ], [ -6.999970019549502, 30.568389261178154 ], [ -7.057430019603016, 30.661759261265111 ], [ -7.071790019616389, 30.769499261365453 ], [ -7.09334001963646, 30.86286926145241 ], [ -7.057430019603016, 31.020879261599568 ], [ -6.971240019522745, 31.164519261733343 ], [ -6.834780019395657, 31.293799261853746 ], [ -6.705490019275246, 31.351259261907259 ], [ -6.525940019108027, 31.458989262007591 ], [ -6.38947001898093, 31.566729262107931 ], [ -6.308519018905538, 31.661179262195894 ], [ -6.095000018706683, 31.667279262201575 ], [ -6.087680018699865, 31.652639262187943 ] ] ] ] } },
{ "type": "Feature", "id": 10, "properties": { "id": "211", "NAME": "ADARAWA", "TRIBE_CODE": "7", "LAT": 14.401600, "LON": 5.303103, "Name_Displ": "ADARAWA", "CODE": "Cc10", "CultureGrp": "Tuareg", "Name_30": "6", "Cultgrp_30": "8", "Code_30": "10", "NOTES": "Added to Asben", "CodeType": "", "Shape_Leng": 5.492700, "Shape_Area": 2.006200, "v107": "", "keywords": "", "V107_1": "", "V112": "", "V113": "", "V114": "0", "V100": "0", "V102": "0", "V104": "0", "V106": "0", "V1": "", "V2": "", "V3": "", "V4": "", "V5": "", "V6": "", "V7": "", "V8": "", "V9": "", "V10": "", "V11": "", "V12": "", "V13": "", "V14": "", "V15": "", "V16": "", "V17": "", "V18": "", "V19": "", "V20": "", "V21": "", "V22": "", "V23": "", "V24": "", "V25": "", "V26": "", "V27": "", "V28": "", "V29": "", "V30": "", "V31": "", "V32": "", "V33": "", "V34": "", "V35": "", "V36": "", "V37": "", "V38": "", "V39": "", "V40": "", "V41": "", "V42": "", "V43": "", "V44": "", "V45": "", "V46": "", "V47": "", "V48": "", "V49": "", "V50": "", "V51": "", "V52": "", "V53": "", "V54": "", "V55": "", "V56": "", "V57": "", "V58": "", "V59": "", "V60": "", "V61": "", "V62": "", "V63": "", "V64": "", "V65": "", "V66": "", "V67": "", "V68": "", "V69": "0", "V70": "", "V71": "", "V72": "", "V73": "", "V74": "", "V75": "", "V76": "", "V77": "", "V78": "", "V79": "", "V80": "", "V81": "", "V82": "", "V83": "", "V84": "", "V85": "", "V86": "", "V87": "", "V88": "", "V89": "", "V90": "", "V91": "", "V92": "", "V93": "0", "V94": "", "V95": "", "V96": "", "V97": "", "V98": "0", "V99": "0" }, "geometry": { "type": "MultiPolygon", "coordinates": [ [ [ [ 5.924649992487488, 15.018659246696341 ], [ 6.011239992568131, 14.958719246640516 ], [ 6.129599992678363, 14.869949246557843 ], [ 6.169049992715103, 14.771309246465977 ], [ 6.238099992779412, 14.623359246328189 ], [ 6.277549992816152, 14.455679246172025 ], [ 6.325048992860389, 14.341689246065863 ], [ 6.182199992727351, 14.242319245973317 ], [ 6.056179992609986, 14.131119245869755 ], [ 5.990351992548678, 14.021408245767578 ], [ 5.989459992547848, 14.019919245766191 ], [ 5.774479992347632, 13.953209245704063 ], [ 5.59656999218194, 13.864249245621211 ], [ 5.418649992016239, 13.797529245559074 ], [ 5.368859991969869, 13.784429245546875 ], [ 5.277799991885062, 13.760469245524559 ], [ 5.077649991698658, 13.730819245496946 ], [ 4.914559991546769, 13.723399245490036 ], [ 4.788539991429404, 13.738229245503847 ], [ 4.692169991339652, 13.715989245483135 ], [ 4.492019991153247, 13.664099245434809 ], [ 4.389320991057602, 13.698329245466686 ], [ 4.329309991001712, 14.105097245845519 ], [ 4.494259991155334, 14.376779246098543 ], [ 4.74083999138498, 14.751589246447612 ], [ 5.066329991688115, 15.116529246787488 ], [ 5.224139991835088, 15.215159246879345 ], [ 5.381959991982069, 15.205299246870162 ], [ 5.549639992138233, 15.126389246796672 ], [ 5.737039992312763, 15.037619246713998 ], [ 5.924439992487293, 15.017899246695633 ], [ 5.924649992487488, 15.018659246696341 ] ] ] ] } },
{ "type": "Feature", "id": 11, "properties": { "id": "285", "NAME": "AFO", "TRIBE_CODE": "10", "LAT": 8.242749, "LON": 8.059485, "Name_Displ": "AFO", "CODE": "Af27", "CultureGrp": "Nupe-Idoma", "Name_30": "10", "Cultgrp_30": "21", "Code_30": "21", "NOTES": "", "CodeType": "EA", "Shape_Leng": 1.561500, "Shape_Area": 0.146400, "v107": "AFO . . .", "keywords": "", "V107_1": "AFO . . .", "V112": "", "V113": "", "V114": "0", "V100": "0", "V102": "1950", "V104": "8", "V106": "8", "V1": "0-5% Dependence", "V2": "0-5% Dependence", "V3": "16-25% Dependence", "V4": "6-15% Dependence", "V5": "66-75% Dependence", "V6": "Sister or female relative exchanged for bride", "V7": "bride price or wealth, to bride's family", "V8": "Polygynous: usual co-wives", "V9": "Non-sororal, separate dwellings", "V10": "Not different from later years", "V11": "Wife to husband's group", "V12": "Patrilocal", "V13": "No alternate form", "V14": "No alternate form", "V15": "Agamous communities", "V16": "Other than clan communities", "V17": "Lineages in single community", "V18": "No different from variable 17, or Lo, Po, or So", "V19": "None", "V20": "No different from variable 17, or Lo, Po, or So", "V21": "Unilineal descent groups", "V22": "No secondary cognatic groups", "V23": "Nonlateral evidence only for first cousins", "V24": "No first, unknown for second", "V25": "No preferred cousin marriages", "V26": "No preferred cousin marriage", "V27": "missing data", "V28": "Extensive or shifting agriculture", "V29": "Cereal grains", "V30": "Compact and relatively permanent", "V31": "0", "V32": "Four levels", "V33": "No levels", "V34": "missing data", "V35": "missing data", "V36": "missing data", "V37": "Normal age unclear", "V38": "missing data", "V39": "absent", "V40": "sheep and\/ or goats without larger domestic animals", "V41": "little or no milking", "V42": "extensive agriculture contributes most", "V43": "patrilineal", "V44": "missing data", "V45": "missing data", "V46": "missing data", "V47": "missing data", "V48": "missing data", "V49": "missing data", "V50": "missing data", "V51": "missing data", "V52": "missing data", "V53": "missing data", "V54": "missing data", "V55": "missing data", "V56": "missing data", "V57": "missing data", "V58": "missing data", "V59": "missing data", "V60": "missing data", "V61": "missing data", "V62": "missing data", "V63": "missing data", "V64": "missing data", "V65": "missing data", "V66": "wealth distinctions", "V67": "no secondary type", "V68": "absent or insignificant", "V69": "9", "V70": "reported but type not identified", "V71": "fromerly present but not currently existing", "V72": "Election or other formal consensus", "V73": "nonhereditary", "V74": "other patrilineal heirs", "V75": "primogeniture", "V76": "other patrilineal heirs", "V77": "primogeniture", "V78": "missing data", "V79": "missing data", "V80": "missing data", "V81": "missing data", "V82": "missing data", "V83": "missing data", "V84": "missing data", "V85": "missing data", "V86": "missing data", "V87": "missing data", "V88": "missing data", "V89": "no", "V90": "insufficient information", "V91": "A", "V92": "f", "V93": "27", "V94": "insufficient information or not coded", "V95": "not coded", "V96": "not coded", "V97": "Africa- Mideastern", "V98": "3", "V99": "6" }, "geometry": { "type": "MultiPolygon", "coordinates": [ [ [ [ 8.333059994730496, 8.406949240538706 ], [ 8.104248994517398, 8.015569240174205 ], [ 8.102379994515658, 8.018529240176962 ], [ 8.053179994469836, 7.96932924013114 ], [ 7.936329994361011, 8.024679240182689 ], [ 7.86252999429228, 8.055429240211327 ], [ 7.844079994275097, 8.104619240257138 ], [ 7.841590994272779, 8.103967240256532 ], [ 7.874829994303735, 8.15381924030296 ], [ 7.880979994309462, 8.338319240474789 ], [ 7.897641994324981, 8.416089240547217 ], [ 7.899429994326645, 8.424419240554975 ], [ 8.237679994641665, 8.449019240577886 ], [ 8.336079994733307, 8.41211924054352 ], [ 8.333059994730496, 8.406949240538706 ] ] ] ] } },
{ "type": "Feature", "id": 12, "properties": { "id": "5", "NAME": "AHAGGAREN", "TRIBE_CODE": "12", "LAT": 23.803500, "LON": 4.229006, "Name_Displ": "AHAGGAREN", "CODE": "Cc9", "CultureGrp": "Tuareg", "Name_30": "12", "Cultgrp_30": "8", "Code_30": "26", "NOTES": "", "CodeType": "EA", "Shape_Leng": 27.760900, "Shape_Area": 44.268300, "v107": "AHAGGAREN", "keywords": "", "V107_1": "AHAGGAREN", "V112": "trance explained as due to possession", "V113": "", "V114": "105", "V100": "0", "V102": "1920", "V104": "23", "V106": "6", "V1": "6-15% Dependence", "V2": "6-15% Dependence", "V3": "0-5% Dependence", "V4": "46-55% Dependence", "V5": "26-35% Dependence", "V6": "Bride Price or wealth, to bride's family", "V7": "no alternate mode", "V8": "Independent nuclear family, monogamous", "V9": "Independent nuclear, monogamous", "V10": "Uxrilocal", "V11": "Couple to either group or neolocal", "V12": "Optionally patrilocal", "V13": "Husband to wife's group", "V14": "Uxorilocal", "V15": "Clan communities, or clan barrios", "V16": "Clan communities not segmented into clan barrios", "V17": "None", "V18": "No different from variable 17, or Lo, Po, or So", "V19": "Sibs, i.e., lineages in multiple communities", "V20": "No different from variable 17, or Lo, Po, or So", "V21": "Unilineal descent groups", "V22": "No secondary cognatic groups", "V23": "Duolateral: either MoBrDa or FaSiDa", "V24": "One of Four cousins", "V25": "Duolateral, matrilateral preference", "V26": "MoBrDa preferred", "V27": "Iroquois", "V28": "Intensive irrigated agriculture", "V29": "Cereal grains", "V30": "Seminomadic", "V31": "50-99", "V32": "Four levels", "V33": "Two levels", "V34": "Supportive of human morality", "V35": "missing data", "V36": "missing data", "V37": "2 to 5 years", "V38": "absent", "V39": "absent", "V40": "camels, alpacas, or llamas", "V41": "milked more often than sporadically", "V42": "pastoralism contributes most", "V43": "matrilineal", "V44": "males only or almost alone", "V45": "absent or unimportant activity", "V46": "females only", "V47": "females only", "V48": "absent or unimportant activity", "V49": "females only", "V50": "females only", "V51": "males only", "V52": "absent or unimportant activity", "V53": "differentialted but equal participation", "V54": "missing data", "V55": "craft specialization", "V56": "task absent oe age\/ occupational specialization absent", "V57": "task absent oe age\/ occupational specialization absent", "V58": "task absent oe age\/ occupational specialization absent", "V59": "task absent oe age\/ occupational specialization absent", "V60": "task absent oe age\/ occupational specialization absent", "V61": "task absent oe age\/ occupational specialization absent", "V62": "task absent oe age\/ occupational specialization absent", "V63": "task absent oe age\/ occupational specialization absent", "V64": "task absent oe age\/ occupational specialization absent", "V65": "missing data", "V66": "elite", "V67": "no secondary type", "V68": "complex", "V69": "0", "V70": "hereditary and socially significant", "V71": "absent or exists currently and in past", "V72": "Matrilineal heir", "V73": "hereditary by a sister's son", "V74": "matrilineal (sister's sons)", "V75": "primogeniture", "V76": "children, with daughters receiving less", "V77": "equal or relatively equal", "V78": "prohibited but weakly censured", "V79": "rectangular or square", "V80": "floor formed by ground", "V81": "mats, latticework, or wattle", "V82": "rounded or semi-cylindrical", "V83": "hides or skin", "V84": "rectangular or square", "V85": "floor formed by ground", "V86": "adobe, clay, or dried brick", "V87": "flat or horizontal", "V88": "ice or snow", "V89": "yes", "V90": "insufficient information", "V91": "C", "V92": "c", "V93": "9", "V94": "insufficient information or not coded", "V95": "not coded", "V96": "not coded", "V97": "Africa- Mideastern", "V98": "7", "V99": "12" }, "geometry": { "type": "MultiPolygon", "coordinates": [ [ [ [ 8.646731995022625, 23.930289254995941 ], [ 8.649769995025455, 23.92522925499123 ], [ 8.627329995004555, 23.745669254824001 ], [ 8.582439994962748, 23.336059254442521 ], [ 8.492659994879133, 22.89838925403491 ], [ 8.290659994691007, 22.326049253501878 ], [ 7.987659994408816, 21.832269253042011 ], [ 7.437759993896682, 21.226259252477618 ], [ 7.044979993530877, 20.754929252038657 ], [ 6.809309993311392, 20.390199251698977 ], [ 6.708309993217329, 20.176979251500399 ], [ 6.596089993112815, 19.952529251291367 ], [ 6.36041999289333, 19.705639251061431 ], [ 6.274758992813553, 19.666107251024613 ], [ 6.21452999275746, 19.638309250998724 ], [ 5.945199992506627, 19.649529251009174 ], [ 5.42896999202585, 19.683199251040531 ], [ 5.047409991670495, 19.728089251082338 ], [ 4.66584999131514, 19.728089251082338 ], [ 4.441409991106114, 19.761749251113688 ], [ 4.441288991106001, 19.76228925111419 ], [ 4.295519990970242, 20.412649251719884 ], [ 4.071069990761208, 21.041099252305173 ], [ 3.71195999042676, 21.478769252712787 ], [ 3.307949990050497, 21.826659253036784 ], [ 2.960059989726499, 21.938879253141298 ], [ 2.47749998927708, 21.961329253162205 ], [ 2.017389988848569, 21.983769253183105 ], [ 1.590939988451406, 21.927659253130848 ], [ 1.299159988179665, 21.927659253130848 ], [ 1.09406998798866, 21.919117253122891 ], [ 1.029819987928823, 21.916439253120398 ], [ 0.805379987719797, 22.051099253245809 ], [ 0.571949987502398, 22.223929253406769 ], [ 0.392399987335179, 22.425929253594898 ], [ 0.212839987167951, 22.706489253856191 ], [ 0.123059987084337, 23.03192925415928 ], [ 0.033279987000723, 23.35737925446238 ], [ -0.1014990131248, 23.598067254686537 ], [ -0.076700013101704, 23.604269254692312 ], [ 0.024299986992359, 24.114889255167864 ], [ 0.069189987034166, 24.507669255533671 ], [ 0.069189987034166, 24.911669255909924 ], [ 0.069189987034166, 25.326899256296638 ], [ -0.010695013040232, 25.806075256742904 ], [ 0.403619987345628, 25.836389256771138 ], [ 0.785179987700984, 25.870059256802495 ], [ 1.144289988035431, 25.971059256896556 ], [ 1.413629988286274, 26.206729257116042 ], [ 1.581959988443043, 26.543399257429591 ], [ 1.772739988620721, 26.913729257774488 ], [ 2.154299988976076, 27.205509258046227 ], [ 2.591969989383688, 27.429959258255263 ], [ 2.88374998965543, 27.542179258359777 ], [ 3.276529990021234, 27.665629258474748 ], [ 3.64686999036614, 27.81151925861062 ], [ 3.961089990658781, 27.946189258736041 ], [ 4.184060990866438, 28.035368258819094 ], [ 4.385289991053847, 27.920369258711993 ], [ 4.609739991262883, 27.819369258617929 ], [ 4.856629991492817, 27.684709258492518 ], [ 5.092299991712302, 27.51636925833574 ], [ 5.316749991921338, 27.280699258116254 ], [ 5.45140999204675, 26.988919257844515 ], [ 5.417749992015401, 26.674699257551872 ], [ 5.417749992015401, 26.382919257280133 ], [ 5.417749992015401, 26.147249257060647 ], [ 5.473859992067657, 25.967689256893419 ], [ 5.630969992213977, 25.754469256694843 ], [ 5.855419992423013, 25.608579256558972 ], [ 6.270639992809716, 25.462689256423101 ], [ 6.719539993227787, 25.294349256266322 ], [ 7.168429993645849, 25.081129256067747 ], [ 7.471429993928039, 24.811789255816905 ], [ 7.695879994137075, 24.553679255576519 ], [ 8.010099994429716, 24.37411925540929 ], [ 8.324329994722364, 24.26189925530478 ], [ 8.582439994962748, 24.037449255095744 ], [ 8.646731995022625, 23.930289254995941 ] ] ] ] } },
{ "type": "Feature", "id": 13, "properties": { "id": "225", "NAME": "AKYEM", "TRIBE_CODE": "15", "LAT": 6.438917, "LON": -0.375152, "Name_Displ": "AKYEM", "CODE": "Af12", "CultureGrp": "Akan", "Name_30": "15", "Cultgrp_30": "3", "Code_30": "9", "NOTES": "", "CodeType": "EA", "Shape_Leng": 5.386600, "Shape_Area": 1.314200, "v107": "AKYEM . .", "keywords": "", "V107_1": "AKYEM . .", "V112": "", "V113": "", "V114": "0", "V100": "0", "V102": "1930", "V104": "7", "V106": "-1", "V1": "0-5% Dependence", "V2": "6-15% Dependence", "V3": "0-5% Dependence", "V4": "6-15% Dependence", "V5": "76-85% Dependence", "V6": "Bride Price or wealth, to bride's family", "V7": "no alternate mode", "V8": "Large extended families", "V9": "Non-sororal, separate dwellings", "V10": "missing data", "V11": "missing data", "V12": "missing data", "V13": "missing data", "V14": "missing data", "V15": "Segmented comunities witout local exogamy", "V16": "Other than clan communities", "V17": "None", "V18": "No different from variable 17, or Lo, Po, or So", "V19": "Sibs, i.e., lineages in multiple communities", "V20": "No different from variable 17, or Lo, Po, or So", "V21": "Unilineal descent groups", "V22": "No secondary cognatic groups", "V23": "missing data", "V24": "missing data", "V25": "missing data", "V26": "missing data", "V27": "crow", "V28": "Extensive or shifting agriculture", "V29": "Tree fruits", "V30": "Compact and relatively permanent", "V31": "0", "V32": "Four levels", "V33": "Two levels", "V34": "missing data", "V35": "missing data", "V36": "missing data", "V37": "Absent", "V38": "missing data", "V39": "absent", "V40": "sheep and\/ or goats without larger domestic animals", "V41": "little or no milking", "V42": "extensive agriculture contributes most", "V43": "matrilineal", "V44": "missing data", "V45": "missing data", "V46": "missing data", "V47": "missing data", "V48": "missing data", "V49": "missing data", "V50": "missing data", "V51": "missing data", "V52": "missing data", "V53": "missing data", "V54": "missing data", "V55": "missing data", "V56": "missing data", "V57": "missing data", "V58": "missing data", "V59": "missing data", "V60": "missing data", "V61": "missing data", "V62": "missing data", "V63": "missing data", "V64": "missing data", "V65": "missing data", "V66": "missing data", "V67": "missing data", "V68": "absent or insignificant", "V69": "9", "V70": "reported but type not identified", "V71": "fromerly present but not currently existing", "V72": "missing data", "V73": "missing data", "V74": "other matrilineal heirs", "V75": "exclusively", "V76": "other matrilineal", "V77": "equal or relatively equal", "V78": "missing data", "V79": "rectangular or square", "V80": "floor formed by ground", "V81": "plaster, mud and dung, or wattle and daub", "V82": "missing data", "V83": "grass, leaves, brush or other thatch", "V84": "missing data", "V85": "missing data", "V86": "missing data", "V87": "missing data", "V88": "missing data", "V89": "no", "V90": "insufficient information", "V91": "A", "V92": "f", "V93": "12", "V94": "insufficient information or not coded", "V95": "not coded", "V96": "not coded", "V97": "Africa- Mideastern", "V98": "3", "V99": "6" }, "geometry": { "type": "MultiPolygon", "coordinates": [ [ [ [ 0.195779987152062, 6.503931238766381 ], [ 0.076979987041421, 6.453019238718967 ], [ -0.04778001307477, 6.418359238686687 ], [ -0.141360013161924, 6.352519238625368 ], [ -0.210670013226474, 6.290139238567273 ], [ -0.210670013226474, 6.231219238512399 ], [ -0.148290013168378, 6.175769238460757 ], [ -0.037390013065094, 6.123789238412347 ], [ 0.03884998700591, 6.078739238370391 ], [ 0.094299987057552, 6.012889238309064 ], [ 0.111629987073692, 5.947049238247745 ], [ 0.101229987064006, 5.877729238183186 ], [ 0.046092987012655, 5.828722238137544 ], [ 0.045789987012373, 5.83267923814123 ], [ -0.085910013110282, 5.860409238167056 ], [ -0.241860013255522, 5.860409238167056 ], [ -0.338890013345888, 5.856939238163823 ], [ -0.420184013421599, 5.825671238134703 ], [ -0.633470013620237, 5.81534923812509 ], [ -0.831000013804201, 5.752969238066994 ], [ -1.005272013966505, 5.66906323798885 ], [ -1.068970014025828, 5.804959238115414 ], [ -1.101320014055956, 5.971309238270339 ], [ -1.105940014060259, 6.156139238442475 ], [ -0.925730013892425, 6.44261923870928 ], [ -0.722420013703078, 6.710629238958885 ], [ -0.288060013298549, 7.108009239328974 ], [ -0.103230013126412, 7.214289239427954 ], [ 0.021529986989779, 7.22352923943656 ], [ 0.141669987101669, 7.251259239462385 ], [ 0.232929987186661, 7.279029239488248 ], [ 0.232929987186661, 7.191189239406441 ], [ 0.288379987238303, 7.045629239270878 ], [ 0.326499987273805, 6.830769239070773 ], [ 0.326499987273805, 6.768389239012677 ], [ 0.277979987228617, 6.70253923895135 ], [ 0.215599987170521, 6.622829238877114 ], [ 0.195779987152062, 6.503931238766381 ] ] ] ] } },
{ "type": "Feature", "id": 14, "properties": { "id": "193", "NAME": "WARA", "TRIBE_CODE": "799", "LAT": 10.647400, "LON": -5.008230, "Name_Displ": "WARA", "CODE": "Ag32", "CultureGrp": "Senufo", "Name_30": "27", "Cultgrp_30": "29", "Code_30": "17", "NOTES": "Added to Senufo", "CodeType": "", "Shape_Leng": 1.500600, "Shape_Area": 0.166500, "v107": "", "keywords": "", "V107_1": "", "V112": "", "V113": "", "V114": "0", "V100": "0", "V102": "0", "V104": "0", "V106": "0", "V1": "", "V2": "", "V3": "", "V4": "", "V5": "", "V6": "", "V7": "", "V8": "", "V9": "", "V10": "", "V11": "", "V12": "", "V13": "", "V14": "", "V15": "", "V16": "", "V17": "", "V18": "", "V19": "", "V20": "", "V21": "", "V22": "", "V23": "", "V24": "", "V25": "", "V26": "", "V27": "", "V28": "", "V29": "", "V30": "", "V31": "", "V32": "", "V33": "", "V34": "", "V35": "", "V36": "", "V37": "", "V38": "", "V39": "", "V40": "", "V41": "", "V42": "", "V43": "", "V44": "", "V45": "", "V46": "", "V47": "", "V48": "", "V49": "", "V50": "", "V51": "", "V52": "", "V53": "", "V54": "", "V55": "", "V56": "", "V57": "", "V58": "", "V59": "", "V60": "", "V61": "", "V62": "", "V63": "", "V64": "", "V65": "", "V66": "", "V67": "", "V68": "", "V69": "0", "V70": "", "V71": "", "V72": "", "V73": "", "V74": "", "V75": "", "V76": "", "V77": "", "V78": "", "V79": "", "V80": "", "V81": "", "V82": "", "V83": "", "V84": "", "V85": "", "V86": "", "V87": "", "V88": "", "V89": "", "V90": "", "V91": "", "V92": "", "V93": "0", "V94": "", "V95": "", "V96": "", "V97": "", "V98": "0", "V99": "0" }, "geometry": { "type": "MultiPolygon", "coordinates": [ [ [ [ -5.021121017706555, 10.906298242866406 ], [ -4.951230017641464, 10.859699242823007 ], [ -4.83247001753086, 10.782509242751118 ], [ -4.784730017486399, 10.71884924269183 ], [ -4.779030017481091, 10.711249242684753 ], [ -4.784970017486622, 10.622179242601799 ], [ -4.790910017492155, 10.51528924250225 ], [ -4.850290017547456, 10.467789242458013 ], [ -4.93936001763041, 10.426219242419297 ], [ -5.051390017734746, 10.390259242385806 ], [ -5.046250017729959, 10.402469242397178 ], [ -5.194700017868214, 10.491539242480131 ], [ -5.199069017872282, 10.488918242477689 ], [ -5.218450017890333, 10.562799242546497 ], [ -5.2125100178848, 10.675619242651569 ], [ -5.200640017873745, 10.806259242773237 ], [ -5.10563001778526, 10.895329242856191 ], [ -5.02249001770783, 10.907209242867253 ], [ -5.021121017706555, 10.906298242866406 ] ] ] ] } },
{ "type": "Feature", "id": 15, "properties": { "id": "202", "NAME": "ALAGYA", "TRIBE_CODE": "16", "LAT": -3.158360, "LON": 36.834400, "Name_Displ": "ALAGYA", "CODE": "Af44", "CultureGrp": "Akan", "Name_30": "16", "Cultgrp_30": "3", "Code_30": "9", "NOTES": "", "CodeType": "EA", "Shape_Leng": 1.536800, "Shape_Area": 0.115000, "v107": "ALAGYA. .", "keywords": "", "V107_1": "ALAGYA. .", "V112": "", "V113": "", "V114": "0", "V100": "0", "V102": "1900", "V104": "5", "V106": "-4", "V1": "0-5% Dependence", "V2": "6-15% Dependence", "V3": "76-85% Dependence", "V4": "6-15% Dependence", "V5": "6-15% Dependence", "V6": "Token bride price", "V7": "bride Service, to bride's family", "V8": "Small extended families", "V9": "Non-sororal, same dwelling", "V10": "Uxrilocal", "V11": "Husband to wife's group", "V12": "Avunculocal", "V13": "Wife to husband's group", "V14": "Virilocal", "V15": "Segmented comunities witout local exogamy", "V16": "Other than clan communities", "V17": "None", "V18": "No different from variable 17, or Lo, Po, or So", "V19": "Lineages in single community", "V20": "No different from variable 17, or Lo, Po, or So", "V21": "Unilineal descent groups", "V22": "No secondary cognatic groups", "V23": "missing data", "V24": "missing data", "V25": "missing data", "V26": "missing data", "V27": "missing data", "V28": "missing data", "V29": "missing data", "V30": "missing data", "V31": "0", "V32": "missing data", "V33": "missing data", "V34": "missing data", "V35": "missing data", "V36": "missing data", "V37": "missing data", "V38": "missing data", "V39": "missing data", "V40": "missing data", "V41": "missing data", "V42": "fishing contributes most", "V43": "matrilineal", "V44": "missing data", "V45": "missing data", "V46": "missing data", "V47": "missing data", "V48": "missing data", "V49": "missing data", "V50": "missing data", "V51": "missing data", "V52": "missing data", "V53": "missing data", "V54": "missing data", "V55": "missing data", "V56": "missing data", "V57": "missing data", "V58": "missing data", "V59": "missing data", "V60": "missing data", "V61": "missing data", "V62": "missing data", "V63": "missing data", "V64": "missing data", "V65": "missing data", "V66": "absence among freemen", "V67": "no secondary type", "V68": "absent or insignificant", "V69": "9", "V70": "reported but type not identified", "V71": "absent or exists currently and in past", "V72": "missing data", "V73": "missing data", "V74": "other matrilineal heirs", "V75": "primogeniture", "V76": "other matrilineal", "V77": "primogeniture", "V78": "missing data", "V79": "rectangular or square", "V80": "missing data", "V81": "missing data", "V82": "missing data", "V83": "missing data", "V84": "missing data", "V85": "missing data", "V86": "missing data", "V87": "missing data", "V88": "missing data", "V89": "no", "V90": "insufficient information", "V91": "A", "V92": "f", "V93": "44", "V94": "insufficient information or not coded", "V95": "not coded", "V96": "not coded", "V97": "Africa- Mideastern", "V98": "3", "V99": "6" }, "geometry": { "type": "MultiPolygon", "coordinates": [ [ [ [ 37.000708021429325, -2.952572770040674 ], [ 37.000708021429325, -3.298677770363009 ], [ 37.014361021442035, -3.302401770366477 ], [ 36.969180021399957, -3.330205770392372 ], [ 36.899819021335361, -3.34912277040999 ], [ 36.811541021253149, -3.361733770421734 ], [ 36.710652021159184, -3.342816770404117 ], [ 36.641291021094588, -3.24823377031603 ], [ 36.628680021082843, -3.159955770233814 ], [ 36.660208021112204, -3.077983770157472 ], [ 36.716958021165063, -3.014927770098746 ], [ 36.811541021253149, -2.958177770045894 ], [ 36.937652021370596, -2.945566770034149 ], [ 37.000708021429325, -2.952572770040674 ] ] ] ] } },
{ "type": "Feature", "id": 16, "properties": { "id": "2", "NAME": "ALGERIANS", "TRIBE_CODE": "17", "LAT": 35.844400, "LON": 2.388989, "Name_Displ": "ALGERIANS", "CODE": "Cd12", "CultureGrp": "Arabs, Littoral North Africa", "Name_30": "17", "Cultgrp_30": "5", "Code_30": "30", "NOTES": "", "CodeType": "EA", "Shape_Leng": 25.190400, "Shape_Area": 8.640500, "v107": "ALGERIANS", "keywords": "", "V107_1": "ALGERIANS", "V112": "two types of trance states are known to occur", "V113": "", "V114": "112", "V100": "0", "V102": "1870", "V104": "31", "V106": "2", "V1": "0-5% Dependence", "V2": "0-5% Dependence", "V3": "0-5% Dependence", "V4": "26-35% Dependence", "V5": "66-75% Dependence", "V6": "Bride Price or wealth, to bride's family", "V7": "no alternate mode", "V8": "Small extended families", "V9": "Independent nuclear, polygyny", "V10": "Not different from later years", "V11": "Wife to husband's group", "V12": "Patrilocal", "V13": "No alternate form", "V14": "No alternate form", "V15": "Segmented comunities witout local exogamy", "V16": "Other than clan communities", "V17": "Sibs, i.e.,  lineages in multiple communities", "V18": "No different from variable 17, or Lo, Po, or So", "V19": "None", "V20": "No different from variable 17, or Lo, Po, or So", "V21": "Unilineal descent groups", "V22": "No secondary cognatic groups", "V23": "Quadrilateral any first cousin allowed", "V24": "All four cousins", "V25": "Quadrilateral, FaSiDa preferred", "V26": "FaBrDa preferred", "V27": "Descriptive", "V28": "Intensive irrigated agriculture", "V29": "Cereal grains", "V30": "Compact and relatively permanent", "V31": "Cities of 50,000 or more", "V32": "4", "V33": "missing data", "V34": "Supportive of human morality", "V35": "missing data", "V36": "missing data", "V37": "6 to 10 years", "V38": "absent", "V39": "aboriginal to prior contact", "V40": "bovine animals", "V41": "milked more often than sporadically", "V42": "inensive agricultue contributes most", "V43": "patrilineal", "V44": "males only or almost alone", "V45": "activity present", "V46": "activity present", "V47": "activity present", "V48": "missing data", "V49": "missing data", "V50": "missing data", "V51": "missing data", "V52": "missing data", "V53": "differentialted but equal participation", "V54": "males only", "V55": "craft specialization", "V56": "task absent oe age\/ occupational specialization absent", "V57": "task absent oe age\/ occupational specialization absent", "V58": "task absent oe age\/ occupational specialization absent", "V59": "missing data", "V60": "missing data", "V61": "missing data", "V62": "missing data", "V63": "missing data", "V64": "task absent oe age\/ occupational specialization absent", "V65": "task absent oe age\/ occupational specialization absent", "V66": "complex", "V67": "elite", "V68": "despised occupational groups", "V69": "9", "V70": "hereditary and socially significant", "V71": "absent or exists currently and in past", "V72": "Absence of any such office", "V73": "Absence of any such office", "V74": "children, with daughters recieving less", "V75": "equal or relatively equal", "V76": "children, with daughters receiving less", "V77": "equal or relatively equal", "V78": "insistence on virginity", "V79": "quadrangular around", "V80": "floor formed by ground", "V81": "stone, stucco, concrete, or fired brink", "V82": "flat or horizontal", "V83": "earth or turf", "V84": "rectangular or square", "V85": "floor formed by ground", "V86": "adobe, clay, or dried brick", "V87": "missing data", "V88": "grass, leaves, brush, or other thatch", "V89": "yes", "V90": "insufficient information", "V91": "C", "V92": "d", "V93": "12", "V94": "insufficient information or not coded", "V95": "not coded", "V96": "not coded", "V97": "Africa- Mideastern", "V98": "7", "V99": "16" }, "geometry": { "type": "MultiPolygon", "coordinates": [ [ [ [ 7.878989994307609, 36.847499267026031 ], [ 7.859639994289588, 36.763649266947944 ], [ 7.869499994298771, 36.635429266828524 ], [ 7.869499994298771, 36.45788926666318 ], [ 7.887682994315705, 36.34879826656158 ], [ 7.889229994317146, 36.339529266552951 ], [ 7.71167999415179, 36.300069266516196 ], [ 7.445369993903769, 36.240889266461082 ], [ 7.129749993609825, 36.181709266405967 ], [ 6.88315999338017, 36.142259266369223 ], [ 6.587259993104592, 36.102809266332486 ], [ 6.311089992847388, 36.092939266323292 ], [ 6.143409992691224, 36.083079266314108 ], [ 5.975729992535061, 36.112669266341669 ], [ 5.808059992378905, 36.132399266360046 ], [ 5.640379992222742, 36.112669266341669 ], [ 5.492429992084952, 36.102809266332486 ], [ 5.403659992002279, 36.023899266258994 ], [ 5.324749991928788, 35.935129266176318 ], [ 5.176799991790999, 35.777309266029341 ], [ 5.107347991726317, 35.655776265916153 ], [ 5.103809991723022, 35.658949265919105 ], [ 4.600779991254538, 35.639229265900745 ], [ 3.969529990666641, 35.69840926595586 ], [ 3.436899990170591, 35.747719266001781 ], [ 2.845099989619434, 35.787179266038535 ], [ 2.233569989049902, 35.747719266001781 ], [ 1.730539988581419, 35.718129265974227 ], [ 1.326139988204792, 35.619499265882368 ], [ 0.892159987800617, 35.520869265790509 ], [ 0.546939987479106, 35.382779265661902 ], [ 0.251039987203527, 35.215099265505742 ], [ -0.074450013099609, 34.830429265147487 ], [ -0.350630013356822, 34.603569264936212 ], [ -0.567620013558909, 34.485209264825976 ], [ -0.87339001384368, 34.445759264789238 ], [ -1.129830014082508, 34.416169264761677 ], [ -1.435600014367279, 34.396439264743307 ], [ -1.504488014431436, 34.380550264728505 ], [ -1.50373001443073, 34.391159264738384 ], [ -1.557590014480891, 34.445029264788559 ], [ -1.683280014597949, 34.462979264805277 ], [ -1.791020014698289, 34.436049264780195 ], [ -1.907730014806984, 34.418089264763466 ], [ -2.096270014982576, 34.391159264738384 ], [ -2.248890015124714, 34.364229264713309 ], [ -2.473340015333749, 34.355249264704945 ], [ -2.602620015454151, 34.334839264685932 ], [ -2.602620015454151, 34.337289264688216 ], [ -2.638530015487595, 34.400139264746748 ], [ -2.701370015546119, 34.436049264780195 ], [ -2.764220015604653, 34.507869264847081 ], [ -2.807491015644952, 34.608850264941125 ], [ -2.737280015579563, 34.705389265031037 ], [ -2.611590015462505, 34.750279265072841 ], [ -2.476930015337093, 34.759249265081195 ], [ -2.387150015253479, 34.723339265047755 ], [ -2.342260015211671, 34.696409265022673 ], [ -2.288390015161501, 34.696409265022673 ], [ -2.252480015128057, 34.786189265106287 ], [ -2.252480015128057, 34.929829265240059 ], [ -2.252480015128057, 35.095459265394318 ], [ -2.24444001512057, 35.093329265392335 ], [ -2.236110015112811, 35.09249926539156 ], [ -2.228890015106087, 35.090829265390006 ], [ -2.216940015094958, 35.08582926538535 ], [ -2.209440015087973, 35.08582926538535 ], [ -2.204720015083578, 35.088609265387937 ], [ -2.198610015077887, 35.094719265393628 ], [ -2.191940015071675, 35.089159265388453 ], [ -2.185560015065733, 35.086939265386384 ], [ -2.176110015056932, 35.092769265391809 ], [ -2.165000015046585, 35.096939265395697 ], [ -2.158890015040895, 35.098329265396991 ], [ -2.152220015034683, 35.097499265396216 ], [ -2.133060015016839, 35.091109265390266 ], [ -2.124720015009072, 35.09026926538948 ], [ -2.111110014996396, 35.086389265385868 ], [ -2.10028001498631, 35.081109265380952 ], [ -2.095830014982166, 35.077769265377839 ], [ -2.065560014953975, 35.071939265372414 ], [ -2.045560014935348, 35.074439265374743 ], [ -2.030000014920857, 35.071939265372414 ], [ -2.023060014914393, 35.072489265372923 ], [ -2.016940014908694, 35.073609265373968 ], [ -2.007220014899641, 35.079439265379399 ], [ -2.003330014896018, 35.083049265382762 ], [ -1.996940014890067, 35.081109265380952 ], [ -1.986110014879981, 35.075549265375777 ], [ -1.97972001487403, 35.073329265373708 ], [ -1.963890014859287, 35.072219265372674 ], [ -1.951390014847646, 35.074709265374992 ], [ -1.940560014837559, 35.07915926537914 ], [ -1.935830014833154, 35.081939265381727 ], [ -1.923610014821773, 35.084719265384315 ], [ -1.896670014796684, 35.087489265386893 ], [ -1.875830014777275, 35.096939265395697 ], [ -1.86250001476486, 35.098609265397251 ], [ -1.832500014736921, 35.106109265404235 ], [ -1.822220014727347, 35.111109265408892 ], [ -1.812220014718033, 35.124439265421309 ], [ -1.80528001471157, 35.124989265421817 ], [ -1.798890014705619, 35.122769265419748 ], [ -1.794440014701475, 35.119439265416652 ], [ -1.788060014695533, 35.117219265414583 ], [ -1.780560014688548, 35.117219265414583 ], [ -1.775560014683891, 35.119999265417171 ], [ -1.771670014680268, 35.123599265420523 ], [ -1.76611001467509, 35.125829265422603 ], [ -1.753890014663709, 35.128329265424931 ], [ -1.744440014654908, 35.134159265430362 ], [ -1.732220014643528, 35.144999265440454 ], [ -1.721390014633441, 35.157779265452355 ], [ -1.709170014622061, 35.168609265462443 ], [ -1.704440014617655, 35.171389265465031 ], [ -1.698890014612487, 35.1736092654671 ], [ -1.681110014595928, 35.178329265471497 ], [ -1.67583001459101, 35.180549265473566 ], [ -1.655830014572384, 35.182779265475638 ], [ -1.649720014566693, 35.184169265476932 ], [ -1.641110014558675, 35.18860926548107 ], [ -1.637780014555573, 35.193049265485207 ], [ -1.632220014550395, 35.203609265495039 ], [ -1.625830014544444, 35.212489265503308 ], [ -1.620000014539015, 35.214439265505128 ], [ -1.613330014532803, 35.214999265505647 ], [ -1.608610014528407, 35.21804926550849 ], [ -1.603890014524011, 35.229159265518838 ], [ -1.599720014520127, 35.232769265522194 ], [ -1.590280014511336, 35.238609265527636 ], [ -1.573890014496071, 35.244719265533327 ], [ -1.569720014492188, 35.248599265536939 ], [ -1.563330014486237, 35.257219265544968 ], [ -1.548890014472788, 35.266109265553247 ], [ -1.54333001446761, 35.268049265555057 ], [ -1.524170014449766, 35.279439265565664 ], [ -1.503060014430106, 35.288599265574192 ], [ -1.494170014421826, 35.295269265580401 ], [ -1.488890014416909, 35.297219265582221 ], [ -1.474440014403451, 35.305829265590241 ], [ -1.468330014397761, 35.307219265591534 ], [ -1.446670014377588, 35.308049265592309 ], [ -1.439170014370603, 35.307779265592053 ], [ -1.416390014349388, 35.303599265588161 ], [ -1.401670014335679, 35.303889265588431 ], [ -1.389440014324289, 35.306389265590759 ], [ -1.378330014313942, 35.310549265594638 ], [ -1.371940014307991, 35.311939265595932 ], [ -1.366670014303083, 35.313889265597744 ], [ -1.360750014297569, 35.317789265601377 ], [ -1.352220014289625, 35.322489265605753 ], [ -1.337500014275916, 35.338879265621017 ], [ -1.325280014264535, 35.349719265631116 ], [ -1.320280014259879, 35.352489265633693 ], [ -1.307500014247976, 35.354439265635513 ], [ -1.297780014238924, 35.359989265640678 ], [ -1.27833001422081, 35.377779265657246 ], [ -1.275000014217708, 35.382219265661384 ], [ -1.270830014213825, 35.385829265664746 ], [ -1.259170014202965, 35.406659265684148 ], [ -1.249170014193652, 35.436389265711831 ], [ -1.246670014191324, 35.441669265716747 ], [ -1.240000014185112, 35.467219265740546 ], [ -1.231390014177093, 35.481939265754256 ], [ -1.225280014171403, 35.499999265771073 ], [ -1.222780014169075, 35.505269265775979 ], [ -1.219170014165712, 35.509719265780127 ], [ -1.213890014160795, 35.5199992657897 ], [ -1.203610014151221, 35.533879265802625 ], [ -1.198330014146304, 35.544439265812464 ], [ -1.196940014145009, 35.551109265818674 ], [ -1.197500014145531, 35.556939265824106 ], [ -1.196670014144758, 35.562219265829022 ], [ -1.194440014142681, 35.568329265834713 ], [ -1.187220014135957, 35.574999265840923 ], [ -1.182500014131561, 35.5777692658435 ], [ -1.176390014125871, 35.579159265844801 ], [ -1.168890014118886, 35.577499265843251 ], [ -1.163610014113968, 35.574709265840653 ], [ -1.156110014106983, 35.574439265840404 ], [ -1.147780014099225, 35.581669265847133 ], [ -1.140830014092753, 35.590549265855408 ], [ -1.136670014088878, 35.594159265858771 ], [ -1.130000014082666, 35.60304926586705 ], [ -1.126110014079044, 35.606669265870416 ], [ -1.121110014074387, 35.609439265873 ], [ -1.108060014062233, 35.619719265882573 ], [ -1.093890014049036, 35.628329265890592 ], [ -1.088060014043607, 35.630269265892395 ], [ -1.075560014031965, 35.632769265894723 ], [ -1.067220014024198, 35.638049265899646 ], [ -1.063060014020324, 35.641659265903009 ], [ -1.057500014015146, 35.651939265912581 ], [ -1.048060014006354, 35.666109265925776 ], [ -1.035830013994964, 35.676939265935864 ], [ -1.024720013984617, 35.681109265939746 ], [ -1.009440013970386, 35.680549265939227 ], [ -1.003060013964444, 35.681939265940521 ], [ -0.9986100139603, 35.684719265943109 ], [ -0.976390013939606, 35.693049265950869 ], [ -0.962780013926931, 35.702499265959666 ], [ -0.95056001391555, 35.713329265969755 ], [ -0.945560013910893, 35.716109265972342 ], [ -0.94139001390701, 35.719719265975705 ], [ -0.935830013901832, 35.721939265977774 ], [ -0.922500013889417, 35.723609265979327 ], [ -0.910830013878548, 35.718609265974671 ], [ -0.907500013875447, 35.714719265971048 ], [ -0.902780013871051, 35.711389265967945 ], [ -0.8963900138651, 35.709159265965873 ], [ -0.89028001385941, 35.710549265967167 ], [ -0.879170013849063, 35.714719265971048 ], [ -0.864720013835605, 35.723049265978808 ], [ -0.853890013825519, 35.72721926598269 ], [ -0.846110013818273, 35.735279265990194 ], [ -0.839440013812061, 35.752499266006232 ], [ -0.824440013798092, 35.768609266021237 ], [ -0.806670013781542, 35.77193926602434 ], [ -0.799720013775069, 35.772219266024599 ], [ -0.794440013770152, 35.769439266022012 ], [ -0.791670013767572, 35.764999266017874 ], [ -0.790280013766278, 35.759989266013207 ], [ -0.786670013762915, 35.756099266009585 ], [ -0.77583001375282, 35.75054926600442 ], [ -0.759720013737816, 35.749159266003126 ], [ -0.748060013726957, 35.744159265998469 ], [ -0.740830013720224, 35.742489265996909 ], [ -0.7336100137135, 35.743049265997435 ], [ -0.728330013708582, 35.744999265999247 ], [ -0.721110013701858, 35.746379266000531 ], [ -0.714720013695907, 35.745549265999763 ], [ -0.704720013686594, 35.739439265994072 ], [ -0.705830013687627, 35.732499265987606 ], [ -0.705280013687115, 35.726939265982431 ], [ -0.702500013684526, 35.722499265978293 ], [ -0.697220013679609, 35.719719265975705 ], [ -0.664720013649341, 35.716109265972342 ], [ -0.650000013635632, 35.712779265969239 ], [ -0.642220013628386, 35.712489265968969 ], [ -0.63750001362399, 35.715269265971557 ], [ -0.618060013605885, 35.718329265974411 ], [ -0.610830013599152, 35.724999265980621 ], [ -0.60750001359605, 35.729439265984759 ], [ -0.590280013580013, 35.743329265997694 ], [ -0.57722001356785, 35.761669266014771 ], [ -0.570000013561126, 35.768329266020977 ], [ -0.56528001355673, 35.771109266023565 ], [ -0.557500013549484, 35.770829266023306 ], [ -0.546670013539398, 35.765269266018123 ], [ -0.540000013533186, 35.764439266017355 ], [ -0.534440013528008, 35.766389266019168 ], [ -0.529440013523351, 35.769439266022012 ], [ -0.521110013515593, 35.776659266028737 ], [ -0.514440013509382, 35.78526926603675 ], [ -0.508330013503691, 35.794999266045814 ], [ -0.500000013495933, 35.810549266060299 ], [ -0.493890013490243, 35.819999266069097 ], [ -0.480280013477568, 35.846109266093414 ], [ -0.476110013473684, 35.858059266104547 ], [ -0.474720013472389, 35.864719266110747 ], [ -0.4780600134755, 35.874989266120309 ], [ -0.480560013477828, 35.879439266124457 ], [ -0.478890013476273, 35.883889266128598 ], [ -0.472500013470322, 35.885279266129892 ], [ -0.464170013462564, 35.884159266128854 ], [ -0.456670013455579, 35.882499266127304 ], [ -0.451110013450401, 35.879719266124717 ], [ -0.442780013442643, 35.878609266123682 ], [ -0.435280013435658, 35.878329266123423 ], [ -0.422220013423495, 35.879999266124976 ], [ -0.406110013408491, 35.883609266128339 ], [ -0.401110013403835, 35.886379266130916 ], [ -0.388890013392454, 35.897219266141015 ], [ -0.380000013384175, 35.902219266145671 ], [ -0.373890013378484, 35.903609266146965 ], [ -0.358610013364254, 35.903049266146446 ], [ -0.342780013349511, 35.900279266143862 ], [ -0.337500013344593, 35.897499266141274 ], [ -0.335000013342265, 35.892779266136877 ], [ -0.327780013335541, 35.884989266129622 ], [ -0.323610013331657, 35.881659266126526 ], [ -0.300830013310442, 35.871109266116697 ], [ -0.29750001330734, 35.867219266113075 ], [ -0.296670013306567, 35.861379266107633 ], [ -0.30333001331277, 35.852779266099624 ], [ -0.304720013314065, 35.847219266094449 ], [ -0.30333001331277, 35.842219266089792 ], [ -0.30056001331019, 35.837779266085654 ], [ -0.293610013303718, 35.8299892660784 ], [ -0.289170013299582, 35.826659266075303 ], [ -0.27639001328768, 35.822219266071166 ], [ -0.253330013266204, 35.817769266067017 ], [ -0.244440013257924, 35.810829266060558 ], [ -0.238890013252756, 35.808049266057971 ], [ -0.214170013229733, 35.804989266055117 ], [ -0.206670013222748, 35.803059266053324 ], [ -0.194720013211619, 35.798049266048658 ], [ -0.186390013203861, 35.796939266047623 ], [ -0.170280013188858, 35.796389266047107 ], [ -0.144170013164541, 35.788059266039355 ], [ -0.120830013142804, 35.783609266035207 ], [ -0.114290013136713, 35.783699266035292 ], [ -0.112500013135046, 35.782489266034162 ], [ -0.100830013124177, 35.785549266037016 ], [ -0.084720013109174, 35.79332926604426 ], [ -0.052220013078906, 35.806109266056161 ], [ -0.000000013030272, 35.836339266084316 ], [ 0.011109986980075, 35.842769266090301 ], [ 0.019999986988354, 35.849159266096258 ], [ 0.028329986996112, 35.856379266102977 ], [ 0.036109987003358, 35.864439266110487 ], [ 0.043059987009831, 35.873329266118766 ], [ 0.047219987013705, 35.876939266122129 ], [ 0.052499987018622, 35.887209266131691 ], [ 0.060279987025868, 35.911939266154725 ], [ 0.066389987031559, 35.921389266163523 ], [ 0.074719987039316, 35.928599266170238 ], [ 0.078329987042679, 35.933049266174386 ], [ 0.081109987045268, 35.938329266179302 ], [ 0.084439987048369, 35.942499266183184 ], [ 0.100559987063382, 35.974439266212933 ], [ 0.103329987065962, 35.988049266225609 ], [ 0.114219987076104, 35.999999266236735 ], [ 0.117219987078898, 36.005549266241907 ], [ 0.11805998707968, 36.017779266253292 ], [ 0.122779987084076, 36.0372192662714 ], [ 0.124999987086143, 36.043329266277091 ], [ 0.128329987089245, 36.047779266281232 ], [ 0.132499987093128, 36.051379266284584 ], [ 0.143059987102963, 36.056109266288992 ], [ 0.162499987121068, 36.06721926629934 ], [ 0.171389987129347, 36.073879266305539 ], [ 0.176389987134004, 36.076659266308134 ], [ 0.193059987149529, 36.090829266321329 ], [ 0.204169987159876, 36.10332926633297 ], [ 0.212499987167634, 36.110549266339696 ], [ 0.217499987172291, 36.113329266342284 ], [ 0.228609987182638, 36.117489266346155 ], [ 0.252779987205148, 36.123049266351337 ], [ 0.270279987221446, 36.128329266356253 ], [ 0.282779987233087, 36.130829266358582 ], [ 0.293059987242662, 36.134439266361944 ], [ 0.297219987246536, 36.137769266365041 ], [ 0.300559987249646, 36.142219266369189 ], [ 0.304719987253521, 36.145829266372552 ], [ 0.309719987258177, 36.148609266375139 ], [ 0.318059987265944, 36.155829266381865 ], [ 0.321389987269046, 36.160269266385995 ], [ 0.329999987277064, 36.167499266392731 ], [ 0.331939987278871, 36.173329266398163 ], [ 0.337499987284049, 36.183609266407736 ], [ 0.339439987285856, 36.196659266419893 ], [ 0.34360998728974, 36.200269266423248 ], [ 0.361109987306038, 36.205549266428172 ], [ 0.367219987311728, 36.206669266429209 ], [ 0.372779987316906, 36.208889266431278 ], [ 0.391109987333978, 36.213329266435416 ], [ 0.39805998734045, 36.213609266435675 ], [ 0.406389987348208, 36.212489266434631 ], [ 0.413329987354672, 36.213049266435156 ], [ 0.431389987371491, 36.217499266439297 ], [ 0.451669987390379, 36.219439266441107 ], [ 0.457219987395547, 36.221659266443176 ], [ 0.461939987399943, 36.224439266445764 ], [ 0.483059987419613, 36.242219266462321 ], [ 0.516669987450915, 36.259989266478868 ], [ 0.528059987461522, 36.263889266482501 ], [ 0.537779987470575, 36.269439266487673 ], [ 0.549719987481695, 36.272769266490769 ], [ 0.560829987492042, 36.276659266494399 ], [ 0.571109987501616, 36.281659266499055 ], [ 0.582499987512223, 36.285549266502677 ], [ 0.588609987517914, 36.286659266503712 ], [ 0.599999987528522, 36.290829266507593 ], [ 0.615829987543264, 36.305829266521563 ], [ 0.620829987547921, 36.308609266524151 ], [ 0.631939987558268, 36.312769266528022 ], [ 0.641939987567581, 36.318329266533205 ], [ 0.645279987570692, 36.322779266537346 ], [ 0.650279987575349, 36.32554926653993 ], [ 0.656389987581039, 36.326659266540965 ], [ 0.677499987600699, 36.328049266542259 ], [ 0.691109987613374, 36.327499266541743 ], [ 0.698609987620359, 36.32582926654019 ], [ 0.705559987626832, 36.326109266540449 ], [ 0.729979987649575, 36.332599266546495 ], [ 0.736939987656057, 36.33221926654614 ], [ 0.757219987674944, 36.33415926654795 ], [ 0.768329987685291, 36.338329266551831 ], [ 0.780829987696933, 36.349159266561919 ], [ 0.806109987720476, 36.36221926657408 ], [ 0.811669987725655, 36.364169266575892 ], [ 0.818059987731606, 36.365269266576917 ], [ 0.826389987739364, 36.364169266575892 ], [ 0.839719987751778, 36.365829266577443 ], [ 0.849439987760831, 36.371379266582608 ], [ 0.866939987777129, 36.376659266587531 ], [ 0.886669987795504, 36.387769266597871 ], [ 0.890829987799378, 36.39193926660176 ], [ 0.900829987808691, 36.397499266606935 ], [ 0.911939987819038, 36.401659266610814 ], [ 0.916109987822922, 36.40526926661417 ], [ 0.919719987826284, 36.409439266618058 ], [ 0.923889987830168, 36.421389266629184 ], [ 0.932499987838186, 36.43693926664367 ], [ 0.944999987849828, 36.447489266653491 ], [ 0.949999987854484, 36.450269266656079 ], [ 0.974439987877246, 36.456109266661521 ], [ 0.985829987887854, 36.459999266665143 ], [ 0.990559987892259, 36.462779266667731 ], [ 1.003329987904152, 36.4649992666698 ], [ 1.019999987919677, 36.471109266675491 ], [ 1.024999987924334, 36.473879266678068 ], [ 1.047499987945288, 36.481939266685579 ], [ 1.053609987950979, 36.483059266686624 ], [ 1.068329987964688, 36.483059266686624 ], [ 1.079439987975035, 36.486939266690236 ], [ 1.085829987980986, 36.48832926669153 ], [ 1.092779987987459, 36.488609266691789 ], [ 1.116669988009708, 36.486659266689976 ], [ 1.142499988033764, 36.490559266693609 ], [ 1.153059988043599, 36.495549266698255 ], [ 1.166389988056013, 36.505269266707302 ], [ 1.17138998806067, 36.508049266709897 ], [ 1.182499988071017, 36.512209266713768 ], [ 1.18943998807748, 36.512499266714038 ], [ 1.197779988085248, 36.511379266712993 ], [ 1.21943998810542, 36.506939266708862 ], [ 1.249999988133881, 36.505269266707302 ], [ 1.280829988162594, 36.511939266713519 ], [ 1.315279988194678, 36.523049266723866 ], [ 1.338609988216406, 36.538599266738345 ], [ 1.355279988231931, 36.544439266743787 ], [ 1.362499988238655, 36.544999266744306 ], [ 1.370829988246413, 36.543609266743012 ], [ 1.377219988252364, 36.541379266740933 ], [ 1.38805998826246, 36.535549266735508 ], [ 1.399719988273319, 36.530549266730851 ], [ 1.406389988279531, 36.529719266730076 ], [ 1.418329988290651, 36.532779266732923 ], [ 1.449999988320146, 36.526939266727489 ], [ 1.473059988341622, 36.525549266726195 ], [ 1.489719988357138, 36.523329266724126 ], [ 1.503609988370074, 36.523889266724645 ], [ 1.508609988374731, 36.526659266727229 ], [ 1.517219988382749, 36.533879266733948 ], [ 1.521939988387145, 36.536659266736542 ], [ 1.527779988392584, 36.538599266738345 ], [ 1.550829988414051, 36.533879266733948 ], [ 1.567499988429576, 36.53138926673163 ], [ 1.573889988435527, 36.532779266732923 ], [ 1.584999988445874, 36.536659266736542 ], [ 1.591389988451825, 36.53776926673757 ], [ 1.61388998847278, 36.537219266737061 ], [ 1.620829988479244, 36.53776926673757 ], [ 1.626389988484422, 36.53971926673939 ], [ 1.632779988490373, 36.540829266740424 ], [ 1.635409988492822, 36.542009266741523 ], [ 1.700949988553861, 36.427309266634701 ], [ 1.799589988645727, 36.318809266533648 ], [ 1.908079988746766, 36.259629266478534 ], [ 2.105349988930488, 36.259629266478534 ], [ 2.30261998911421, 36.338539266552026 ], [ 2.420979989224441, 36.39771926660714 ], [ 2.49001998928874, 36.516079266717369 ], [ 2.474389989274183, 36.586409266782873 ], [ 2.481109989280442, 36.586939266783368 ], [ 2.496109989294412, 36.58443926678104 ], [ 2.503889989301658, 36.58415926678078 ], [ 2.51666998931356, 36.586389266782852 ], [ 2.524169989320545, 36.585829266782333 ], [ 2.545279989340205, 36.586939266783368 ], [ 2.551669989346156, 36.588049266784402 ], [ 2.566109989359604, 36.588049266784402 ], [ 2.578889989371507, 36.590269266786464 ], [ 2.584439989376675, 36.592219266788284 ], [ 2.591669989383409, 36.592499266788543 ], [ 2.597219989388578, 36.594439266790353 ], [ 2.603609989394529, 36.595549266791387 ], [ 2.626109989415484, 36.603329266798632 ], [ 2.63110998942014, 36.60582926680096 ], [ 2.670829989457132, 36.627779266821399 ], [ 2.683889989469296, 36.63554926682864 ], [ 2.692499989477314, 36.642489266835099 ], [ 2.697499989481971, 36.645269266837687 ], [ 2.714999989498269, 36.650279266842354 ], [ 2.749999989530865, 36.669169266859946 ], [ 2.755559989536043, 36.671099266861745 ], [ 2.768329989547936, 36.673329266863824 ], [ 2.779439989558283, 36.677219266867446 ], [ 2.788059989566311, 36.684439266874172 ], [ 2.797499989575103, 36.690549266879863 ], [ 2.801669989578987, 36.694159266883226 ], [ 2.8116699895883, 36.699439266888142 ], [ 2.820829989596831, 36.705829266894092 ], [ 2.833329989608472, 36.71693926690444 ], [ 2.839169989613911, 36.727219266914013 ], [ 2.840559989615206, 36.733889266920222 ], [ 2.839999989614684, 36.745279266930829 ], [ 2.842779989617273, 36.750269266935476 ], [ 2.84777998962193, 36.753049266938071 ], [ 2.859169989632538, 36.756939266941693 ], [ 2.869169989641851, 36.762209266946599 ], [ 2.874169989646508, 36.764999266949197 ], [ 2.882779989654526, 36.771939266955663 ], [ 2.8869399896584, 36.775549266959025 ], [ 2.88999998966125, 36.780829266963941 ], [ 2.894439989665385, 36.792499266974808 ], [ 2.898329989669008, 36.793329266975583 ], [ 2.903059989673413, 36.79609926697816 ], [ 2.908889989678843, 36.79804926697998 ], [ 2.934169989702387, 36.802499266984121 ], [ 2.963609989729805, 36.802219266983862 ], [ 2.969999989735756, 36.803329266984896 ], [ 2.981389989746364, 36.806939266988259 ], [ 3.00110998976473, 36.809719266990847 ], [ 3.024169989786206, 36.808049266989293 ], [ 3.03138998979293, 36.806389266987743 ], [ 3.042219989803016, 36.800549266982308 ], [ 3.051109989811296, 36.793609266975842 ], [ 3.056389989816213, 36.790549266972995 ], [ 3.068609989827594, 36.779719266962907 ], [ 3.070829989829661, 36.775279266958769 ], [ 3.072219989830956, 36.769999266953853 ], [ 3.077219989835613, 36.761109266945574 ], [ 3.080559989838723, 36.756939266941693 ], [ 3.089169989846742, 36.749999266935227 ], [ 3.106389989862779, 36.741939266927723 ], [ 3.123059989878304, 36.739439266925395 ], [ 3.138329989892525, 36.73832926692436 ], [ 3.164439989916842, 36.741939266927723 ], [ 3.172219989924088, 36.741389266927207 ], [ 3.185559989936512, 36.742779266928501 ], [ 3.191109989941681, 36.744719266930311 ], [ 3.211109989960307, 36.755549266940399 ], [ 3.215559989964452, 36.759159266943762 ], [ 3.222779989971176, 36.767779266951784 ], [ 3.225829989974016, 36.772769266956431 ], [ 3.228059989976093, 36.778609266961872 ], [ 3.227779989975832, 36.784439266967304 ], [ 3.226389989974538, 36.789439266971961 ], [ 3.220559989969108, 36.79804926697998 ], [ 3.22082998996936, 36.80276926698437 ], [ 3.224439989972722, 36.807219266988518 ], [ 3.228889989976866, 36.810549266991622 ], [ 3.234439989982035, 36.812489266993424 ], [ 3.242219989989281, 36.811939266992916 ], [ 3.249439989996005, 36.810269266991355 ], [ 3.258329990004284, 36.803329266984896 ], [ 3.285279990029383, 36.788599266971175 ], [ 3.307219990049817, 36.78304926696601 ], [ 3.323889990065342, 36.780549266963682 ], [ 3.331109990072066, 36.780829266963941 ], [ 3.354719990094055, 36.778609266961872 ], [ 3.375829990113715, 36.771659266955403 ], [ 3.391109990127946, 36.770829266954628 ], [ 3.397499990133896, 36.771659266955403 ], [ 3.412219990147606, 36.771659266955403 ], [ 3.428329990162609, 36.769719266953594 ], [ 3.472779990204006, 36.766939266951006 ], [ 3.485559990215909, 36.769169266953078 ], [ 3.497789990227299, 36.772659266956332 ], [ 3.525669990253264, 36.654169266845976 ], [ 3.58484999030838, 36.516079266717369 ], [ 3.653899990372687, 36.377989266588763 ], [ 3.831439990538035, 36.190589266414236 ], [ 4.097749990786055, 36.10181926633156 ], [ 4.354199991024893, 36.08208926631319 ], [ 4.53173999119024, 36.200449266423419 ], [ 4.679689991328029, 36.299089266515288 ], [ 4.857229991493376, 36.368129266579587 ], [ 5.044629991667906, 36.417449266625518 ], [ 5.172859991787329, 36.496349266698999 ], [ 5.188019991801448, 36.663109266854306 ], [ 5.194999991807949, 36.660829266852183 ], [ 5.211669991823474, 36.658049266849595 ], [ 5.236939991847009, 36.648049266840282 ], [ 5.244169991853742, 36.646109266838472 ], [ 5.2524999918615, 36.644719266837178 ], [ 5.275549991882967, 36.643049266835625 ], [ 5.299439991905216, 36.64026926683303 ], [ 5.320279991924625, 36.640829266833556 ], [ 5.328059991931871, 36.64026926683303 ], [ 5.334439991937812, 36.641389266834075 ], [ 5.339439991942469, 36.643879266836393 ], [ 5.351389991953599, 36.646659266838988 ], [ 5.385829991985673, 36.648609266840801 ], [ 5.393049991992397, 36.649439266841576 ], [ 5.398889991997836, 36.651379266843378 ], [ 5.424439992021632, 36.653049266844938 ], [ 5.431939992028616, 36.661659266852958 ], [ 5.436499992032863, 36.665319266856365 ], [ 5.443329992039224, 36.665279266856324 ], [ 5.459439992054228, 36.663329266854511 ], [ 5.465829992060179, 36.664159266855286 ], [ 5.470829992064836, 36.666939266857874 ], [ 5.484169992077259, 36.677219266867446 ], [ 5.489169992081916, 36.679719266869775 ], [ 5.501109992093036, 36.682499266872362 ], [ 5.516389992107267, 36.690549266879863 ], [ 5.52332999211373, 36.690549266879863 ], [ 5.529169992119169, 36.692499266881676 ], [ 5.533609992123304, 36.695829266884779 ], [ 5.540279992129516, 36.705279266893577 ], [ 5.547779992136501, 36.713609266901337 ], [ 5.560279992148143, 36.733889266920222 ], [ 5.567219992154605, 36.743329266929017 ], [ 5.578329992164953, 36.755829266940658 ], [ 5.581389992167803, 36.761109266945574 ], [ 5.590279992176082, 36.767779266951784 ], [ 5.600279992185396, 36.773049266956697 ], [ 5.607499992192119, 36.773329266956956 ], [ 5.618889992202727, 36.776939266960319 ], [ 5.625279992208679, 36.778049266961354 ], [ 5.639999992222387, 36.777499266960838 ], [ 5.645559992227565, 36.779159266962388 ], [ 5.650829992232474, 36.781939266964976 ], [ 5.659439992240492, 36.788889266971445 ], [ 5.663329992244115, 36.793049266975324 ], [ 5.668889992249293, 36.794719266976877 ], [ 5.679169992258867, 36.799999266981793 ], [ 5.683609992263002, 36.803599266985145 ], [ 5.686669992265852, 36.808609266989812 ], [ 5.699169992277493, 36.81971926700016 ], [ 5.70999999228758, 36.824169267004301 ], [ 5.729719992305945, 36.82610926700611 ], [ 5.739439992314998, 36.832219267011801 ], [ 5.745549992320688, 36.833329267012836 ], [ 5.759719992333885, 36.833609267013095 ], [ 5.766109992339836, 36.83471926701413 ], [ 5.774439992347594, 36.833049267012576 ], [ 5.779719992352511, 36.830279267009992 ], [ 5.787219992359496, 36.822489267002737 ], [ 5.793609992365448, 36.819999267000419 ], [ 5.80027999237166, 36.818889266999385 ], [ 5.811939992382519, 36.813329266994209 ], [ 5.819439992389504, 36.812769266993683 ], [ 5.831669992400894, 36.815549266996278 ], [ 5.846389992414603, 36.814999266995763 ], [ 5.866939992433742, 36.816379266997046 ], [ 5.885829992451335, 36.8194392669999 ], [ 5.908889992472811, 36.826659267006626 ], [ 5.954169992514981, 36.83276926701231 ], [ 5.968329992528169, 36.833049267012576 ], [ 5.974719992534119, 36.833889267013355 ], [ 5.980279992539298, 36.835829267015164 ], [ 5.987219992545761, 36.835829267015164 ], [ 5.999999992557663, 36.837779267016977 ], [ 6.018609992574995, 36.841659267020596 ], [ 6.029999992585603, 36.845279267023962 ], [ 6.060559992614064, 36.860829267038447 ], [ 6.073889992626479, 36.861939267039482 ], [ 6.079719992631908, 36.863879267041284 ], [ 6.094999992646139, 36.871669267048539 ], [ 6.134999992683392, 36.884159267060177 ], [ 6.145279992692966, 36.889439267065093 ], [ 6.151109992698395, 36.891109267066646 ], [ 6.16443999271081, 36.892219267067681 ], [ 6.169999992715988, 36.893879267069224 ], [ 6.180279992725563, 36.899159267074147 ], [ 6.199439992743407, 36.902219267076994 ], [ 6.233329992774969, 36.913599267087591 ], [ 6.237779992779114, 36.916939267090704 ], [ 6.241389992782476, 36.921389267094845 ], [ 6.246669992787393, 36.923879267097163 ], [ 6.263049992802648, 36.946109267117869 ], [ 6.264719992804203, 36.951389267122785 ], [ 6.262499992802136, 36.956109267127182 ], [ 6.259999992799807, 36.966109267136495 ], [ 6.25777999279774, 36.970829267140893 ], [ 6.249169992789721, 36.978049267147618 ], [ 6.248059992788687, 36.983059267152285 ], [ 6.251109992791528, 36.988049267156931 ], [ 6.259999992799807, 36.994999267163401 ], [ 6.263329992802909, 36.999999267168057 ], [ 6.265829992805237, 37.012769267179948 ], [ 6.268329992807566, 37.01860926718539 ], [ 6.27277999281171, 37.021939267188493 ], [ 6.283059992821284, 37.027219267193409 ], [ 6.289439992827226, 37.028049267194184 ], [ 6.300279992837321, 37.032489267198315 ], [ 6.304169992840944, 37.036659267202204 ], [ 6.307219992843784, 37.04165926720686 ], [ 6.313049992849214, 37.043609267208673 ], [ 6.318329992854132, 37.043879267208922 ], [ 6.322779992858276, 37.047489267212285 ], [ 6.325829992861117, 37.052499267216952 ], [ 6.329719992864739, 37.05665926722083 ], [ 6.346939992880777, 37.0716592672348 ], [ 6.35721999289035, 37.076939267239716 ], [ 6.361669992894495, 37.080279267242823 ], [ 6.37221999290432, 37.083329267245666 ], [ 6.379169992910793, 37.083609267245926 ], [ 6.386939992918029, 37.082769267245141 ], [ 6.393329992923981, 37.083889267246185 ], [ 6.398329992928637, 37.086389267248514 ], [ 6.404719992934588, 37.087489267249538 ], [ 6.419719992948558, 37.086939267249029 ], [ 6.426109992954509, 37.087779267249807 ], [ 6.431669992959687, 37.089719267251617 ], [ 6.446389992973397, 37.089159267251098 ], [ 6.464719992990467, 37.09138926725317 ], [ 6.478609993003404, 37.088329267250323 ], [ 6.491389993015306, 37.083329267245666 ], [ 6.49860999302203, 37.081379267243847 ], [ 6.509169993031865, 37.075269267238156 ], [ 6.51332999303574, 37.0716592672348 ], [ 6.518049993040135, 37.069439267232731 ], [ 6.526669993048163, 37.062219267226006 ], [ 6.533059993054114, 37.059719267223677 ], [ 6.541389993061872, 37.058329267222383 ], [ 6.547499993067563, 37.055829267220055 ], [ 6.541939993062384, 37.044999267209967 ], [ 6.547779993067824, 37.037499267202982 ], [ 6.558329993077649, 37.031389267197291 ], [ 6.570829993089291, 37.026379267192624 ], [ 6.576109993094208, 37.023329267189787 ], [ 6.578329993096276, 37.018879267185639 ], [ 6.577499993095502, 37.012499267179699 ], [ 6.573609993091879, 37.008329267175817 ], [ 6.571109993089551, 37.002499267170386 ], [ 6.572499993090846, 36.997499267165729 ], [ 6.575549993093686, 36.993329267161847 ], [ 6.579999993097831, 36.984159267153309 ], [ 6.583329993100932, 36.979999267149431 ], [ 6.592779993109733, 36.97360926714348 ], [ 6.600559993116978, 36.972769267142695 ], [ 6.60693999312292, 36.97387926714373 ], [ 6.621669993136639, 36.973329267143221 ], [ 6.62804999314258, 36.964999267135461 ], [ 6.634439993148532, 36.962489267133122 ], [ 6.64888999316199, 36.960829267131579 ], [ 6.654169993166906, 36.957769267128725 ], [ 6.659719993172075, 36.955829267126923 ], [ 6.668059993179843, 36.954439267125629 ], [ 6.681389993192258, 36.955549267126663 ], [ 6.700829993210363, 36.949169267120716 ], [ 6.709169993218129, 36.947779267119422 ], [ 6.715559993224081, 36.948609267120197 ], [ 6.721109993229249, 36.950549267122007 ], [ 6.735549993242698, 36.948609267120197 ], [ 6.741939993248649, 36.949439267120972 ], [ 6.752219993258223, 36.954719267125888 ], [ 6.75749999326314, 36.955279267126407 ], [ 6.766109993271159, 36.948049267119679 ], [ 6.771389993276077, 36.944999267116835 ], [ 6.7786099932828, 36.943049267115022 ], [ 6.788889993292375, 36.948049267119679 ], [ 6.798329993301166, 36.95415926712537 ], [ 6.821669993322903, 36.949999267121491 ], [ 6.833889993334284, 36.952499267123819 ], [ 6.837219993337385, 36.951939267123301 ], [ 6.83860999333868, 36.941109267113212 ], [ 6.840829993340748, 36.936659267109071 ], [ 6.844999993344631, 36.933049267105709 ], [ 6.850279993349549, 36.929989267102854 ], [ 6.857499993356273, 36.928059267101062 ], [ 6.864719993362996, 36.928059267101062 ], [ 6.871389993369209, 36.926939267100018 ], [ 6.876669993374126, 36.918329267091998 ], [ 6.874999993372571, 36.905829267080357 ], [ 6.876109993373604, 36.9008292670757 ], [ 6.881389993378522, 36.897769267072846 ], [ 6.888609993385246, 36.895829267071043 ], [ 6.899169993395081, 36.889719267065352 ], [ 6.912779993407757, 36.884989267060945 ], [ 6.928049993421977, 36.883609267059661 ], [ 6.94999999344242, 36.883329267059402 ], [ 6.962779993454323, 36.884989267060945 ], [ 6.968329993459491, 36.886939267062765 ], [ 6.981389993471654, 36.888889267064577 ], [ 6.988329993478118, 36.888889267064577 ], [ 7.016939993504763, 36.897769267072846 ], [ 7.034999993521582, 36.902219267076994 ], [ 7.05527999354047, 36.912499267086567 ], [ 7.066939993551329, 36.91582926708967 ], [ 7.079719993563231, 36.917769267091472 ], [ 7.086669993569704, 36.917769267091472 ], [ 7.093049993575645, 36.918879267092507 ], [ 7.108889993590398, 36.915279267089154 ], [ 7.12138999360204, 36.910269267084487 ], [ 7.128889993609024, 36.909439267083719 ], [ 7.135279993614976, 36.910269267084487 ], [ 7.141109993620405, 36.912219267086307 ], [ 7.147499993626356, 36.913059267087093 ], [ 7.158329993636443, 36.917219267090964 ], [ 7.170549993647823, 36.919999267093552 ], [ 7.178609993655329, 36.926379267099492 ], [ 7.190549993666449, 36.938049267110365 ], [ 7.195829993671367, 36.940549267112694 ], [ 7.205169993680066, 36.946779267118494 ], [ 7.220559993694398, 36.95415926712537 ], [ 7.229719993702929, 36.961109267131839 ], [ 7.24499999371716, 36.977779267147362 ], [ 7.24805999372001, 36.982769267152008 ], [ 7.255829993727247, 36.991099267159768 ], [ 7.258609993729835, 37.003879267171669 ], [ 7.257499993728802, 37.009159267176592 ], [ 7.248889993720783, 37.027499267193669 ], [ 7.225559993699055, 37.038889267204276 ], [ 7.215279993689482, 37.044999267209967 ], [ 7.207219993681974, 37.051109267215658 ], [ 7.198889993674217, 37.058329267222383 ], [ 7.192499993668266, 37.066669267230147 ], [ 7.188329993664382, 37.070269267233499 ], [ 7.183049993659465, 37.073329267236353 ], [ 7.182499993658952, 37.077499267240235 ], [ 7.186939993663088, 37.080829267243338 ], [ 7.206109993680941, 37.083609267245926 ], [ 7.211389993685859, 37.086109267248254 ], [ 7.217499993691549, 37.083609267245926 ], [ 7.224719993698272, 37.083889267246185 ], [ 7.229719993702929, 37.086389267248514 ], [ 7.24805999372001, 37.079439267242044 ], [ 7.259439993730608, 37.073879267236862 ], [ 7.263609993734492, 37.070269267233499 ], [ 7.269999993740443, 37.067769267231171 ], [ 7.276669993746655, 37.066669267230147 ], [ 7.289439993758548, 37.077499267240235 ], [ 7.295549993764238, 37.076939267239716 ], [ 7.309999993777696, 37.073049267236094 ], [ 7.322779993789599, 37.067769267231171 ], [ 7.329439993795801, 37.066669267230147 ], [ 7.336389993802274, 37.066669267230147 ], [ 7.342219993807703, 37.068599267231946 ], [ 7.365829993829692, 37.071109267234284 ], [ 7.36832999383202, 37.076939267239716 ], [ 7.372219993835643, 37.081109267243598 ], [ 7.377219993840299, 37.083609267245926 ], [ 7.38360999384625, 37.08471926724696 ], [ 7.390279993852463, 37.083329267245666 ], [ 7.393049993855042, 37.080279267242823 ], [ 7.394999993856858, 37.075549267238422 ], [ 7.394719993856597, 37.070829267234025 ], [ 7.390829993852975, 37.066669267230147 ], [ 7.388609993850907, 37.061939267225746 ], [ 7.389719993851941, 37.05693926722109 ], [ 7.396109993857892, 37.054439267218761 ], [ 7.40443999386565, 37.047219267212036 ], [ 7.407779993868761, 37.043049267208154 ], [ 7.414439993874963, 37.04193926720712 ], [ 7.427219993886866, 37.043609267208673 ], [ 7.457219993914806, 37.04165926720686 ], [ 7.463609993920756, 37.042499267207639 ], [ 7.471939993928514, 37.046659267211517 ], [ 7.48554999394119, 37.051109267215658 ], [ 7.48670999394227, 37.052349267216812 ], [ 7.504439993958782, 37.046389267211261 ], [ 7.513609993967322, 37.04027926720557 ], [ 7.534719993986983, 37.023329267189787 ], [ 7.545549993997069, 37.011669267178924 ], [ 7.553889994004837, 37.004999267172714 ], [ 7.569169994019067, 36.99693926716521 ], [ 7.573329994022941, 36.993329267161847 ], [ 7.593609994041828, 36.982499267151759 ], [ 7.611389994058388, 36.976389267146068 ], [ 7.618059994064599, 36.974999267144774 ], [ 7.625829994071836, 36.974439267144255 ], [ 7.643609994088394, 36.98026926714968 ], [ 7.652779994096935, 36.986379267155371 ], [ 7.659719994103399, 36.987779267156675 ], [ 7.67555999411815, 36.98026926714968 ], [ 7.694169994135482, 36.974719267144515 ], [ 7.699169994140139, 36.971939267141927 ], [ 7.70527999414583, 36.963329267133908 ], [ 7.709439994149704, 36.959719267130545 ], [ 7.715279994155143, 36.957769267128725 ], [ 7.721939994161345, 36.959159267130026 ], [ 7.72638999416549, 36.962489267133122 ], [ 7.729719994168591, 36.966389267136755 ], [ 7.73554999417402, 36.968329267138564 ], [ 7.757499994194463, 36.965549267135977 ], [ 7.765279994201709, 36.966389267136755 ], [ 7.770279994206366, 36.968889267139083 ], [ 7.77443999421024, 36.972219267142187 ], [ 7.784719994219814, 36.984439267153569 ], [ 7.789999994224731, 36.987219267156156 ], [ 7.796669994230943, 36.988329267157191 ], [ 7.799999994234044, 36.984439267153569 ], [ 7.798329994232489, 36.978879267148386 ], [ 7.792219994226799, 36.970279267140377 ], [ 7.781939994217224, 36.951389267122785 ], [ 7.778609994214123, 36.947219267118903 ], [ 7.776109994211795, 36.942499267114506 ], [ 7.772499994208433, 36.938609267110884 ], [ 7.770829994206878, 36.933049267105709 ], [ 7.772499994208433, 36.927769267100786 ], [ 7.775829994211534, 36.923609267096914 ], [ 7.780829994216191, 36.920829267094327 ], [ 7.789439994224209, 36.914159267088117 ], [ 7.787499994222403, 36.908879267083194 ], [ 7.769719994205844, 36.896109267071303 ], [ 7.768889994205071, 36.889999267065612 ], [ 7.770559994206626, 36.884439267060436 ], [ 7.773049994208945, 36.879719267056039 ], [ 7.777219994212829, 36.876389267052936 ], [ 7.792219994226799, 36.868049267045173 ], [ 7.809999994243357, 36.861939267039482 ], [ 7.82277999425526, 36.858599267036368 ], [ 7.876669994305448, 36.847499267026031 ], [ 7.878989994307609, 36.847499267026031 ] ] ] ] } },
{ "type": "Feature", "id": 17, "properties": { "id": "360", "NAME": "ALUR", "TRIBE_CODE": "18", "LAT": 2.515173, "LON": 31.222600, "Name_Displ": "ALUR", "CODE": "Aj17", "CultureGrp": "Nilotes, Southern", "Name_30": "18", "Cultgrp_30": "18", "Code_30": "24", "NOTES": "", "CodeType": "EA", "Shape_Leng": 3.048500, "Shape_Area": 0.579000, "v107": "ALUR. . .", "keywords": "", "V107_1": "ALUR. . .", "V112": "trance explained as due to possession", "V113": "", "V114": "80", "V100": "0", "V102": "1890", "V104": "2", "V106": "31", "V1": "0-5% Dependence", "V2": "6-15% Dependence", "V3": "16-25% Dependence", "V4": "16-25% Dependence", "V5": "46-55% Dependence", "V6": "Bride Price or wealth, to bride's family", "V7": "no alternate mode", "V8": "Small extended families", "V9": "Non-sororal, separate dwellings", "V10": "Not different from later years", "V11": "Wife to husband's group", "V12": "Patrilocal", "V13": "No alternate form", "V14": "No alternate form", "V15": "Clan communities, or clan barrios", "V16": "Clan communities segmented into clan barrios", "V17": "Sibs, i.e.,  lineages in multiple communities", "V18": "No different from variable 17, or Lo, Po, or So", "V19": "None", "V20": "No different from variable 17, or Lo, Po, or So", "V21": "Unilineal descent groups", "V22": "No secondary cognatic groups", "V23": "Nonlateral all first and second cousin barred", "V24": "No first or second cousins", "V25": "No preferred cousin marriages", "V26": "No preferred cousin marriage", "V27": "Descriptive", "V28": "Extensive or shifting agriculture", "V29": "Cereal grains", "V30": "Separated hamlets, forming a single community", "V31": "0", "V32": "Four levels", "V33": "One levels", "V34": "Not active in human affairs", "V35": "missing data", "V36": "missing data", "V37": "Absent", "V38": "partial", "V39": "absent", "V40": "bovine animals", "V41": "milked more often than sporadically", "V42": "extensive agriculture contributes most", "V43": "patrilineal", "V44": "males only or almost alone", "V45": "absent or unimportant activity", "V46": "missing data", "V47": "females only", "V48": "activity present", "V49": "males only", "V50": "missing data", "V51": "males only", "V52": "missing data", "V53": "males only", "V54": "differentialted but equal participation", "V55": "craft specialization", "V56": "task absent oe age\/ occupational specialization absent", "V57": "missing data", "V58": "task absent oe age\/ occupational specialization absent", "V59": "task absent oe age\/ occupational specialization absent", "V60": "task absent oe age\/ occupational specialization absent", "V61": "missing data", "V62": "task absent oe age\/ occupational specialization absent", "V63": "missing data", "V64": "task absent oe age\/ occupational specialization absent", "V65": "task absent oe age\/ occupational specialization absent", "V66": "dual", "V67": "no secondary type", "V68": "absent or insignificant", "V69": "9", "V70": "reported but type not identified", "V71": "absent or exists currently and in past", "V72": "Patrilineal heir", "V73": "hereditary by son", "V74": "patrilineal (sons)", "V75": "primogeniture", "V76": "patrilineal", "V77": "primogeniture", "V78": "insistence on virginity", "V79": "circular", "V80": "floor formed by ground", "V81": "plaster, mud and dung, or wattle and daub", "V82": "conical", "V83": "grass, leaves, brush or other thatch", "V84": "circular", "V85": "floor formed by ground", "V86": "missing data", "V87": "behive with pointed peak", "V88": "grass, leaves, brush, or other thatch", "V89": "yes", "V90": "insufficient information", "V91": "A", "V92": "j", "V93": "17", "V94": "insufficient information or not coded", "V95": "not coded", "V96": "not coded", "V97": "Africa- Mideastern", "V98": "4", "V99": "9" }, "geometry": { "type": "MultiPolygon", "coordinates": [ [ [ [ 31.636327016433352, 2.882690235393838 ], [ 31.656320016451975, 2.74271923526348 ], [ 31.665990016460981, 2.602469235132862 ], [ 31.690180016483509, 2.438029234979715 ], [ 31.68578101647941, 2.424839234967431 ], [ 31.665990016460981, 2.365479234912148 ], [ 31.588610016388913, 2.307449234858103 ], [ 31.506390016312341, 2.259079234813056 ], [ 31.399990016213248, 2.215549234772515 ], [ 31.365812016181415, 2.193335234751827 ], [ 31.361942016177814, 2.193888234752341 ], [ 31.359722016175745, 2.198610234756739 ], [ 31.358887016174968, 2.204999234762689 ], [ 31.356109016172379, 2.250555234805117 ], [ 31.356666016172898, 2.256666234810808 ], [ 31.362499016178333, 2.264166234817793 ], [ 31.386665016200837, 2.287777234839782 ], [ 31.450832016260598, 2.326388234875742 ], [ 31.464165016273014, 2.337499234886089 ], [ 31.475277016283364, 2.353332234900835 ], [ 31.479164016286983, 2.36305423490989 ], [ 31.479164016286983, 2.375277234921273 ], [ 31.471781016280108, 2.400145234944433 ], [ 31.462219016271202, 2.362777234909632 ], [ 31.457775016267064, 2.353888234901353 ], [ 31.451664016261372, 2.346110234894109 ], [ 31.439442016249991, 2.337777234886349 ], [ 31.429443016240679, 2.334166234882986 ], [ 31.391388016205237, 2.323888234873413 ], [ 31.379165016193852, 2.322221234871861 ], [ 31.371109016186349, 2.316666234866688 ], [ 31.342499016159707, 2.28416623483642 ], [ 31.333885016151683, 2.272499234825553 ], [ 31.282219016103564, 2.189166234747944 ], [ 31.278072016099703, 2.178228234737757 ], [ 31.27722101609891, 2.174165234733973 ], [ 31.238609016062949, 2.117499234681198 ], [ 31.228911016053917, 2.109307234673569 ], [ 31.187190016015062, 2.084969234650903 ], [ 31.090460015924975, 2.026929234596849 ], [ 31.086930015921688, 2.032089234601655 ], [ 31.027590015866423, 2.118829234682437 ], [ 30.984060015825882, 2.191369234749995 ], [ 30.950200015794348, 2.239739234795044 ], [ 30.901840015749308, 2.263919234817563 ], [ 30.834130015686249, 2.259079234813056 ], [ 30.790600015645708, 2.302609234853596 ], [ 30.756750015614184, 2.346139234894136 ], [ 30.737400015596162, 2.409009234952689 ], [ 30.756750015614184, 2.563779235096829 ], [ 30.780930015636702, 2.645989235173393 ], [ 30.786309015641713, 2.699760235223471 ], [ 30.916350015762823, 2.748529235268891 ], [ 30.998570015839395, 2.787219235304924 ], [ 31.061440015897947, 2.850089235363476 ], [ 31.09448001592872, 2.895839235406084 ], [ 31.136970015968291, 2.853359235366522 ], [ 31.2052700160319, 2.860189235372883 ], [ 31.314550016133676, 2.867019235379244 ], [ 31.430660016241813, 2.873849235385605 ], [ 31.58093001638176, 2.873849235385605 ], [ 31.635570016432649, 2.880679235391966 ], [ 31.636327016433352, 2.882690235393838 ] ] ] ] } },
{ "type": "Feature", "id": 18, "properties": { "id": "722", "NAME": "HEIKUM", "TRIBE_CODE": "278", "LAT": -19.648500, "LON": 18.422100, "Name_Displ": "HEIKUM", "CODE": "Aa3", "CultureGrp": "Hottentot", "Name_30": "8", "Cultgrp_30": "14", "Code_30": "3", "NOTES": "Added to Nama", "CodeType": "", "Shape_Leng": 12.380000, "Shape_Area": 5.049400, "v107": "", "keywords": "", "V107_1": "", "V112": "", "V113": "", "V114": "0", "V100": "0", "V102": "0", "V104": "0", "V106": "0", "V1": "", "V2": "", "V3": "", "V4": "", "V5": "", "V6": "", "V7": "", "V8": "", "V9": "", "V10": "", "V11": "", "V12": "", "V13": "", "V14": "", "V15": "", "V16": "", "V17": "", "V18": "", "V19": "", "V20": "", "V21": "", "V22": "", "V23": "", "V24": "", "V25": "", "V26": "", "V27": "", "V28": "", "V29": "", "V30": "", "V31": "", "V32": "", "V33": "", "V34": "", "V35": "", "V36": "", "V37": "", "V38": "", "V39": "", "V40": "", "V41": "", "V42": "", "V43": "", "V44": "", "V45": "", "V46": "", "V47": "", "V48": "", "V49": "", "V50": "", "V51": "", "V52": "", "V53": "", "V54": "", "V55": "", "V56": "", "V57": "", "V58": "", "V59": "", "V60": "", "V61": "", "V62": "", "V63": "", "V64": "", "V65": "", "V66": "", "V67": "", "V68": "", "V69": "0", "V70": "", "V71": "", "V72": "", "V73": "", "V74": "", "V75": "", "V76": "", "V77": "", "V78": "", "V79": "", "V80": "", "V81": "", "V82": "", "V83": "", "V84": "", "V85": "", "V86": "", "V87": "", "V88": "", "V89": "", "V90": "", "V91": "", "V92": "", "V93": "0", "V94": "", "V95": "", "V96": "", "V97": "", "V98": "0", "V99": "0" }, "geometry": { "type": "MultiPolygon", "coordinates": [ [ [ [ 19.11877900477548, -18.080752784129889 ], [ 19.06373000472421, -18.214450784254407 ], [ 19.013270004677217, -18.609720784622528 ], [ 19.013270004677217, -18.937720784928004 ], [ 18.996450004661551, -19.467560785421455 ], [ 19.013270004677217, -20.005810785922741 ], [ 19.09737000475554, -20.70385078657284 ], [ 19.156240004810368, -21.006620786854818 ], [ 19.231930004880859, -21.317790787144617 ], [ 19.299210004943518, -21.443950787262111 ], [ 19.299210004943518, -21.603740787410928 ], [ 19.299210004943518, -21.830810787622404 ], [ 19.290800004935686, -22.150400787920045 ], [ 19.257160004904357, -22.329530788086871 ], [ 19.215110004865195, -22.472510788220031 ], [ 19.198290004849529, -22.60707078834535 ], [ 19.19023800484203, -22.66345078839786 ], [ 19.189880004841697, -22.665940788400178 ], [ 19.080550004739877, -22.699580788431508 ], [ 18.979630004645887, -22.766860788494167 ], [ 18.88712000455973, -22.817320788541164 ], [ 18.888252004560783, -22.799180788524268 ], [ 18.895530004567561, -22.682760788415845 ], [ 18.811420004489229, -22.39682078814954 ], [ 18.702090004387408, -22.026770787804907 ], [ 18.592760004285584, -21.681950787483768 ], [ 18.475020004175931, -21.269860787099979 ], [ 18.348870004058444, -20.891400786747511 ], [ 18.273170003987943, -20.538170786418537 ], [ 18.205890003925283, -20.210180786113074 ], [ 18.104970003831294, -19.915820785838928 ], [ 17.987230003721642, -19.671930785611789 ], [ 17.776980003525832, -19.486900785439467 ], [ 17.533080003298682, -19.301880785267155 ], [ 17.381700003157697, -19.137880785114415 ], [ 17.255550003040213, -18.986500784973433 ], [ 17.120980002914884, -18.902400784895107 ], [ 17.037770002837387, -18.853860784849903 ], [ 17.090150002886169, -18.696740784703572 ], [ 17.199480002987993, -18.510870784530468 ], [ 17.297880003079634, -18.292210784326826 ], [ 17.385350003161097, -18.161010784204635 ], [ 17.560280003324014, -17.898610783960258 ], [ 17.713340003466563, -17.723680783797342 ], [ 17.866410003609118, -17.581550783664973 ], [ 17.863589003606492, -17.566300783650767 ], [ 18.004050003737305, -17.613120783694374 ], [ 18.247940003964448, -17.705630783780531 ], [ 18.491840004191594, -17.831780783898015 ], [ 18.727320004410902, -17.932710783992015 ], [ 18.945990004614558, -18.033630784086004 ], [ 19.11877900477548, -18.080752784129889 ] ] ] ] } },
{ "type": "Feature", "id": 19, "properties": { "id": "109", "NAME": "AMARAR", "TRIBE_CODE": "19", "LAT": 20.054400, "LON": 36.132200, "Name_Displ": "AMARAR", "CODE": "Ca35", "CultureGrp": "Beja", "Name_30": "19", "Cultgrp_30": "14", "Code_30": "19", "NOTES": "", "CodeType": "EA", "Shape_Leng": 8.458300, "Shape_Area": 2.811500, "v107": "AMARAR. .", "keywords": "", "V107_1": "AMARAR. .", "V112": "no trance states of any kind are known to occur", "V113": "", "V114": "95", "V100": "0", "V102": "1930", "V104": "20", "V106": "36", "V1": "0-5% Dependence", "V2": "0-5% Dependence", "V3": "0-5% Dependence", "V4": "86-100% Dependence", "V5": "6-15% Dependence", "V6": "Bride Price or wealth, to bride's family", "V7": "no alternate mode", "V8": "Independent nuclear family, polygyny", "V9": "Independent nuclear, polygyny", "V10": "Uxrilocal", "V11": "Wife to husband's group", "V12": "Patrilocal", "V13": "No alternate form", "V14": "No alternate form", "V15": "Agamous communities", "V16": "Other than clan communities", "V17": "Sibs, i.e.,  lineages in multiple communities", "V18": "No different from variable 17, or Lo, Po, or So", "V19": "None", "V20": "No different from variable 17, or Lo, Po, or So", "V21": "Unilineal descent groups", "V22": "No secondary cognatic groups", "V23": "Quadrilateral any first cousin allowed", "V24": "All four cousins", "V25": "Quadrilateral, FaSiDa preferred", "V26": "FaBrDa preferred", "V27": "missing data", "V28": "Casual agriculture", "V29": "Cereal grains", "V30": "Seminomadic", "V31": "0", "V32": "Three levels", "V33": "One levels", "V34": "Supportive of human morality", "V35": "missing data", "V36": "missing data", "V37": "Two months to two years", "V38": "missing data", "V39": "absent", "V40": "camels, alpacas, or llamas", "V41": "milked more often than sporadically", "V42": "pastoralism contributes most", "V43": "patrilineal", "V44": "missing data", "V45": "missing data", "V46": "missing data", "V47": "missing data", "V48": "missing data", "V49": "missing data", "V50": "missing data", "V51": "missing data", "V52": "missing data", "V53": "missing data", "V54": "missing data", "V55": "missing data", "V56": "missing data", "V57": "missing data", "V58": "missing data", "V59": "missing data", "V60": "missing data", "V61": "missing data", "V62": "missing data", "V63": "missing data", "V64": "missing data", "V65": "missing data", "V66": "missing data", "V67": "missing data", "V68": "missing data", "V69": "0", "V70": "missing data", "V71": "missing data", "V72": "missing data", "V73": "missing data", "V74": "absence of individual property rights", "V75": "absence of inheritance of real property", "V76": "missing data", "V77": "missing data", "V78": "freely permitted", "V79": "rectangular or square", "V80": "floor formed by ground", "V81": "felt, cloth, or other fabrics", "V82": "gabled", "V83": "felt, cloth, or other fabrics", "V84": "missing data", "V85": "missing data", "V86": "missing data", "V87": "missing data", "V88": "missing data", "V89": "no", "V90": "insufficient information", "V91": "C", "V92": "a", "V93": "35", "V94": "insufficient information or not coded", "V95": "not coded", "V96": "not coded", "V97": "Africa- Mideastern", "V98": "7", "V99": "13" }, "geometry": { "type": "MultiPolygon", "coordinates": [ [ [ [ 37.268610021102667, 20.751109251397818 ], [ 37.25861002159175, 20.745829251587622 ], [ 37.24944002129601, 20.749719252073163 ], [ 37.24611002091995, 20.758889252368906 ], [ 37.24222002214529, 20.785829251342154 ], [ 37.243890022380121, 20.803609251824152 ], [ 37.251110021530849, 20.841109252128678 ], [ 37.263850021027508, 20.849719252314937 ], [ 37.272500021588208, 20.845829251829393 ], [ 37.281940020989637, 20.839159252694543 ], [ 37.284440022150527, 20.83027925169171 ], [ 37.279440021539628, 20.807499252309697 ], [ 37.278330021414277, 20.798609252924138 ], [ 37.275550021054087, 20.789999252737879 ], [ 37.272500021588208, 20.769999252005171 ], [ 37.271940021478727, 20.760559252603741 ], [ 37.268610021102667, 20.751109251397818 ] ] ], [ [ [ 36.798740021354341, 21.10259925164933 ], [ 36.976280022029613, 21.063149251910669 ], [ 37.094110021510545, 21.063149251910669 ], [ 37.086390021101117, 21.056109252734032 ], [ 37.082220021416276, 21.046109251512238 ], [ 37.084720020866285, 21.036389252911505 ], [ 37.103330022274335, 21.024439252255576 ], [ 37.105830021724344, 21.014719251943966 ], [ 37.115000022020084, 21.005549251648226 ], [ 37.119720021720802, 20.996389251446093 ], [ 37.122220021170811, 20.987219252861234 ], [ 37.137500022202801, 20.968049253054581 ], [ 37.139440021543322, 20.949439251646528 ], [ 37.14639002158836, 20.940279251444398 ], [ 37.151660021304949, 20.9294392526247 ], [ 37.155000021774619, 20.91971925231309 ], [ 37.160830021600688, 20.891389252304304 ], [ 37.15944002227603, 20.836389252427963 ], [ 37.16000002238551, 20.815549252386475 ], [ 37.164160021976748, 20.796109251763248 ], [ 37.164990021191919, 20.785829251342154 ], [ 37.168880021677467, 20.773329252381235 ], [ 37.170000021896428, 20.764159252085491 ], [ 37.169720020986247, 20.744999252372448 ], [ 37.171390021221079, 20.723609252315086 ], [ 37.170550021912298, 20.704439252508433 ], [ 37.172220022147137, 20.694719252196823 ], [ 37.181390022442876, 20.686109252010564 ], [ 37.188330022394297, 20.676939251714824 ], [ 37.190550020934126, 20.666389252188036 ], [ 37.207770021306644, 20.626389252433505 ], [ 37.212490021007362, 20.605549252392017 ], [ 37.213610021226323, 20.595829252080403 ], [ 37.222770021428452, 20.575549252148395 ], [ 37.226100021804513, 20.565829251836785 ], [ 37.23027002148936, 20.546939251229432 ], [ 37.228050021238651, 20.517499251095291 ], [ 37.228610021348132, 20.498329251288638 ], [ 37.232220020923492, 20.469999251279855 ], [ 37.221660021303101, 20.462779252129131 ], [ 37.210550021666833, 20.461109251894296 ], [ 37.200830021355216, 20.458049252334806 ], [ 37.190830021844306, 20.464719251469656 ], [ 37.180270022223908, 20.456389252193581 ], [ 37.177500021957329, 20.447499251097142 ], [ 37.176940021847848, 20.438609251711579 ], [ 37.184440021908756, 20.410829251718667 ], [ 37.184720021108056, 20.401939252333108 ], [ 37.184170021092186, 20.390269250876479 ], [ 37.181390022442876, 20.379999252259875 ], [ 37.178050021973206, 20.358889251401816 ], [ 37.180270022223908, 20.329169252068375 ], [ 37.177220021047148, 20.22527925134106 ], [ 37.177500021957329, 20.215829251846021 ], [ 37.181940020747867, 20.186659250817574 ], [ 37.184440021908756, 20.175549251181305 ], [ 37.189990020824645, 20.157499251593617 ], [ 37.195830022455205, 20.12888925067465 ], [ 37.201660022281274, 20.108889251652826 ], [ 37.203330020805225, 20.098329252032432 ], [ 37.210000021650963, 20.071109252149 ], [ 37.209440021541475, 20.060829251727906 ], [ 37.200270021245736, 20.052499250740947 ], [ 37.191380021860176, 20.039169250853973 ], [ 37.185830021233407, 20.028329252034279 ], [ 37.184720021108056, 20.018609251722665 ], [ 37.186940021358765, 20.008329251301571 ], [ 37.189470021089598, 20.001389251350147 ], [ 37.045320021595671, 19.965359251119153 ], [ 36.917100020663938, 19.906179251464355 ], [ 36.808600021265605, 19.84699925180956 ], [ 36.690240021956015, 19.768089250527751 ], [ 36.611340020767813, 19.639869251306894 ], [ 36.53243002119688, 19.482049250454153 ], [ 36.374610020344143, 19.422869250799359 ], [ 36.177350019846351, 19.373559251149434 ], [ 35.920900019600154, 19.146699250730634 ], [ 35.753220020547026, 18.890249250484437 ], [ 35.555960020049234, 18.633799250238241 ], [ 35.368550019369096, 18.416809249824311 ], [ 35.141690018950293, 18.170229249582988 ], [ 35.021499018754199, 18.095109249561506 ], [ 34.974020019990782, 18.150499249666851 ], [ 34.855660018970312, 18.25899924906518 ], [ 34.845790018965438, 18.377359250085654 ], [ 34.904970020331113, 18.48584924939037 ], [ 35.023330019640703, 18.604209250410843 ], [ 35.141690018950293, 18.722579249814043 ], [ 35.2797800198869, 18.96915925005537 ], [ 35.358690019457832, 19.215739250296693 ], [ 35.457320020562172, 19.600409251474627 ], [ 35.575680019871761, 20.034399250685212 ], [ 35.64473001953143, 20.428939251868016 ], [ 35.703910020897105, 20.705109251936737 ], [ 35.723630020719632, 21.020739251837732 ], [ 35.792680020379301, 21.227869252340398 ], [ 35.871580019856616, 21.349189251984264 ], [ 35.980080020965829, 21.4478192530886 ], [ 36.12803002010282, 21.516869252748268 ], [ 36.187210021468495, 21.457689253093474 ], [ 36.295710020866821, 21.32945925206813 ], [ 36.364750020432879, 21.260419252502071 ], [ 36.453520021625955, 21.211099252758537 ], [ 36.601470020762939, 21.161779253015006 ], [ 36.709970021872152, 21.112469251654201 ], [ 36.798740021354341, 21.10259925164933 ] ] ] ] } },
{ "type": "Feature", "id": 20, "properties": { "id": "244", "NAME": "ADELE", "TRIBE_CODE": "8", "LAT": 8.244284, "LON": 0.673651, "Name_Displ": "ADELE", "CODE": "Af3", "CultureGrp": "Akan", "Name_30": "8", "Cultgrp_30": "3", "Code_30": "24", "NOTES": "Added to Ashanti", "CodeType": "", "Shape_Leng": 1.468000, "Shape_Area": 0.118200, "v107": "", "keywords": "", "V107_1": "", "V112": "", "V113": "", "V114": "0", "V100": "0", "V102": "0", "V104": "0", "V106": "0", "V1": "", "V2": "", "V3": "", "V4": "", "V5": "", "V6": "", "V7": "", "V8": "", "V9": "", "V10": "", "V11": "", "V12": "", "V13": "", "V14": "", "V15": "", "V16": "", "V17": "", "V18": "", "V19": "", "V20": "", "V21": "", "V22": "", "V23": "", "V24": "", "V25": "", "V26": "", "V27": "", "V28": "", "V29": "", "V30": "", "V31": "", "V32": "", "V33": "", "V34": "", "V35": "", "V36": "", "V37": "", "V38": "", "V39": "", "V40": "", "V41": "", "V42": "", "V43": "", "V44": "", "V45": "", "V46": "", "V47": "", "V48": "", "V49": "", "V50": "", "V51": "", "V52": "", "V53": "", "V54": "", "V55": "", "V56": "", "V57": "", "V58": "", "V59": "", "V60": "", "V61": "", "V62": "", "V63": "", "V64": "", "V65": "", "V66": "", "V67": "", "V68": "", "V69": "0", "V70": "", "V71": "", "V72": "", "V73": "", "V74": "", "V75": "", "V76": "", "V77": "", "V78": "", "V79": "", "V80": "", "V81": "", "V82": "", "V83": "", "V84": "", "V85": "", "V86": "", "V87": "", "V88": "", "V89": "", "V90": "", "V91": "", "V92": "", "V93": "0", "V94": "", "V95": "", "V96": "", "V97": "", "V98": "0", "V99": "0" }, "geometry": { "type": "MultiPolygon", "coordinates": [ [ [ [ 0.980468987882861, 8.289649240429462 ], [ 0.950299987854764, 8.207749240353186 ], [ 0.834779987747178, 8.152299240301545 ], [ 0.742359987661105, 8.143059240292938 ], [ 0.459749987397904, 8.066799240221917 ], [ 0.465119987402905, 8.078369240232691 ], [ 0.469739987407208, 8.152299240301545 ], [ 0.432769987372776, 8.263199240404829 ], [ 0.432769987372776, 8.355619240490901 ], [ 0.435901987375693, 8.37832924051205 ], [ 0.617599987544913, 8.355619240490901 ], [ 0.756229987674022, 8.364859240499506 ], [ 0.904089987811727, 8.341749240477982 ], [ 0.982639987884883, 8.295549240434957 ], [ 0.980468987882861, 8.289649240429462 ] ] ] ] } },
{ "type": "Feature", "id": 21, "properties": { "id": "0", "NAME": "AMBA", "TRIBE_CODE": "20", "LAT": 0.733247, "LON": 29.686500, "Name_Displ": "AMBA", "CODE": "Ad48", "CultureGrp": "West Lacustrine Bantu", "Name_30": "20", "Cultgrp_30": "9", "Code_30": "10", "NOTES": "Added to Toro", "CodeType": "", "Shape_Leng": 0.000000, "Shape_Area": 0.000000, "v107": "AMBA. . .", "keywords": "", "V107_1": "AMBA. . .", "V112": "trance behavior known to occur, no belief in possession", "V113": "Flexible", "V114": "33", "V100": "0", "V102": "1950", "V104": "1", "V106": "30", "V1": "6-15% Dependence", "V2": "6-15% Dependence", "V3": "6-15% Dependence", "V4": "6-15% Dependence", "V5": "56-65% Dependence", "V6": "Sister or female relative exchanged for bride", "V7": "bride price or wealth, to bride's family", "V8": "Polygynous: usual co-wives", "V9": "Non-sororal, separate dwellings", "V10": "Not different from later years", "V11": "Wife to husband's group", "V12": "Patrilocal", "V13": "Husband to wife's group", "V14": "Avunculocal", "V15": "Clan communities, or clan barrios", "V16": "Clan communities not segmented into clan barrios", "V17": "Sibs, i.e.,  lineages in multiple communities", "V18": "No different from variable 17, or Lo, Po, or So", "V19": "None", "V20": "No different from variable 17, or Lo, Po, or So", "V21": "Unilineal descent groups", "V22": "No secondary cognatic groups", "V23": "Nonlateral all first and second cousin barred", "V24": "No first or second cousins", "V25": "No preferred cousin marriages", "V26": "No preferred cousin marriage", "V27": "Omaha", "V28": "Extensive or shifting agriculture", "V29": "Tree fruits", "V30": "Separated hamlets, forming a single community", "V31": "100-199", "V32": "Four levels", "V33": "No levels", "V34": "Absent or not reported", "V35": "missing data", "V36": "missing data", "V37": "Absent", "V38": "absent", "V39": "absent", "V40": "sheep and\/ or goats without larger domestic animals", "V41": "little or no milking", "V42": "extensive agriculture contributes most", "V43": "patrilineal", "V44": "males only or almost alone", "V45": "absent or unimportant activity", "V46": "missing data", "V47": "females only", "V48": "absent or unimportant activity", "V49": "males only", "V50": "missing data", "V51": "males only", "V52": "males only", "V53": "males only", "V54": "female appreciably more", "V55": "craft specialization", "V56": "task absent oe age\/ occupational specialization absent", "V57": "missing data", "V58": "task absent oe age\/ occupational specialization absent", "V59": "task absent oe age\/ occupational specialization absent", "V60": "task absent oe age\/ occupational specialization absent", "V61": "missing data", "V62": "task absent oe age\/ occupational specialization absent", "V63": "task absent oe age\/ occupational specialization absent", "V64": "task absent oe age\/ occupational specialization absent", "V65": "task absent oe age\/ occupational specialization absent", "V66": "absence among freemen", "V67": "no secondary type", "V68": "ethnic stratification", "V69": "9", "V70": "absence or near absence", "V71": "absent or exists currently and in past", "V72": "Absence of any such office", "V73": "Absence of any such office", "V74": "patrilineal (sons)", "V75": "primogeniture", "V76": "patrilineal", "V77": "equal or relatively equal", "V78": "freely permitted", "V79": "circular", "V80": "floor formed by ground", "V81": "missing data", "V82": "beehive with pointed peak", "V83": "grass, leaves, brush or other thatch", "V84": "rectangular or square", "V85": "floor formed by ground", "V86": "plaster, mud and dung, or wattle and daub", "V87": "missing data", "V88": "grass, leaves, brush, or other thatch", "V89": "yes", "V90": "insufficient information", "V91": "A", "V92": "e", "V93": "1", "V94": "insufficient information or not coded", "V95": "tropical grassland", "V96": "no secondary environment", "V97": "Africa- Mideastern", "V98": "3", "V99": "2" }, "geometry": { "type": "MultiPolygon", "coordinates": [ [ [ [ 30.001838014911119, 1.153939233783813 ], [ 29.996910014906529, 1.114499233747082 ], [ 30.008250014917088, 1.023729233662546 ], [ 30.064980014969922, 0.93862923358329 ], [ 30.093350014996343, 0.859209233509325 ], [ 30.121720015022767, 0.723049233382516 ], [ 30.133060015033326, 0.564199233234575 ], [ 30.116632015018027, 0.460168233137689 ], [ 30.116040015017475, 0.456409233134188 ], [ 30.025270014932939, 0.428039233107766 ], [ 29.951520014864254, 0.382659233065503 ], [ 29.911810014827271, 0.33726923302323 ], [ 29.849400014769149, 0.342939233028511 ], [ 29.781320014705745, 0.382659233065503 ], [ 29.673530014605355, 0.422369233102486 ], [ 29.5884300145261, 0.456409233134188 ], [ 29.463620014409862, 0.473429233150039 ], [ 29.401220014351747, 0.467749233144749 ], [ 29.299100014256641, 0.462079233139469 ], [ 29.185630014150963, 0.4847692331606 ], [ 29.128900014098129, 0.496119233171171 ], [ 29.07157201404474, 0.524778233197862 ], [ 29.066500014040017, 0.575549233245146 ], [ 29.077840014050576, 0.660639233324392 ], [ 29.123230014092851, 0.728719233387797 ], [ 29.185630014150963, 0.79112923344592 ], [ 29.270730014230221, 0.830839233482903 ], [ 29.355830014309475, 0.825169233477623 ], [ 29.429580014378161, 0.842189233493474 ], [ 29.457950014404581, 0.859209233509325 ], [ 29.520350014462696, 0.93295923357801 ], [ 29.577090014515541, 1.035079233673116 ], [ 29.59978001453667, 1.097479233731231 ], [ 29.701900014631779, 1.159889233789355 ], [ 29.809690014732166, 1.199599233826338 ], [ 29.896801014813295, 1.230348233854975 ], [ 29.923150014837834, 1.199599233826338 ], [ 29.951520014864254, 1.176909233805206 ], [ 30.002580014911807, 1.159889233789355 ], [ 30.001838014911119, 1.153939233783813 ] ] ] ] } },
{ "type": "Feature", "id": 22, "properties": { "id": "704", "NAME": "BOSAKA", "TRIBE_CODE": "124", "LAT": -0.692105, "LON": 21.986600, "Name_Displ": "BOSAKA", "CODE": "Ae24", "CultureGrp": "Mongo", "Name_30": "4", "Cultgrp_30": "10", "Code_30": "30", "NOTES": "Added to Mongo", "CodeType": "", "Shape_Leng": 8.426100, "Shape_Area": 2.177000, "v107": "", "keywords": "", "V107_1": "", "V112": "", "V113": "", "V114": "0", "V100": "0", "V102": "0", "V104": "0", "V106": "0", "V1": "", "V2": "", "V3": "", "V4": "", "V5": "", "V6": "", "V7": "", "V8": "", "V9": "", "V10": "", "V11": "", "V12": "", "V13": "", "V14": "", "V15": "", "V16": "", "V17": "", "V18": "", "V19": "", "V20": "", "V21": "", "V22": "", "V23": "", "V24": "", "V25": "", "V26": "", "V27": "", "V28": "", "V29": "", "V30": "", "V31": "", "V32": "", "V33": "", "V34": "", "V35": "", "V36": "", "V37": "", "V38": "", "V39": "", "V40": "", "V41": "", "V42": "", "V43": "", "V44": "", "V45": "", "V46": "", "V47": "", "V48": "", "V49": "", "V50": "", "V51": "", "V52": "", "V53": "", "V54": "", "V55": "", "V56": "", "V57": "", "V58": "", "V59": "", "V60": "", "V61": "", "V62": "", "V63": "", "V64": "", "V65": "", "V66": "", "V67": "", "V68": "", "V69": "0", "V70": "", "V71": "", "V72": "", "V73": "", "V74": "", "V75": "", "V76": "", "V77": "", "V78": "", "V79": "", "V80": "", "V81": "", "V82": "", "V83": "", "V84": "", "V85": "", "V86": "", "V87": "", "V88": "", "V89": "", "V90": "", "V91": "", "V92": "", "V93": "0", "V94": "", "V95": "", "V96": "", "V97": "", "V98": "0", "V99": "0" }, "geometry": { "type": "MultiPolygon", "coordinates": [ [ [ [ 22.907739008304222, -1.597100768778292 ], [ 22.908770008305183, -1.600710768781654 ], [ 22.823670008225928, -1.765230768934875 ], [ 22.783960008188945, -1.861680769024701 ], [ 22.698860008109691, -1.946770769103948 ], [ 22.574050007993449, -2.003510769156791 ], [ 22.40385000783494, -2.043220769193774 ], [ 22.287282007726375, -2.072359769220911 ], [ 22.290380007729262, -2.067050769215967 ], [ 22.154230007602461, -1.896850769057456 ], [ 22.076751007530305, -1.803878768970869 ], [ 22.148550007597173, -1.698290768872533 ], [ 22.159900007607742, -1.584820768766855 ], [ 22.159900007607742, -1.408950768603064 ], [ 22.188270007634166, -1.238750768444553 ], [ 22.222310007665868, -1.125290768338885 ], [ 22.216630007660576, -1.040190768259629 ], [ 22.182590007628875, -0.960770768185664 ], [ 22.069130007523206, -0.921050768148671 ], [ 21.927300007391118, -0.892690768122259 ], [ 21.768450007243178, -0.864320768095838 ], [ 21.615270007100516, -0.722490767963748 ], [ 21.530170007021262, -0.586330767836939 ], [ 21.428050006926156, -0.438830767699569 ], [ 21.274880006783505, -0.29132076756219 ], [ 21.150060006667257, -0.211900767488224 ], [ 21.013910006540456, -0.206230767482944 ], [ 20.866400006403076, -0.223250767498795 ], [ 20.758610006302689, -0.251610767525207 ], [ 20.696210006244577, -0.325360767593892 ], [ 20.663690006214289, -0.397620767661189 ], [ 20.662170006212872, -0.393440767657296 ], [ 20.582740006138899, -0.365080767630884 ], [ 20.480620006043793, -0.285650767556909 ], [ 20.351900005923913, -0.208418767484981 ], [ 20.360970005932359, -0.209020767485542 ], [ 20.590340006145976, 0.045829232751806 ], [ 20.679190006228726, 0.070059232774372 ], [ 20.76428000630797, 0.087079232790223 ], [ 20.866400006403076, 0.115449232816644 ], [ 21.008230006535168, 0.143809232843057 ], [ 21.121700006640843, 0.149489232848347 ], [ 21.308910006815196, 0.160829232858908 ], [ 21.620940007105798, 0.138139232837776 ], [ 21.94999000741225, 0.126789232827206 ], [ 22.09749000754962, 0.149489232848347 ], [ 22.239320007681709, 0.183529232880049 ], [ 22.296059007734552, 0.240260232932884 ], [ 22.296060007734553, 0.135299232835131 ], [ 22.335770007771536, -0.006530767296958 ], [ 22.41520000784551, -0.142690767423767 ], [ 22.511640007935327, -0.290190767561137 ], [ 22.579720007998731, -0.47173076773021 ], [ 22.642120008056846, -0.658950767904572 ], [ 22.73857000814667, -0.908570768137049 ], [ 22.783960008188945, -1.146850768358964 ], [ 22.795300008199504, -1.305700768506905 ], [ 22.852030008252338, -1.402140768596722 ], [ 22.907739008304222, -1.597100768778292 ] ] ] ] } },
{ "type": "Feature", "id": 23, "properties": { "id": "404", "NAME": "AMBO", "TRIBE_CODE": "21", "LAT": -17.586200, "LON": 16.039500, "Name_Displ": "AMBO", "CODE": "Ab19", "CultureGrp": "Southwestern Bantu", "Name_30": "21", "Cultgrp_30": "4", "Code_30": "15", "NOTES": "", "CodeType": "EA", "Shape_Leng": 10.632000, "Shape_Area": 7.973000, "v107": "AMBO. . .", "keywords": "", "V107_1": "AMBO. . .", "V112": "trance explained as due to possession", "V113": "", "V114": "9", "V100": "0", "V102": "1910", "V104": "-17", "V106": "16", "V1": "0-5% Dependence", "V2": "6-15% Dependence", "V3": "6-15% Dependence", "V4": "26-35% Dependence", "V5": "46-55% Dependence", "V6": "Bride Price or wealth, to bride's family", "V7": "no alternate mode", "V8": "Polygynous: usual co-wives", "V9": "Non-sororal, separate dwellings", "V10": "Ambilocal", "V11": "Wife to husband's group", "V12": "Virilocal", "V13": "Couple to either group", "V14": "Neolocal", "V15": "Missing data", "V16": "missing data", "V17": "None", "V18": "No different from variable 17, or Lo, Po, or So", "V19": "Sibs, i.e., lineages in multiple communities", "V20": "No different from variable 17, or Lo, Po, or So", "V21": "Unilineal descent groups", "V22": "No secondary cognatic groups", "V23": "Nonlateral: no first cousins, all second cousins", "V24": "No first cousins, all second cousins", "V25": "No preferred cousin marriages", "V26": "No preferred cousin marriage", "V27": "Hawaiian", "V28": "Extensive or shifting agriculture", "V29": "Cereal grains", "V30": "Neighborhoods of dispersed family homesteads", "V31": "0", "V32": "Four levels", "V33": "Two levels", "V34": "missing data", "V35": "Skill and strategy", "V36": "6 months to 1 year", "V37": "11 to 15 years", "V38": "partial", "V39": "absent", "V40": "bovine animals", "V41": "milked more often than sporadically", "V42": "extensive agriculture contributes most", "V43": "matrilineal", "V44": "males only or almost alone", "V45": "absent or unimportant activity", "V46": "males only", "V47": "females only", "V48": "absent or unimportant activity", "V49": "males only", "V50": "female appreciably more", "V51": "males only", "V52": "males appreciably more", "V53": "males appreciably more", "V54": "females only", "V55": "craft specialization", "V56": "task absent oe age\/ occupational specialization absent", "V57": "task absent oe age\/ occupational specialization absent", "V58": "task absent oe age\/ occupational specialization absent", "V59": "task absent oe age\/ occupational specialization absent", "V60": "task absent oe age\/ occupational specialization absent", "V61": "task absent oe age\/ occupational specialization absent", "V62": "task absent oe age\/ occupational specialization absent", "V63": "task absent oe age\/ occupational specialization absent", "V64": "junior age specialization", "V65": "task absent oe age\/ occupational specialization absent", "V66": "dual", "V67": "wealth distinctions", "V68": "absent or insignificant", "V69": "9", "V70": "hereditary and socially significant", "V71": "fromerly present but not currently existing", "V72": "Appointment by higher authority", "V73": "nonhereditary", "V74": "absence of individual property rights", "V75": "absence of inheritance of real property", "V76": "other matrilineal", "V77": "equal or relatively equal", "V78": "missing data", "V79": "circular", "V80": "floor formed by ground", "V81": "wood, including logs, planks, poles, bamboo, or shingles", "V82": "conical", "V83": "grass, leaves, brush or other thatch", "V84": "missing data", "V85": "missing data", "V86": "missing data", "V87": "missing data", "V88": "missing data", "V89": "yes", "V90": "insufficient information", "V91": "A", "V92": "b", "V93": "19", "V94": "insufficient information or not coded", "V95": "not coded", "V96": "not coded", "V97": "Africa- Mideastern", "V98": "3", "V99": "2" }, "geometry": { "type": "MultiPolygon", "coordinates": [ [ [ [ 17.286950003069453, -16.096460782281873 ], [ 17.396280003171277, -16.214900782392178 ], [ 17.538482003303713, -16.338139782506953 ], [ 17.560280003324014, -16.357030782524546 ], [ 17.62588000338511, -16.531960782687463 ], [ 17.713340003466563, -16.772490782911476 ], [ 17.800810003548023, -17.013020783135488 ], [ 17.811740003558203, -17.286350783390045 ], [ 17.863589003606492, -17.566300783650767 ], [ 17.866410003609118, -17.581550783664973 ], [ 17.713340003466563, -17.723680783797342 ], [ 17.560280003324014, -17.898610783960258 ], [ 17.385350003161097, -18.161010784204635 ], [ 17.297880003079634, -18.292210784326826 ], [ 17.199480002987993, -18.510870784530468 ], [ 17.090150002886169, -18.696740784703572 ], [ 17.037770002837387, -18.853860784849903 ], [ 17.035480002835254, -18.860730784856301 ], [ 16.882420002692708, -18.871670784866488 ], [ 16.707490002529791, -18.904470784897036 ], [ 16.532560002366875, -18.893530784886849 ], [ 16.281090002132675, -18.937270784927584 ], [ 16.095230001959578, -18.948200784937764 ], [ 15.876570001755937, -18.948200784937764 ], [ 15.756300001643925, -18.926330784917397 ], [ 15.57044000147083, -18.882600784876669 ], [ 15.275240001195904, -18.915400784907217 ], [ 15.034710000971893, -18.893530784886849 ], [ 14.837910000788609, -18.849800784846121 ], [ 14.619250000584966, -18.795130784795205 ], [ 14.498980000472956, -18.75140078475448 ], [ 14.389650000371134, -18.642070784652656 ], [ 14.280320000269313, -18.565540784581383 ], [ 14.181920000177671, -18.412470784438828 ], [ 14.138190000136943, -18.281270784316636 ], [ 14.094450000096208, -18.11728078416391 ], [ 14.105390000106397, -17.898610783960258 ], [ 14.170990000167491, -17.712750783787161 ], [ 14.236590000228587, -17.483150783573329 ], [ 14.291250000279492, -17.319150783420593 ], [ 14.477120000452597, -17.198890783308592 ], [ 14.641110000605325, -17.056760783176223 ], [ 14.745892000702909, -16.972929783098149 ], [ 14.750450000707156, -16.98022078310494 ], [ 15.056580000992261, -16.761560782901295 ], [ 15.046260000982649, -16.744019782884958 ], [ 15.187770001114441, -16.663160782809655 ], [ 15.318970001236631, -16.542900782697654 ], [ 15.450170001358821, -16.44450078260601 ], [ 15.679770001572653, -16.324230782494002 ], [ 15.909360001786474, -16.160230782341262 ], [ 16.16672000202616, -16.074450782261376 ], [ 16.313890002163223, -16.116500782300538 ], [ 16.434160002275231, -16.116500782300538 ], [ 16.58722000241778, -16.127430782310718 ], [ 16.773090002590884, -16.127430782310718 ], [ 16.904290002713076, -16.149300782331085 ], [ 17.090150002886169, -16.138370782320905 ], [ 17.286950003069453, -16.116500782300538 ], [ 17.286950003069453, -16.096460782281873 ] ] ] ] } },
{ "type": "Feature", "id": 24, "properties": { "id": "323", "NAME": "AMHARA", "TRIBE_CODE": "23", "LAT": 12.035400, "LON": 37.698600, "Name_Displ": "AMHARA", "CODE": "Ca7", "CultureGrp": "Ethiopia, Central", "Name_30": "23", "Cultgrp_30": "4", "Code_30": "25", "NOTES": "", "CodeType": "EA", "Shape_Leng": 21.033700, "Shape_Area": 10.545700, "v107": "AMHARA. .", "keywords": "", "V107_1": "AMHARA. .", "V112": "trance explained as due to possession", "V113": "", "V114": "93", "V100": "0", "V102": "1950", "V104": "13", "V106": "38", "V1": "0-5% Dependence", "V2": "0-5% Dependence", "V3": "6-15% Dependence", "V4": "26-35% Dependence", "V5": "56-65% Dependence", "V6": "Absence of consideration", "V7": "no alternate mode", "V8": "Large extended families", "V9": "Independent nuclear, monogamous", "V10": "Not different from later years", "V11": "Wife to husband's group", "V12": "Virilocal", "V13": "Husband to wife's group", "V14": "Uxorilocal", "V15": "Exogamous communities", "V16": "Other than clan communities", "V17": "None", "V18": "No different from variable 17, or Lo, Po, or So", "V19": "None", "V20": "No different from variable 17, or Lo, Po, or So", "V21": "Bilateral descent", "V22": "No secondary cognatic groups", "V23": "Nonlateral all first and second cousin barred", "V24": "No first or second cousins", "V25": "No preferred cousin marriages", "V26": "No preferred cousin marriage", "V27": "Eskimo", "V28": "Intensive agriculture", "V29": "Cereal grains", "V30": "Separated hamlets, forming a single community", "V31": "Cities of 50,000 or more", "V32": "Four levels", "V33": "Three levels", "V34": "Supportive of human morality", "V35": "Skill and strategy", "V36": "More than one to two years", "V37": "Within two months after birth", "V38": "absent", "V39": "aboriginal to prior contact", "V40": "bovine animals", "V41": "milked more often than sporadically", "V42": "inensive agricultue contributes most", "V43": "bilateral", "V44": "males only or almost alone", "V45": "males only", "V46": "males only", "V47": "females only", "V48": "missing data", "V49": "males only", "V50": "missing data", "V51": "males only", "V52": "males only", "V53": "differentialted but equal participation", "V54": "males appreciably more", "V55": "craft specialization", "V56": "craft specialization", "V57": "craft specialization", "V58": "craft specialization", "V59": "missing data", "V60": "task absent oe age\/ occupational specialization absent", "V61": "missing data", "V62": "craft specialization", "V63": "task absent oe age\/ occupational specialization absent", "V64": "task absent oe age\/ occupational specialization absent", "V65": "task absent oe age\/ occupational specialization absent", "V66": "complex", "V67": "no secondary type", "V68": "despised occupational groups", "V69": "9", "V70": "hereditary and socially significant", "V71": "fromerly present but not currently existing", "V72": "Appointment by higher authority", "V73": "nonhereditary", "V74": "patrilineal (sons)", "V75": "equal or relatively equal", "V76": "patrilineal", "V77": "equal or relatively equal", "V78": "insistence on virginity", "V79": "circular", "V80": "floor formed by ground", "V81": "plaster, mud and dung, or wattle and daub", "V82": "conical", "V83": "grass, leaves, brush or other thatch", "V84": "missing data", "V85": "missing data", "V86": "missing data", "V87": "missing data", "V88": "missing data", "V89": "yes", "V90": "insufficient information", "V91": "C", "V92": "a", "V93": "7", "V94": "insufficient information or not coded", "V95": "not coded", "V96": "not coded", "V97": "Africa- Mideastern", "V98": "7", "V99": "16" }, "geometry": { "type": "MultiPolygon", "coordinates": [ [ [ [ 38.44305002277261, 13.791100245553087 ], [ 38.367010022701791, 13.692259245461035 ], [ 38.258520022600749, 13.544309245323245 ], [ 38.209200022554818, 13.406219245194638 ], [ 38.238790022582378, 13.297729245093599 ], [ 38.357150022692608, 13.228679245029291 ], [ 38.554420022876329, 13.159639244964993 ], [ 38.613600022931443, 13.100459244909878 ], [ 38.73196002304168, 13.031419244845578 ], [ 38.791140023096794, 12.952509244772088 ], [ 38.830590023133531, 12.834149244661857 ], [ 38.860180023161092, 12.65660924449651 ], [ 38.909500023207023, 12.597429244441393 ], [ 39.067310023353997, 12.587559244432201 ], [ 39.205400023482603, 12.61714924445976 ], [ 39.34349002361121, 12.715789244551626 ], [ 39.353350023620393, 12.824279244652665 ], [ 39.294170023565279, 13.001829244818021 ], [ 39.238560023513486, 13.128940244936402 ], [ 39.418723023681274, 13.107196244916151 ], [ 39.785513024022876, 13.062926244874921 ], [ 39.82401002405873, 13.014799244830101 ], [ 39.860440024092654, 12.878199244702882 ], [ 39.869540024101134, 12.696059244533251 ], [ 39.85133002408417, 12.541249244389073 ], [ 39.833120024067213, 12.359109244219441 ], [ 39.82401002405873, 12.186079244058295 ], [ 39.814900024050246, 12.049469243931066 ], [ 39.805800024041766, 11.921979243812332 ], [ 39.778480024016325, 11.840019243736002 ], [ 39.73294002397391, 11.785369243685103 ], [ 39.678300023923022, 11.730729243634217 ], [ 39.550800023804278, 11.712519243617258 ], [ 39.414200023677061, 11.694309243600298 ], [ 39.286700023558318, 11.685199243591814 ], [ 39.150100023431101, 11.65787924356637 ], [ 39.059030023346281, 11.630559243540926 ], [ 38.922430023219064, 11.594129243506998 ], [ 38.858680023159692, 11.557699243473071 ], [ 38.813150023117288, 11.493949243413699 ], [ 38.731190023040959, 11.430209243354335 ], [ 38.722080023032476, 11.311819243244077 ], [ 38.712970023023992, 11.184319243125334 ], [ 38.731190023040959, 11.075039243023557 ], [ 38.749400023057916, 10.892899242853927 ], [ 38.758510023066407, 10.838259242803039 ], [ 38.762160023069804, 10.838259242803039 ], [ 38.7812700230876, 10.513369242500461 ], [ 38.808590023113041, 10.158199242169685 ], [ 38.842740023144849, 9.89865924192797 ], [ 38.842740023144849, 9.639109241686244 ], [ 38.856400023157569, 9.400059241463611 ], [ 38.863230023163929, 9.290779241361836 ], [ 38.870060023170289, 9.208809241285495 ], [ 38.815420023119408, 9.167829241247331 ], [ 38.77444002308124, 9.215639241291857 ], [ 38.712970023023992, 9.31809924138728 ], [ 38.644670022960383, 9.406889241469973 ], [ 38.528560022852247, 9.516169241571747 ], [ 38.41927002275046, 9.6117892416608 ], [ 38.309990022648684, 9.645939241692604 ], [ 38.207540022553275, 9.662339241707878 ], [ 38.200481022546697, 9.672040241716914 ], [ 38.152900022502386, 9.737469241777848 ], [ 38.02996002238789, 9.915049241943233 ], [ 37.913840022279743, 10.024329242045008 ], [ 37.784070022158886, 10.106299242121349 ], [ 37.565510021955333, 10.174599242184957 ], [ 37.394750021796305, 10.222409242229485 ], [ 37.251320021662721, 10.277049242280372 ], [ 37.114720021535504, 10.311199242312176 ], [ 37.115381021536123, 10.315439242316126 ], [ 37.148870021567312, 10.529769242515735 ], [ 37.189850021605473, 10.809799242776535 ], [ 37.196680021611833, 11.062519243011899 ], [ 37.2035100216182, 11.212779243151838 ], [ 37.162530021580032, 11.36986924329814 ], [ 37.094230021516424, 11.424519243349037 ], [ 36.984940021414637, 11.451839243374481 ], [ 36.875660021312861, 11.404019243329945 ], [ 36.773210021217452, 11.29473924322817 ], [ 36.698080021147476, 11.117159243062785 ], [ 36.663930021115675, 10.966889242922836 ], [ 36.650270021102955, 10.864439242827421 ], [ 36.636600021090217, 10.727839242700203 ], [ 36.616110021071137, 10.591239242572984 ], [ 36.596798021053154, 10.507539242495032 ], [ 36.595620021052056, 10.502439242490283 ], [ 36.219970020702206, 10.33168924233126 ], [ 36.214450020697065, 10.335529242334836 ], [ 36.062870020555891, 10.440969242433034 ], [ 35.967250020466842, 10.529769242515735 ], [ 35.939930020441395, 10.673199242649316 ], [ 35.912610020415954, 10.850779242814699 ], [ 35.885290020390507, 11.062519243011899 ], [ 35.919440020422314, 11.267419243202726 ], [ 35.926270020428674, 11.424519243349037 ], [ 35.987740020485923, 11.574779243488978 ], [ 36.056040020549531, 11.779679243679805 ], [ 36.110680020600419, 12.134849244010583 ], [ 36.097020020587699, 12.346589244207781 ], [ 36.056040020549531, 12.56514924441133 ], [ 35.965441020465157, 12.716157244551969 ], [ 35.972190020471437, 12.716769244552538 ], [ 36.021510020517375, 12.83512924466277 ], [ 36.100410020590857, 13.022539244837308 ], [ 36.159590020645972, 13.259259245057772 ], [ 36.199050020682719, 13.515709245296609 ], [ 36.258230020737834, 13.78201924554463 ], [ 36.307540020783762, 13.979279245728343 ], [ 36.343640020817382, 14.213909245946859 ], [ 36.636980021090572, 14.186409245921247 ], [ 36.893430021329415, 14.15681924589369 ], [ 37.297830021706041, 14.127229245866131 ], [ 37.524680021917312, 14.107509245847766 ], [ 37.751540022128587, 14.068049245811016 ], [ 37.978400022339869, 14.048329245792649 ], [ 38.264430022606255, 13.959559245709977 ], [ 38.44198002277161, 13.791879245553812 ], [ 38.44305002277261, 13.791100245553087 ] ], [ [ 37.014954021442591, 12.170373244043667 ], [ 37.012497021440304, 12.166110244039697 ], [ 36.99582702142478, 12.054721243935958 ], [ 36.984444021414177, 11.901942243793671 ], [ 36.987495021417018, 11.891387243783841 ], [ 36.993607021422712, 11.883609243776597 ], [ 37.071937021495657, 11.826387243723305 ], [ 37.090271021512734, 11.827499243724342 ], [ 37.114155021534977, 11.85284824374795 ], [ 37.124161021544296, 11.814721243712441 ], [ 37.127495021547404, 11.811109243709076 ], [ 37.136665021555942, 11.806110243704421 ], [ 37.156105021574049, 11.804164243702608 ], [ 37.166107021583365, 11.805276243703645 ], [ 37.178055021594488, 11.806943243705197 ], [ 37.191666021607169, 11.814164243711922 ], [ 37.209442021623722, 11.828887243725633 ], [ 37.21527102162915, 11.82999924372667 ], [ 37.227219021640281, 11.828887243725633 ], [ 37.27443702168425, 11.81249724371037 ], [ 37.282493021691756, 11.806665243704938 ], [ 37.286110021695123, 11.803054243701574 ], [ 37.29610402170443, 11.785554243685276 ], [ 37.299164021707284, 11.775275243675704 ], [ 37.299721021707803, 11.698331243604043 ], [ 37.286110021695123, 11.671109243578691 ], [ 37.284721021693834, 11.665833243573777 ], [ 37.286659021695634, 11.660831243569119 ], [ 37.289993021698741, 11.657499243566017 ], [ 37.324997021731342, 11.632220243542474 ], [ 37.358055021762127, 11.615554243526951 ], [ 37.363052021766784, 11.613332243524882 ], [ 37.371941021775058, 11.613887243525399 ], [ 37.379165021781787, 11.620553243531607 ], [ 37.384994021787215, 11.637690243547567 ], [ 37.410827021811279, 11.688054243594472 ], [ 37.425827021825249, 11.740554243643366 ], [ 37.45082802184853, 11.796943243695884 ], [ 37.468887021865349, 11.820275243717614 ], [ 37.475555021871557, 11.827775243724599 ], [ 37.507217021901049, 11.828887243725633 ], [ 37.513611021907003, 11.83611024373236 ], [ 37.593048021980984, 12.057220243938286 ], [ 37.597221021984872, 12.074165243954067 ], [ 37.599441021986934, 12.100276243978385 ], [ 37.597770021985383, 12.118888243995718 ], [ 37.544730021935983, 12.237745244106412 ], [ 37.568590021958201, 12.268345244134911 ], [ 37.645572022029896, 12.350827244211729 ], [ 37.689562022070866, 12.455303244309029 ], [ 37.711558022091353, 12.521288244370483 ], [ 37.667567022050385, 12.598271244442179 ], [ 37.612580021999172, 12.653259244493389 ], [ 37.519101021912114, 12.719244244554844 ], [ 37.403627021804567, 12.796227244626539 ], [ 37.282654021691904, 12.85671324468287 ], [ 37.123189021543389, 12.867711244693114 ], [ 36.991219021420484, 12.812723244641901 ], [ 36.914236021348792, 12.730242244565085 ], [ 36.809759021251487, 12.559780244406332 ], [ 36.793263021236122, 12.444306244298787 ], [ 36.82625602126685, 12.306836244170759 ], [ 36.908737021343669, 12.229854244099064 ], [ 37.014954021442591, 12.170373244043667 ] ] ] ] } },
{ "type": "Feature", "id": 25, "properties": { "id": "274", "NAME": "ANGAS", "TRIBE_CODE": "26", "LAT": 8.804290, "LON": 9.545452, "Name_Displ": "ANGAS", "CODE": "Ah16", "CultureGrp": "Jos Plateau", "Name_30": "26", "Cultgrp_30": "17", "Code_30": "10", "NOTES": "", "CodeType": "EA", "Shape_Leng": 5.258300, "Shape_Area": 1.327200, "v107": "ANGAS . .", "keywords": "", "V107_1": "ANGAS . .", "V112": "", "V113": "", "V114": "0", "V100": "0", "V102": "1900", "V104": "9", "V106": "9", "V1": "6-15% Dependence", "V2": "0-5% Dependence", "V3": "0-5% Dependence", "V4": "16-25% Dependence", "V5": "66-75% Dependence", "V6": "Bride Price or wealth, to bride's family", "V7": "no alternate mode", "V8": "Polygynous: usual co-wives", "V9": "Non-sororal, separate dwellings", "V10": "Uxrilocal", "V11": "Wife to husband's group", "V12": "Patrilocal", "V13": "No alternate form", "V14": "No alternate form", "V15": "Missing data", "V16": "missing data", "V17": "Sibs, i.e.,  lineages in multiple communities", "V18": "No different from variable 17, or Lo, Po, or So", "V19": "None", "V20": "No different from variable 17, or Lo, Po, or So", "V21": "Unilineal descent groups", "V22": "No secondary cognatic groups", "V23": "Nonlateral all first and second cousin barred", "V24": "No first or second cousins", "V25": "No preferred cousin marriages", "V26": "No preferred cousin marriage", "V27": "Hawaiian", "V28": "Intensive agriculture", "V29": "Cereal grains", "V30": "Neighborhoods of dispersed family homesteads", "V31": "0", "V32": "Three levels", "V33": "One levels", "V34": "missing data", "V35": "missing data", "V36": "missing data", "V37": "6 to 10 years", "V38": "missing data", "V39": "absent", "V40": "sheep and\/ or goats without larger domestic animals", "V41": "little or no milking", "V42": "inensive agricultue contributes most", "V43": "patrilineal", "V44": "missing data", "V45": "missing data", "V46": "missing data", "V47": "missing data", "V48": "missing data", "V49": "missing data", "V50": "missing data", "V51": "missing data", "V52": "missing data", "V53": "missing data", "V54": "missing data", "V55": "missing data", "V56": "missing data", "V57": "missing data", "V58": "missing data", "V59": "missing data", "V60": "missing data", "V61": "missing data", "V62": "missing data", "V63": "missing data", "V64": "missing data", "V65": "missing data", "V66": "dual", "V67": "no secondary type", "V68": "absent or insignificant", "V69": "9", "V70": "reported but type not identified", "V71": "absent or exists currently and in past", "V72": "Patrilineal heir", "V73": "hereditary by son", "V74": "patrilineal (sons)", "V75": "primogeniture", "V76": "patrilineal", "V77": "primogeniture", "V78": "missing data", "V79": "circular", "V80": "floor formed by ground", "V81": "adobe, clay, or dried brick", "V82": "dome or hemisphere", "V83": "grass, leaves, brush or other thatch", "V84": "missing data", "V85": "missing data", "V86": "missing data", "V87": "missing data", "V88": "missing data", "V89": "no", "V90": "insufficient information", "V91": "A", "V92": "h", "V93": "16", "V94": "insufficient information or not coded", "V95": "not coded", "V96": "not coded", "V97": "Africa- Mideastern", "V98": "7", "V99": "14" }, "geometry": { "type": "MultiPolygon", "coordinates": [ [ [ [ 9.836710996130879, 9.811400241846702 ], [ 9.842809996136559, 9.469909241528665 ], [ 9.841161996135025, 9.468028241526913 ], [ 9.799759996096466, 9.420709241482843 ], [ 9.750559996050645, 9.322309241391201 ], [ 9.750559996050645, 9.21775924129383 ], [ 9.781309996079283, 9.143959241225099 ], [ 9.830509996125103, 9.107059241190735 ], [ 9.904309996193836, 9.03940924112773 ], [ 9.984259996268294, 9.002509241093364 ], [ 10.064209996342754, 8.965609241058997 ], [ 10.064351996342886, 8.963435241056974 ], [ 10.10110999637712, 8.405969240537793 ], [ 10.033459996314116, 8.356769240491971 ], [ 10.008859996291205, 8.301419240440422 ], [ 9.978109996262567, 8.252219240394602 ], [ 9.91660999620529, 8.190719240337325 ], [ 9.836659996130832, 8.147669240297231 ], [ 9.775159996073555, 8.098469240251411 ], [ 9.652159995959003, 8.104619240257138 ], [ 9.572209995884544, 8.086169240239956 ], [ 9.510709995827266, 8.073879240228511 ], [ 9.42460999574708, 8.0492792402056 ], [ 9.381559995706986, 7.987779240148323 ], [ 9.387709995712715, 7.913979240079591 ], [ 9.381959995707359, 7.916799240082217 ], [ 9.072435995419093, 8.068646240223636 ], [ 9.080219995426342, 8.067729240222782 ], [ 9.117119995460708, 8.338319240474789 ], [ 9.11096999545498, 8.33812824047461 ], [ 9.11096999545498, 8.64581924076117 ], [ 9.106289995450622, 8.64581924076117 ], [ 9.122552995465767, 8.916793241013535 ], [ 9.209369995546622, 9.020959241110546 ], [ 9.233969995569533, 9.100909241185006 ], [ 9.209369995546622, 9.187009241265192 ], [ 9.11096999545498, 9.260809241333925 ], [ 9.031019995380522, 9.322309241391201 ], [ 8.988510995340931, 9.389098241453404 ], [ 8.994119995346155, 9.396109241459932 ], [ 8.955299995310002, 9.415519241478009 ], [ 9.086369995432069, 9.445309241505754 ], [ 9.209369995546622, 9.494509241551574 ], [ 9.387709995712715, 9.562159241614578 ], [ 9.449209995769991, 9.63595924168331 ], [ 9.449121995769909, 9.636120241683461 ], [ 9.615259995924637, 9.722049241763488 ], [ 9.762859996062099, 9.777399241815036 ], [ 9.824359996119377, 9.808149241843674 ], [ 9.836659996130832, 9.814299241849403 ], [ 9.836710996130879, 9.811400241846702 ] ] ] ] } },
{ "type": "Feature", "id": 26, "properties": { "id": "0", "NAME": "AFUSARE", "TRIBE_CODE": "11", "LAT": 9.958719, "LON": 9.182288, "Name_Displ": "AFUSARE", "CODE": "Ah17", "CultureGrp": "Jos Plateau", "Name_30": "11", "Cultgrp_30": "17", "Code_30": "11", "NOTES": "Added to Birom", "CodeType": "", "Shape_Leng": 0.000000, "Shape_Area": 0.000000, "v107": "", "keywords": "", "V107_1": "", "V112": "", "V113": "", "V114": "0", "V100": "0", "V102": "0", "V104": "0", "V106": "0", "V1": "", "V2": "", "V3": "", "V4": "", "V5": "", "V6": "", "V7": "", "V8": "", "V9": "", "V10": "", "V11": "", "V12": "", "V13": "", "V14": "", "V15": "", "V16": "", "V17": "", "V18": "", "V19": "", "V20": "", "V21": "", "V22": "", "V23": "", "V24": "", "V25": "", "V26": "", "V27": "", "V28": "", "V29": "", "V30": "", "V31": "", "V32": "", "V33": "", "V34": "", "V35": "", "V36": "", "V37": "", "V38": "", "V39": "", "V40": "", "V41": "", "V42": "", "V43": "", "V44": "", "V45": "", "V46": "", "V47": "", "V48": "", "V49": "", "V50": "", "V51": "", "V52": "", "V53": "", "V54": "", "V55": "", "V56": "", "V57": "", "V58": "", "V59": "", "V60": "", "V61": "", "V62": "", "V63": "", "V64": "", "V65": "", "V66": "", "V67": "", "V68": "", "V69": "0", "V70": "", "V71": "", "V72": "", "V73": "", "V74": "", "V75": "", "V76": "", "V77": "", "V78": "", "V79": "", "V80": "", "V81": "", "V82": "", "V83": "", "V84": "", "V85": "", "V86": "", "V87": "", "V88": "", "V89": "", "V90": "", "V91": "", "V92": "", "V93": "0", "V94": "", "V95": "", "V96": "", "V97": "", "V98": "0", "V99": "0" }, "geometry": { "type": "MultiPolygon", "coordinates": [ [ [ [ 9.34626999567412, 9.820718241855381 ], [ 9.246269995580988, 9.826599241860858 ], [ 9.141719995483617, 9.845049241878041 ], [ 9.043319995391975, 9.869649241900952 ], [ 8.987969995340427, 9.980349242004049 ], [ 8.976930995330147, 9.975577241999604 ], [ 9.043319995391975, 10.047999242067052 ], [ 9.086369995432069, 10.091049242107147 ], [ 9.160169995500802, 10.109499242124329 ], [ 9.246269995580988, 10.097199242112874 ], [ 9.289319995621081, 10.041849242061325 ], [ 9.344659995672622, 9.961899241986865 ], [ 9.363109995689804, 9.888099241918134 ], [ 9.34626999567412, 9.820718241855381 ] ] ] ] } },
{ "type": "Feature", "id": 27, "properties": { "id": "204", "NAME": "AJUKRU", "TRIBE_CODE": "13", "LAT": 5.505353, "LON": -4.654180, "Name_Displ": "AJUKRU", "CODE": "Af45", "CultureGrp": "Akan", "Name_30": "13", "Cultgrp_30": "3", "Code_30": "10", "NOTES": "Added to Avikam", "CodeType": "", "Shape_Leng": 1.880100, "Shape_Area": 0.175000, "v107": "", "keywords": "", "V107_1": "", "V112": "", "V113": "", "V114": "0", "V100": "0", "V102": "0", "V104": "0", "V106": "0", "V1": "", "V2": "", "V3": "", "V4": "", "V5": "", "V6": "", "V7": "", "V8": "", "V9": "", "V10": "", "V11": "", "V12": "", "V13": "", "V14": "", "V15": "", "V16": "", "V17": "", "V18": "", "V19": "", "V20": "", "V21": "", "V22": "", "V23": "", "V24": "", "V25": "", "V26": "", "V27": "", "V28": "", "V29": "", "V30": "", "V31": "", "V32": "", "V33": "", "V34": "", "V35": "", "V36": "", "V37": "", "V38": "", "V39": "", "V40": "", "V41": "", "V42": "", "V43": "", "V44": "", "V45": "", "V46": "", "V47": "", "V48": "", "V49": "", "V50": "", "V51": "", "V52": "", "V53": "", "V54": "", "V55": "", "V56": "", "V57": "", "V58": "", "V59": "", "V60": "", "V61": "", "V62": "", "V63": "", "V64": "", "V65": "", "V66": "", "V67": "", "V68": "", "V69": "0", "V70": "", "V71": "", "V72": "", "V73": "", "V74": "", "V75": "", "V76": "", "V77": "", "V78": "", "V79": "", "V80": "", "V81": "", "V82": "", "V83": "", "V84": "", "V85": "", "V86": "", "V87": "", "V88": "", "V89": "", "V90": "", "V91": "", "V92": "", "V93": "0", "V94": "", "V95": "", "V96": "", "V97": "", "V98": "0", "V99": "0" }, "geometry": { "type": "MultiPolygon", "coordinates": [ [ [ [ -4.933450017624906, 5.645602237967001 ], [ -4.345489017077324, 5.605260237929429 ], [ -4.333670017066317, 5.604449237928674 ], [ -4.304370017039029, 5.374517237714533 ], [ -4.351480017082904, 5.378799237718521 ], [ -4.47618001719904, 5.390669237729576 ], [ -4.547440017265406, 5.390669237729576 ], [ -5.010620017696776, 5.396609237735108 ], [ -4.93936001763041, 5.646009237967379 ], [ -4.933450017624906, 5.645602237967001 ] ] ] ] } },
{ "type": "Feature", "id": 28, "properties": { "id": "340", "NAME": "ANUAK", "TRIBE_CODE": "30", "LAT": 7.662017, "LON": 34.067700, "Name_Displ": "ANUAK", "CODE": "Ai44", "CultureGrp": "Fung", "Name_30": "30", "Cultgrp_30": "8", "Code_30": "8", "NOTES": "", "CodeType": "EA", "Shape_Leng": 5.670800, "Shape_Area": 2.288400, "v107": "ANUAK . .", "keywords": "", "V107_1": "ANUAK . .", "V112": "trance behavior known to occur, no belief in possession", "V113": "", "V114": "76", "V100": "0", "V102": "1920", "V104": "8", "V106": "34", "V1": "0-5% Dependence", "V2": "6-15% Dependence", "V3": "16-25% Dependence", "V4": "6-15% Dependence", "V5": "56-65% Dependence", "V6": "Bride Price or wealth, to bride's family", "V7": "no alternate mode", "V8": "Polygynous: usual co-wives", "V9": "Non-sororal, separate dwellings", "V10": "Not different from later years", "V11": "Wife to husband's group", "V12": "Patrilocal", "V13": "Husband to wife's group", "V14": "Avunculocal", "V15": "Clan communities, or clan barrios", "V16": "Clan communities not segmented into clan barrios", "V17": "Sibs, i.e.,  lineages in multiple communities", "V18": "Lineages in single community", "V19": "None", "V20": "No different from variable 17, or Lo, Po, or So", "V21": "Unilineal descent groups", "V22": "No secondary cognatic groups", "V23": "Nonlateral evidence only for first cousins", "V24": "No first, unknown for second", "V25": "No preferred cousin marriages", "V26": "No preferred cousin marriage", "V27": "missing data", "V28": "Intensive agriculture", "V29": "Cereal grains", "V30": "Compact and relatively permanent", "V31": "200-399", "V32": "Three levels", "V33": "One levels", "V34": "missing data", "V35": "missing data", "V36": "missing data", "V37": "Absent", "V38": "partial", "V39": "absent", "V40": "sheep and\/ or goats without larger domestic animals", "V41": "milked more often than sporadically", "V42": "inensive agricultue contributes most", "V43": "patrilineal", "V44": "missing data", "V45": "missing data", "V46": "missing data", "V47": "activity present", "V48": "activity present", "V49": "missing data", "V50": "missing data", "V51": "males only", "V52": "missing data", "V53": "missing data", "V54": "equal participation", "V55": "missing data", "V56": "missing data", "V57": "missing data", "V58": "task absent oe age\/ occupational specialization absent", "V59": "task absent oe age\/ occupational specialization absent", "V60": "missing data", "V61": "missing data", "V62": "task absent oe age\/ occupational specialization absent", "V63": "missing data", "V64": "missing data", "V65": "task absent oe age\/ occupational specialization absent", "V66": "dual", "V67": "no secondary type", "V68": "missing data", "V69": "0", "V70": "missing data", "V71": "missing data", "V72": "Patrilineal heir", "V73": "hereditary by other patrilineal heir", "V74": "missing data", "V75": "missing data", "V76": "missing data", "V77": "missing data", "V78": "missing data", "V79": "circular", "V80": "floor formed by ground", "V81": "plaster, mud and dung, or wattle and daub", "V82": "conical", "V83": "grass, leaves, brush or other thatch", "V84": "missing data", "V85": "missing data", "V86": "missing data", "V87": "missing data", "V88": "missing data", "V89": "yes", "V90": "insufficient information", "V91": "A", "V92": "i", "V93": "44", "V94": "insufficient information or not coded", "V95": "not coded", "V96": "not coded", "V97": "Africa- Mideastern", "V98": "4", "V99": "9" }, "geometry": { "type": "MultiPolygon", "coordinates": [ [ [ [ 34.44139001904577, 8.424659240555199 ], [ 34.44139001904577, 8.42129924055207 ], [ 34.69891101928561, 8.292531240432146 ], [ 34.728260019312941, 8.126229240277265 ], [ 34.782900019363829, 7.962309240124602 ], [ 34.81705001939563, 7.8052192399783 ], [ 34.864860019440158, 7.579819239768381 ], [ 34.912670019484686, 7.456879239653884 ], [ 34.946830019516497, 7.272469239482139 ], [ 34.96635001953468, 7.273041239482671 ], [ 34.941360019511407, 7.193919239408983 ], [ 34.927700019498687, 7.111959239332652 ], [ 34.886720019460519, 7.050489239275404 ], [ 34.859400019435071, 7.002669239230868 ], [ 34.80476001938419, 6.961689239192702 ], [ 34.788231019368794, 6.895579239131132 ], [ 34.632640019223885, 6.875629239112553 ], [ 34.379920018988521, 6.868799239106192 ], [ 34.209170018829504, 6.868799239106192 ], [ 34.031580018664108, 6.902949239137996 ], [ 33.881320018524164, 7.019069239246141 ], [ 33.696910018352419, 7.128349239347917 ], [ 33.437360018110695, 7.23079923944333 ], [ 33.198310017888062, 7.346909239551466 ], [ 33.051292017751145, 7.428018239627005 ], [ 33.064430017763378, 7.526549239718769 ], [ 33.105420017801556, 7.731449239909597 ], [ 33.173720017865165, 7.888539240055898 ], [ 33.242020017928773, 8.04563924020221 ], [ 33.37862001805599, 8.202729240348511 ], [ 33.590360018253186, 8.366659240501182 ], [ 33.799360018447835, 8.49437924062013 ], [ 33.799360018447835, 8.483449240609952 ], [ 33.929130018568692, 8.421979240552703 ], [ 34.099890018727727, 8.428809240559064 ], [ 34.325280018937633, 8.428809240559064 ], [ 34.44139001904577, 8.424659240555199 ] ] ] ] } },
{ "type": "Feature", "id": 29, "properties": { "id": "0", "NAME": "AKPOSO", "TRIBE_CODE": "14", "LAT": 7.624909, "LON": 1.144748, "Name_Displ": "AKPOSO", "CODE": "Af37", "CultureGrp": "Ewe-Fon", "Name_30": "14", "Cultgrp_30": "5", "Code_30": "2", "NOTES": "Added to Buem", "CodeType": "", "Shape_Leng": 0.000000, "Shape_Area": 0.000000, "v107": "", "keywords": "", "V107_1": "", "V112": "", "V113": "", "V114": "0", "V100": "0", "V102": "0", "V104": "0", "V106": "0", "V1": "", "V2": "", "V3": "", "V4": "", "V5": "", "V6": "", "V7": "", "V8": "", "V9": "", "V10": "", "V11": "", "V12": "", "V13": "", "V14": "", "V15": "", "V16": "", "V17": "", "V18": "", "V19": "", "V20": "", "V21": "", "V22": "", "V23": "", "V24": "", "V25": "", "V26": "", "V27": "", "V28": "", "V29": "", "V30": "", "V31": "", "V32": "", "V33": "", "V34": "", "V35": "", "V36": "", "V37": "", "V38": "", "V39": "", "V40": "", "V41": "", "V42": "", "V43": "", "V44": "", "V45": "", "V46": "", "V47": "", "V48": "", "V49": "", "V50": "", "V51": "", "V52": "", "V53": "", "V54": "", "V55": "", "V56": "", "V57": "", "V58": "", "V59": "", "V60": "", "V61": "", "V62": "", "V63": "", "V64": "", "V65": "", "V66": "", "V67": "", "V68": "", "V69": "0", "V70": "", "V71": "", "V72": "", "V73": "", "V74": "", "V75": "", "V76": "", "V77": "", "V78": "", "V79": "", "V80": "", "V81": "", "V82": "", "V83": "", "V84": "", "V85": "", "V86": "", "V87": "", "V88": "", "V89": "", "V90": "", "V91": "", "V92": "", "V93": "0", "V94": "", "V95": "", "V96": "", "V97": "", "V98": "0", "V99": "0" }, "geometry": { "type": "MultiPolygon", "coordinates": [ [ [ [ 1.360778988237052, 7.995409240155429 ], [ 1.329199988207642, 7.814989239987399 ], [ 1.310719988190431, 7.653259239836777 ], [ 1.259889988143092, 7.505399239699072 ], [ 1.210339988096945, 7.26666223947673 ], [ 1.147839988038737, 7.277819239487121 ], [ 0.919109987825716, 7.288219239496807 ], [ 0.918789987825418, 7.288168239496759 ], [ 0.936439987841856, 7.579329239767924 ], [ 0.931729987837469, 7.579037239767652 ], [ 1.028849987927919, 7.671739239853988 ], [ 1.06581998796235, 7.782639239957271 ], [ 1.093251987987898, 7.928981240093563 ], [ 1.246769988130873, 8.038639240195691 ], [ 1.250649988134487, 8.04140924019827 ], [ 1.36154998823777, 7.999819240159536 ], [ 1.360778988237052, 7.995409240155429 ] ] ] ] } },
{ "type": "Feature", "id": 30, "properties": { "id": "226", "NAME": "BRONG", "TRIBE_CODE": "126", "LAT": 7.951142, "LON": -2.170490, "Name_Displ": "BRONG", "CODE": "Af3", "CultureGrp": "Akan", "Name_30": "6", "Cultgrp_30": "3", "Code_30": "24", "NOTES": "Added to Ashanti", "CodeType": "", "Shape_Leng": 5.961900, "Shape_Area": 1.641400, "v107": "", "keywords": "", "V107_1": "", "V112": "", "V113": "", "V114": "0", "V100": "0", "V102": "0", "V104": "0", "V106": "0", "V1": "", "V2": "", "V3": "", "V4": "", "V5": "", "V6": "", "V7": "", "V8": "", "V9": "", "V10": "", "V11": "", "V12": "", "V13": "", "V14": "", "V15": "", "V16": "", "V17": "", "V18": "", "V19": "", "V20": "", "V21": "", "V22": "", "V23": "", "V24": "", "V25": "", "V26": "", "V27": "", "V28": "", "V29": "", "V30": "", "V31": "", "V32": "", "V33": "", "V34": "", "V35": "", "V36": "", "V37": "", "V38": "", "V39": "", "V40": "", "V41": "", "V42": "", "V43": "", "V44": "", "V45": "", "V46": "", "V47": "", "V48": "", "V49": "", "V50": "", "V51": "", "V52": "", "V53": "", "V54": "", "V55": "", "V56": "", "V57": "", "V58": "", "V59": "", "V60": "", "V61": "", "V62": "", "V63": "", "V64": "", "V65": "", "V66": "", "V67": "", "V68": "", "V69": "0", "V70": "", "V71": "", "V72": "", "V73": "", "V74": "", "V75": "", "V76": "", "V77": "", "V78": "", "V79": "", "V80": "", "V81": "", "V82": "", "V83": "", "V84": "", "V85": "", "V86": "", "V87": "", "V88": "", "V89": "", "V90": "", "V91": "", "V92": "", "V93": "0", "V94": "", "V95": "", "V96": "", "V97": "", "V98": "0", "V99": "0" }, "geometry": { "type": "MultiPolygon", "coordinates": [ [ [ [ -1.145540014097139, 8.278830240419385 ], [ -1.318490014258211, 8.092229240245599 ], [ -1.554150014477687, 7.851949240021821 ], [ -1.808290014714373, 7.65787923984108 ], [ -1.970020014864996, 7.546979239737796 ], [ -2.228780015105985, 7.459189239656035 ], [ -2.441340015303947, 7.357529239561357 ], [ -2.644650015493294, 7.274359239483899 ], [ -2.801760015639614, 7.177319239393523 ], [ -2.884528015716698, 7.09455123931644 ], [ -2.884760015716914, 7.094919239316782 ], [ -2.944140015772216, 7.148359239366552 ], [ -3.033210015855169, 7.219619239432919 ], [ -3.098530015916003, 7.302759239510348 ], [ -3.140100015954718, 7.397769239598833 ], [ -3.175730015987901, 7.510589239703905 ], [ -3.245258016052654, 7.840830240011466 ], [ -3.171070015983561, 7.88851924005588 ], [ -3.107810015924645, 7.932799240097119 ], [ -3.069850015889293, 8.008709240167816 ], [ -3.025570015848054, 8.052989240209055 ], [ -2.981290015806815, 8.116249240267971 ], [ -2.905380015736118, 8.147879240297428 ], [ -2.842130015677212, 8.109929240262083 ], [ -2.785190015624182, 8.103599240256189 ], [ -2.705221015549705, 8.122059240273382 ], [ -2.618190015468651, 8.116249240267971 ], [ -2.49168001535083, 8.12889924027975 ], [ -2.384140015250675, 8.166859240315103 ], [ -2.251290015126949, 8.204809240350448 ], [ -2.194360015073929, 8.249089240391687 ], [ -2.09315001497967, 8.299699240438821 ], [ -2.088621014975452, 8.353999240489392 ], [ -2.018510014910156, 8.368019240502448 ], [ -1.891990014792325, 8.412299240543689 ], [ -1.78445001469217, 8.481879240608489 ], [ -1.714870014627369, 8.564119240685081 ], [ -1.65793001457434, 8.665329240779341 ], [ -1.594680014515433, 8.734919240844151 ], [ -1.506110014432946, 8.734919240844151 ], [ -1.436530014368145, 8.77919924088539 ], [ -1.347970014285667, 8.791849240897172 ], [ -1.297360014238533, 8.817149240920735 ], [ -1.234100014179617, 8.791849240897172 ], [ -1.183500014132492, 8.753889240861819 ], [ -1.120240014073577, 8.72226924083237 ], [ -1.050660014008775, 8.690639240802913 ], [ -1.006380013967536, 8.65267924076756 ], [ -0.993720013955746, 8.589419240708644 ], [ -1.019030013979318, 8.538819240661519 ], [ -1.056980014014661, 8.494539240620281 ], [ -1.120240014073577, 8.45025924057904 ], [ -1.145540014097139, 8.361689240496554 ], [ -1.145540014097139, 8.278830240419385 ] ] ] ] } },
{ "type": "Feature", "id": 31, "properties": { "id": "819", "NAME": "ANTAISAKA", "TRIBE_CODE": "27", "LAT": -22.994400, "LON": 47.621800, "Name_Displ": "ANTAISAKA", "CODE": "Ac42", "CultureGrp": "Yao-Makonde", "Name_30": "27", "Cultgrp_30": "12", "Code_30": "28", "NOTES": "Added to Makua", "CodeType": "", "Shape_Leng": 8.804800, "Shape_Area": 1.816000, "v107": "ANTAISAKA", "keywords": "", "V107_1": "ANTAISAKA", "V112": "", "V113": "", "V114": "0", "V100": "0", "V102": "1951", "V104": "-23", "V106": "48", "V1": "0-5% Dependence", "V2": "0-5% Dependence", "V3": "16-25% Dependence", "V4": "26-35% Dependence", "V5": "46-55% Dependence", "V6": "Token bride price", "V7": "bride Service, to bride's family", "V8": "Small extended families", "V9": "Non-sororal, separate dwellings", "V10": "Not different from later years", "V11": "Wife to husband's group", "V12": "Patrilocal", "V13": "No alternate form", "V14": "No alternate form", "V15": "Clan communities, or clan barrios", "V16": "Clan communities segmented into clan barrios", "V17": "Sibs, i.e.,  lineages in multiple communities", "V18": "No different from variable 17, or Lo, Po, or So", "V19": "None", "V20": "No different from variable 17, or Lo, Po, or So", "V21": "Unilineal descent groups", "V22": "No secondary cognatic groups", "V23": "Nonlateral evidence only for first cousins", "V24": "No first, unknown for second", "V25": "No preferred cousin marriages", "V26": "No preferred cousin marriage", "V27": "Hawaiian", "V28": "Intensive agriculture", "V29": "None or noe specified", "V30": "Compact and relatively permanent", "V31": "0", "V32": "Four levels", "V33": "Two levels", "V34": "missing data", "V35": "missing data", "V36": "missing data", "V37": "Normal age unclear", "V38": "absent", "V39": "absent", "V40": "bovine animals", "V41": "milked more often than sporadically", "V42": "inensive agricultue contributes most", "V43": "patrilineal", "V44": "males only or almost alone", "V45": "missing data", "V46": "missing data", "V47": "missing data", "V48": "missing data", "V49": "missing data", "V50": "missing data", "V51": "males only", "V52": "males appreciably more", "V53": "males only", "V54": "differentialted but equal participation", "V55": "craft specialization", "V56": "missing data", "V57": "missing data", "V58": "missing data", "V59": "missing data", "V60": "missing data", "V61": "missing data", "V62": "task absent oe age\/ occupational specialization absent", "V63": "task absent oe age\/ occupational specialization absent", "V64": "task absent oe age\/ occupational specialization absent", "V65": "task absent oe age\/ occupational specialization absent", "V66": "dual", "V67": "no secondary type", "V68": "absent or insignificant", "V69": "9", "V70": "hereditary and socially significant", "V71": "absent or exists currently and in past", "V72": "Patrilineal heir", "V73": "hereditary by son", "V74": "children, equally for both sexes", "V75": "equal or relatively equal", "V76": "children, equally for both sexes", "V77": "equal or relatively equal", "V78": "freely permitted", "V79": "rectangular or square", "V80": "raised substantially on piles, posts, or piers", "V81": "missing data", "V82": "conical", "V83": "grass, leaves, brush or other thatch", "V84": "missing data", "V85": "missing data", "V86": "missing data", "V87": "missing data", "V88": "missing data", "V89": "no", "V90": "insufficient information", "V91": "E", "V92": "h", "V93": "9", "V94": "insufficient information or not coded", "V95": "not coded", "V96": "not coded", "V97": "East Eurasia", "V98": "13", "V99": "0" }, "geometry": { "type": "MultiPolygon", "coordinates": [ [ [ [ 48.425570032069558, -21.089230786931754 ], [ 48.422220032066434, -21.107220786948506 ], [ 48.419170032063597, -21.118340786958864 ], [ 48.415280032059968, -21.12861078696843 ], [ 48.410550032055568, -21.151950786990167 ], [ 48.404160032049617, -21.174450787011121 ], [ 48.395000032041082, -21.193610787028966 ], [ 48.389720032036166, -21.202500787037245 ], [ 48.37167003201936, -21.227780787060787 ], [ 48.369160032017021, -21.239170787071394 ], [ 48.368330032016246, -21.25306078708433 ], [ 48.368330032016246, -21.260000787090796 ], [ 48.370280032018059, -21.272220787102174 ], [ 48.370550032018315, -21.292230787120811 ], [ 48.368330032016246, -21.303890787131671 ], [ 48.355830032004604, -21.348340787173068 ], [ 48.344990031994506, -21.379720787202292 ], [ 48.335000031985203, -21.398890787220147 ], [ 48.325550031976405, -21.432500787251449 ], [ 48.31805003196942, -21.453060787270594 ], [ 48.304160031956485, -21.479730787295434 ], [ 48.293330031946397, -21.509720787323364 ], [ 48.287220031940706, -21.531670787343806 ], [ 48.283330031937084, -21.541950787353382 ], [ 48.278610031932686, -21.551390787362173 ], [ 48.271660031926217, -21.572500787381834 ], [ 48.26694003192182, -21.595840787403571 ], [ 48.263610031918716, -21.60750078741443 ], [ 48.24361003190009, -21.658060787461515 ], [ 48.234160031891292, -21.690830787492036 ], [ 48.231940031889224, -21.702500787502906 ], [ 48.225560031883283, -21.724450787523349 ], [ 48.217770031876029, -21.745000787542487 ], [ 48.20528003186439, -21.789450787583885 ], [ 48.201390031860768, -21.799720787593447 ], [ 48.183050031843692, -21.837780787628894 ], [ 48.158330031820668, -21.898060787685033 ], [ 48.153050031815752, -21.906950787693315 ], [ 48.14083003180437, -21.923060787708316 ], [ 48.130830031795057, -21.941670787725648 ], [ 48.120280031785228, -21.959170787741947 ], [ 48.115550031780828, -21.969450787751523 ], [ 48.110280031775915, -21.978340787759802 ], [ 48.10249003176866, -21.99889078777894 ], [ 48.09777003176427, -22.008340787787741 ], [ 48.091660031758579, -22.030280787808174 ], [ 48.079990031747705, -22.060840787836636 ], [ 48.065280031734005, -22.088890787862759 ], [ 48.060000031729089, -22.097780787871038 ], [ 48.050830031720551, -22.110560787882939 ], [ 48.043050031713307, -22.132500787903375 ], [ 48.033050031703993, -22.151670787921226 ], [ 48.015270031687436, -22.19111078795796 ], [ 48.003050031676054, -22.220560787985384 ], [ 47.97194003164708, -22.303890788062994 ], [ 47.969440031644751, -22.312500788071013 ], [ 47.964720031640354, -22.322220788080063 ], [ 47.962490031638275, -22.331110788088345 ], [ 47.953050031629488, -22.350280788106197 ], [ 47.950830031627419, -22.359170788114476 ], [ 47.937490031614992, -22.388340788141644 ], [ 47.925000031603361, -22.421110788172165 ], [ 47.919720031598445, -22.43195078818226 ], [ 47.908050031587578, -22.461940788210189 ], [ 47.904720031584475, -22.475000788222353 ], [ 47.900830031580853, -22.485840788232448 ], [ 47.897610031577855, -22.500000788245636 ], [ 47.894440031574902, -22.513890788258571 ], [ 47.894160031574643, -22.524170788268144 ], [ 47.891660031572314, -22.537220788280298 ], [ 47.889160031569986, -22.559720788301252 ], [ 47.881940031563261, -22.587780788327386 ], [ 47.880830031562226, -22.598890788337734 ], [ 47.878610031560157, -22.607780788346012 ], [ 47.875270031557051, -22.630280788366967 ], [ 47.872770031554722, -22.641390788377315 ], [ 47.869440031551619, -22.650000788385334 ], [ 47.868050031550325, -22.659730788394395 ], [ 47.864720031547222, -22.669450788403449 ], [ 47.858600031541521, -22.712500788443542 ], [ 47.857770031540753, -22.722780788453115 ], [ 47.855270031538424, -22.733060788462687 ], [ 47.853610031536874, -22.752780788481054 ], [ 47.847770031531439, -22.781670788507959 ], [ 47.842500031526527, -22.826670788549869 ], [ 47.840000031524198, -22.836940788559435 ], [ 47.839720031523939, -22.849450788571087 ], [ 47.83749003152186, -22.858330788579355 ], [ 47.837220031521611, -22.867230788587644 ], [ 47.831660031516435, -22.888340788607305 ], [ 47.823610031508935, -22.912220788629543 ], [ 47.810550031496774, -22.968330788681801 ], [ 47.80277003148953, -22.997780788709228 ], [ 47.790830031478407, -23.027500788736909 ], [ 47.783050031471163, -23.050830788758635 ], [ 47.777500031465991, -23.071950788778306 ], [ 47.767780031456937, -23.102780788807017 ], [ 47.759720031449433, -23.138340788840136 ], [ 47.747500031438051, -23.22389078891981 ], [ 47.735280031426669, -23.273060788965601 ], [ 47.732770031424337, -23.290000788981381 ], [ 47.72166003141399, -23.319450789008808 ], [ 47.716380031409066, -23.329450789018122 ], [ 47.712490031405444, -23.339730789027694 ], [ 47.701660031395363, -23.359450789046061 ], [ 47.697780031391744, -23.368890789054852 ], [ 47.673880031369485, -23.433060789114613 ], [ 47.658330031355007, -23.471110789150053 ], [ 47.628880031327576, -23.561670789234391 ], [ 47.624720031323704, -23.571390789243445 ], [ 47.622500031321636, -23.580830789252236 ], [ 47.617770031317235, -23.590280789261037 ], [ 47.607220031307406, -23.586670789257674 ], [ 47.602490031302999, -23.568890789241117 ], [ 47.592770031293952, -23.561110789233872 ], [ 47.587490031289029, -23.57056078924267 ], [ 47.585000031286711, -23.580280789251724 ], [ 47.574440031276879, -23.587500789258449 ], [ 47.570550031273257, -23.596390789266728 ], [ 47.573880031276353, -23.605560789275266 ], [ 47.585830031287486, -23.612500789281732 ], [ 47.597770031298609, -23.61195078928122 ], [ 47.609720031309735, -23.612780789281992 ], [ 47.61694003131646, -23.621950789290533 ], [ 47.615830031315426, -23.643060789310191 ], [ 47.612500031312322, -23.664450789330115 ], [ 47.608330031308441, -23.675830789340711 ], [ 47.607500031307666, -23.687500789351581 ], [ 47.597500031298352, -23.736670789397373 ], [ 47.594990031296014, -23.745560789405651 ], [ 47.594160031295246, -23.755280789414705 ], [ 47.591660031292918, -23.765280789424018 ], [ 47.590830031292143, -23.774170789432297 ], [ 47.58722003128878, -23.794170789450924 ], [ 47.575830031278173, -23.839170789492833 ], [ 47.563330031266531, -23.872500789523876 ], [ 47.552220031256184, -23.893610789543537 ], [ 47.548330031252561, -23.904450789553632 ], [ 47.542770031247386, -23.913330789561901 ], [ 47.532780031238076, -23.93361078958079 ], [ 47.498050031205736, -24.01500078965659 ], [ 47.488050031196423, -24.030830789671331 ], [ 47.477220031186334, -24.036670789676769 ], [ 47.467500031177281, -24.037780789677804 ], [ 47.457770031168224, -24.041120789680914 ], [ 47.447780031158914, -24.049170789688411 ], [ 47.454990031165629, -24.058330789696942 ], [ 47.460270031170552, -24.067220789705221 ], [ 47.456110031166673, -24.078890789716091 ], [ 47.436660031148563, -24.106390789741702 ], [ 47.426180031138799, -24.124130789758222 ], [ 47.403610031117779, -24.177780789808189 ], [ 47.391660031106653, -24.212500789840526 ], [ 47.385280031100706, -24.231670789858377 ], [ 47.381100031096814, -24.250560789875969 ], [ 47.380270031096046, -24.259450789884252 ], [ 47.376110031092168, -24.272500789896405 ], [ 47.362220031079232, -24.283890789907012 ], [ 47.351390031069144, -24.276110789899768 ], [ 47.341660031060087, -24.271110789895111 ], [ 47.325830031045342, -24.268060789892267 ], [ 47.318890031038876, -24.277500789901062 ], [ 47.321660031041461, -24.2866707899096 ], [ 47.339440031058018, -24.306110789927708 ], [ 47.341380031059821, -24.317780789938574 ], [ 47.338880031057492, -24.328060789948147 ], [ 47.331660031050774, -24.348340789967036 ], [ 47.323330031043014, -24.380280789996782 ], [ 47.32000003103991, -24.402230790017224 ], [ 47.319720031039651, -24.41250079002679 ], [ 47.31555003103577, -24.458890790069994 ], [ 47.313050031033441, -24.471110790081376 ], [ 47.303330031024387, -24.503890790111903 ], [ 47.281660031004208, -24.557500790161832 ], [ 47.275550030998517, -24.569170790172699 ], [ 47.271660030994894, -24.578610790181493 ], [ 47.264440030988169, -24.591390790193394 ], [ 47.246380030971345, -24.619720790219777 ], [ 47.243330030968508, -24.628610790228059 ], [ 47.24055003096592, -24.651110790249014 ], [ 47.237220030962817, -24.660000790257293 ], [ 47.231110030957126, -24.6713907902679 ], [ 47.224160030950657, -24.680840790276701 ], [ 47.212220030939534, -24.700560790295064 ], [ 47.208330030935912, -24.709450790303347 ], [ 47.20416003093203, -24.720840790313954 ], [ 47.198610030926858, -24.741390790333092 ], [ 47.199170030927384, -24.750840790341893 ], [ 47.201940030929961, -24.760000790350425 ], [ 47.200830030928927, -24.770000790359738 ], [ 47.194730030923246, -24.77781079036701 ], [ 46.855131030606969, -24.473968790084037 ], [ 46.922410030669624, -24.347800789966534 ], [ 47.005620030747124, -24.246110789871828 ], [ 47.070330030807391, -24.061210789699626 ], [ 47.18128003091072, -23.811590789467147 ], [ 47.21826003094516, -23.635940789303561 ], [ 47.264480030988203, -23.441790789122745 ], [ 47.301460031022643, -23.275380788967762 ], [ 47.273730030996823, -23.136710788838617 ], [ 47.260210030984226, -23.136710788838617 ], [ 47.347690031065703, -23.022990788732706 ], [ 47.486360031194849, -22.838090788560507 ], [ 47.652770031349831, -22.606970788345258 ], [ 47.754470031444541, -22.366600788121396 ], [ 47.846920031530644, -21.950570787733938 ], [ 47.976350031651187, -21.525300787337876 ], [ 48.050310031720066, -21.275680787105397 ], [ 48.089390031756466, -21.041208786887029 ], [ 48.425570032069558, -21.089230786931754 ] ] ] ] } },
{ "type": "Feature", "id": 32, "properties": { "id": "198", "NAME": "ANYI", "TRIBE_CODE": "32", "LAT": 6.439694, "LON": -3.246970, "Name_Displ": "ANYI", "CODE": "Af39", "CultureGrp": "Akan", "Name_30": "2", "Cultgrp_30": "3", "Code_30": "3", "NOTES": "", "CodeType": "EA", "Shape_Leng": 8.741400, "Shape_Area": 2.595400, "v107": "ANYI. . .", "keywords": "", "V107_1": "ANYI. . .", "V112": "two types of trance states are known to occur", "V113": "", "V114": "45", "V100": "0", "V102": "1900", "V104": "7", "V106": "-4", "V1": "0-5% Dependence", "V2": "6-15% Dependence", "V3": "0-5% Dependence", "V4": "6-15% Dependence", "V5": "76-85% Dependence", "V6": "Bride Price or wealth, to bride's family", "V7": "no alternate mode", "V8": "Small extended families", "V9": "Non-sororal, same dwelling", "V10": "Nonestablishment of common household", "V11": "Wife to husband's group", "V12": "Virilocal", "V13": "Husband to wife's group", "V14": "Avunculocal", "V15": "Segmented comunities witout local exogamy", "V16": "Other than clan communities", "V17": "None", "V18": "No different from variable 17, or Lo, Po, or So", "V19": "Sibs, i.e., lineages in multiple communities", "V20": "No different from variable 17, or Lo, Po, or So", "V21": "Unilineal descent groups", "V22": "No secondary cognatic groups", "V23": "Duolateral: either MoBrDa or FaSiDa", "V24": "One of Four cousins", "V25": "Duolateral, patrilineal preference", "V26": "FaSiDa preferred", "V27": "missing data", "V28": "Extensive or shifting agriculture", "V29": "Roots or tubers", "V30": "Neighborhoods of dispersed family homesteads", "V31": "0", "V32": "4", "V33": "Two levels", "V34": "missing data", "V35": "missing data", "V36": "missing data", "V37": "missing data", "V38": "missing data", "V39": "absent", "V40": "sheep and\/ or goats without larger domestic animals", "V41": "little or no milking", "V42": "extensive agriculture contributes most", "V43": "matrilineal", "V44": "missing data", "V45": "missing data", "V46": "missing data", "V47": "missing data", "V48": "missing data", "V49": "missing data", "V50": "missing data", "V51": "missing data", "V52": "missing data", "V53": "missing data", "V54": "missing data", "V55": "missing data", "V56": "missing data", "V57": "missing data", "V58": "missing data", "V59": "missing data", "V60": "missing data", "V61": "missing data", "V62": "missing data", "V63": "missing data", "V64": "missing data", "V65": "missing data", "V66": "dual", "V67": "no secondary type", "V68": "absent or insignificant", "V69": "9", "V70": "hereditary and socially significant", "V71": "absent or exists currently and in past", "V72": "Matrilineal heir", "V73": "hereditary by other matrilineal heir", "V74": "matrilineal (sister's sons)", "V75": "primogeniture", "V76": "Matrilineal", "V77": "primogeniture", "V78": "missing data", "V79": "rectangular or square", "V80": "floor formed by ground", "V81": "plaster, mud and dung, or wattle and daub", "V82": "gabled", "V83": "grass, leaves, brush or other thatch", "V84": "missing data", "V85": "missing data", "V86": "missing data", "V87": "missing data", "V88": "missing data", "V89": "no", "V90": "insufficient information", "V91": "A", "V92": "f", "V93": "39", "V94": "insufficient information or not coded", "V95": "not coded", "V96": "not coded", "V97": "Africa- Mideastern", "V98": "3", "V99": "6" }, "geometry": { "type": "MultiPolygon", "coordinates": [ [ [ [ -3.245258016052654, 7.840830240011466 ], [ -3.175730015987901, 7.510589239703905 ], [ -3.140100015954718, 7.397769239598833 ], [ -3.098530015916003, 7.302759239510348 ], [ -3.033210015855169, 7.219619239432919 ], [ -2.944140015772216, 7.148359239366552 ], [ -2.884760015716914, 7.094919239316782 ], [ -2.884528015716698, 7.09455123931644 ], [ -2.730370015573127, 6.851459239090042 ], [ -2.534410015390625, 6.637679238890945 ], [ -2.445340015307672, 6.441719238708442 ], [ -2.332510015202591, 6.251699238531472 ], [ -2.308760015180472, 6.091369238382153 ], [ -2.290950015163885, 5.954799238254963 ], [ -2.308760015180472, 5.824159238133295 ], [ -2.332510015202591, 5.640079237961857 ], [ -2.426999015290591, 5.314747237658868 ], [ -2.516600015374038, 5.277849237624504 ], [ -2.641300015490174, 5.283789237630036 ], [ -2.736310015578659, 5.283789237630036 ], [ -2.81944001565608, 5.289719237635559 ], [ -2.87288001570585, 5.319419237663219 ], [ -2.926260015755564, 5.332199237675121 ], [ -2.920390015750097, 5.408489237746172 ], [ -2.932270015761161, 5.479749237812538 ], [ -2.967900015794344, 5.527249237856775 ], [ -3.045090015866233, 5.568819237895491 ], [ -3.140100015954718, 5.586629237912078 ], [ -3.211360016021084, 5.574759237901023 ], [ -3.258860016065322, 5.556939237884427 ], [ -3.306370016109569, 5.515369237845712 ], [ -3.491821016282284, 5.526339237855928 ], [ -3.520140016308658, 5.568819237895491 ], [ -3.532020016319722, 5.568819237895491 ], [ -3.496390016286539, 5.669769237989508 ], [ -3.454820016247824, 5.75883923807246 ], [ -3.425130016220173, 5.841969238149882 ], [ -3.442950016236769, 6.002299238299201 ], [ -3.454820016247824, 6.126999238415337 ], [ -3.502330016292071, 6.204199238487234 ], [ -3.555770016341841, 6.311089238586784 ], [ -3.609210016391611, 6.412029238680791 ], [ -3.650780016430326, 6.507039238769276 ], [ -3.751730016524343, 6.536729238796927 ], [ -3.840800016607296, 6.530799238791404 ], [ -3.923940016684726, 6.48922923875269 ], [ -4.007070016762147, 6.441719238708442 ], [ -4.074770016825197, 6.375219238646509 ], [ -4.078330016828513, 6.382339238653141 ], [ -4.220840016961236, 6.358589238631022 ], [ -4.327730017060785, 6.322959238597838 ], [ -4.440550017165856, 6.287329238564656 ], [ -4.571190017287525, 6.299209238575719 ], [ -4.666200017376009, 6.299209238575719 ], [ -4.636510017348359, 6.441719238708442 ], [ -4.594950017309652, 6.54266923880246 ], [ -4.511810017232222, 6.685189238935192 ], [ -4.42274001714927, 6.798009239040264 ], [ -4.339610017071848, 6.887089239123226 ], [ -4.274290017011015, 6.970219239200646 ], [ -4.179280016922529, 7.059289239283599 ], [ -4.0961400168451, 7.118669239338901 ], [ -3.995190016751083, 7.154299239372084 ], [ -3.882370016646011, 7.130549239349965 ], [ -3.805170016574113, 7.100859239322315 ], [ -3.739850016513279, 7.077109239300196 ], [ -3.674530016452445, 7.03553923926148 ], [ -3.591400016375024, 7.047409239272535 ], [ -3.532020016319722, 7.106799239327846 ], [ -3.520140016308658, 7.172119239388681 ], [ -3.467119016259278, 7.790740239964816 ], [ -3.246990016054267, 7.84905924001913 ], [ -3.245258016052654, 7.840830240011466 ] ] ] ] } },
{ "type": "Feature", "id": 33, "properties": { "id": "818", "NAME": "ANTANDROY", "TRIBE_CODE": "28", "LAT": -24.941400, "LON": 45.810900, "Name_Displ": "ANTANDROY", "CODE": "Ac42", "CultureGrp": "Yao-Makonde", "Name_30": "28", "Cultgrp_30": "12", "Code_30": "28", "NOTES": "Added to Makua", "CodeType": "", "Shape_Leng": 6.473600, "Shape_Area": 2.345400, "v107": "ANTANDROY", "keywords": "", "V107_1": "ANTANDROY", "V112": "", "V113": "", "V114": "0", "V100": "0", "V102": "1900", "V104": "-25", "V106": "46", "V1": "16-25% Dependence", "V2": "0-5% Dependence", "V3": "6-15% Dependence", "V4": "36-45% Dependence", "V5": "26-35% Dependence", "V6": "Bride Price or wealth, to bride's family", "V7": "no alternate mode", "V8": "Polygynous: usual co-wives", "V9": "Non-sororal, separate dwellings", "V10": "Not different from later years", "V11": "Wife to husband's group", "V12": "Patrilocal", "V13": "Husband to wife's group", "V14": "Uxorilocal", "V15": "Demes, not segregated into clan barrios", "V16": "Other than clan communities", "V17": "Lineages in single community", "V18": "No different from variable 17, or Lo, Po, or So", "V19": "None", "V20": "No different from variable 17, or Lo, Po, or So", "V21": "Unilineal descent groups", "V22": "No secondary cognatic groups", "V23": "Nonlateral: no first cousins, all second cousins", "V24": "No first cousins, all second cousins", "V25": "No preferred cousin marriages", "V26": "No preferred cousin marriage", "V27": "Hawaiian", "V28": "Extensive or shifting agriculture", "V29": "Cereal grains", "V30": "Semisedentary", "V31": "0", "V32": "Three levels", "V33": "One levels", "V34": "Not active in human affairs", "V35": "Skill and strategy", "V36": "missing data", "V37": "11 to 15 years", "V38": "absent", "V39": "absent", "V40": "bovine animals", "V41": "milked more often than sporadically", "V42": "pastoralism contributes most", "V43": "patrilineal", "V44": "males only or almost alone", "V45": "females only", "V46": "missing data", "V47": "absent or unimportant activity", "V48": "absent or unimportant activity", "V49": "males only", "V50": "missing data", "V51": "males only", "V52": "female appreciably more", "V53": "males only", "V54": "equal participation", "V55": "craft specialization", "V56": "task absent oe age\/ occupational specialization absent", "V57": "missing data", "V58": "task absent oe age\/ occupational specialization absent", "V59": "task absent oe age\/ occupational specialization absent", "V60": "task absent oe age\/ occupational specialization absent", "V61": "missing data", "V62": "task absent oe age\/ occupational specialization absent", "V63": "task absent oe age\/ occupational specialization absent", "V64": "task absent oe age\/ occupational specialization absent", "V65": "task absent oe age\/ occupational specialization absent", "V66": "dual", "V67": "no secondary type", "V68": "absent or insignificant", "V69": "9", "V70": "hereditary and socially significant", "V71": "fromerly present but not currently existing", "V72": "Patrilineal heir", "V73": "hereditary by other patrilineal heir", "V74": "patrilineal (sons)", "V75": "primogeniture", "V76": "patrilineal", "V77": "equal or relatively equal", "V78": "freely permitted", "V79": "rectangular or square", "V80": "floor formed by ground", "V81": "wood, including logs, planks, poles, bamboo, or shingles", "V82": "gabled", "V83": "grass, leaves, brush or other thatch", "V84": "rectangular or square", "V85": "floor formed by ground", "V86": "grass, leaves, or other thatch", "V87": "shed", "V88": "grass, leaves, brush, or other thatch", "V89": "yes", "V90": "insufficient information", "V91": "E", "V92": "h", "V93": "7", "V94": "insufficient information or not coded", "V95": "not coded", "V96": "not coded", "V97": "East Eurasia", "V98": "13", "V99": "0" }, "geometry": { "type": "MultiPolygon", "coordinates": [ [ [ [ 46.855131030606969, -24.473968790084037 ], [ 47.194730030923246, -24.77781079036701 ], [ 47.193890030922461, -24.778890790368017 ], [ 47.170830030900987, -24.794170790382246 ], [ 47.148610030880292, -24.813610790400354 ], [ 47.135280030867875, -24.831670790417171 ], [ 47.131390030864253, -24.841390790426225 ], [ 47.128880030861914, -24.850830790435015 ], [ 47.127220030860371, -24.861110790444592 ], [ 47.126940030860112, -24.870560790453389 ], [ 47.127490030860621, -24.880280790462443 ], [ 47.12944003086244, -24.890560790472016 ], [ 47.133890030866581, -24.899440790480288 ], [ 47.136670030869176, -24.908340790488577 ], [ 47.1377700308702, -24.917230790496856 ], [ 47.133050030865803, -24.92806079050694 ], [ 47.122500030855974, -24.934170790512631 ], [ 47.11278003084692, -24.923610790502799 ], [ 47.109990030844322, -24.914170790494005 ], [ 47.104720030839417, -24.884450790466328 ], [ 47.096110030831397, -24.894730790475901 ], [ 47.093600030829059, -24.904170790484692 ], [ 47.099160030834241, -24.92472079050383 ], [ 47.100560030835545, -24.935840790514188 ], [ 47.098610030833726, -24.95472079053177 ], [ 47.094440030829844, -24.973890790549625 ], [ 47.072490030809398, -24.976950790552475 ], [ 47.050280030788713, -24.983330790558416 ], [ 47.040550030779656, -24.98778079056256 ], [ 47.029720030769568, -24.995280790569545 ], [ 47.021940030762323, -25.003890790577564 ], [ 47.011110030752235, -25.013340790586366 ], [ 47.001110030742922, -25.023890790596191 ], [ 46.994160030736452, -25.03278079060447 ], [ 46.985550030728433, -25.041390790612489 ], [ 46.974720030718345, -25.048890790619474 ], [ 46.969440030713429, -25.057500790627493 ], [ 46.967500030711619, -25.066390790635772 ], [ 46.962220030706703, -25.075280790644051 ], [ 46.951660030696871, -25.0722207906412 ], [ 46.94583003069144, -25.063340790632932 ], [ 46.942210030688067, -25.053610790623871 ], [ 46.93722003068342, -25.04445079061534 ], [ 46.926670030673598, -25.039720790610932 ], [ 46.916940030664534, -25.043610790614558 ], [ 46.916380030664008, -25.064720790634215 ], [ 46.906390030654705, -25.068610790637841 ], [ 46.884440030634266, -25.075000790643792 ], [ 46.874440030624953, -25.08083079064922 ], [ 46.86278003061409, -25.089450790657249 ], [ 46.845830030598307, -25.107500790674059 ], [ 46.84111003059391, -25.116390790682338 ], [ 46.829440030583044, -25.122220790687766 ], [ 46.818330030572696, -25.121390790686995 ], [ 46.806940030562089, -25.122500790688029 ], [ 46.793050030549153, -25.13195079069683 ], [ 46.783610030540359, -25.14389079070795 ], [ 46.771390030528977, -25.153340790716751 ], [ 46.760280030518629, -25.149720790713378 ], [ 46.748050030507244, -25.151950790715457 ], [ 46.738050030497931, -25.15861079072166 ], [ 46.730270030490686, -25.167500790729939 ], [ 46.719440030480598, -25.171390790733561 ], [ 46.708890030470769, -25.172500790734595 ], [ 46.699170030461723, -25.171390790733561 ], [ 46.67860003044256, -25.174450790736412 ], [ 46.668610030433257, -25.180560790742099 ], [ 46.646660030412818, -25.191670790752447 ], [ 46.635280030402214, -25.190000790750894 ], [ 46.625550030393157, -25.181670790743134 ], [ 46.615830030384103, -25.177220790738989 ], [ 46.605270030374271, -25.178340790740034 ], [ 46.58416003035461, -25.182780790744168 ], [ 46.544170030317368, -25.175000790736924 ], [ 46.523330030297956, -25.166950790729427 ], [ 46.50305003027907, -25.161670790724507 ], [ 46.491100030267937, -25.162220790725019 ], [ 46.41333003019551, -25.161670790724507 ], [ 46.336660030124108, -25.17361079073563 ], [ 46.290830030081423, -25.186110790747271 ], [ 46.258050030050896, -25.196950790757366 ], [ 46.226100030021136, -25.208610790768226 ], [ 46.216820030012499, -25.213990790773234 ], [ 46.193330029990619, -25.219450790778321 ], [ 46.171940029970699, -25.226950790785306 ], [ 46.060830029867219, -25.276950790831872 ], [ 46.018880029828146, -25.293060790846873 ], [ 45.984440029796076, -25.302500790855667 ], [ 45.963050029776156, -25.310000790862652 ], [ 45.923050029738903, -25.328890790880244 ], [ 45.90472002972183, -25.33945079089008 ], [ 45.887770029706047, -25.35111079090094 ], [ 45.859990029680169, -25.366950790915691 ], [ 45.850000029670866, -25.371390790919826 ], [ 45.794440029619125, -25.403340790949581 ], [ 45.777500029603345, -25.415280790960701 ], [ 45.759160029586269, -25.425830790970526 ], [ 45.749160029576956, -25.43028079097467 ], [ 45.739170029567653, -25.436110790980102 ], [ 45.713610029543844, -25.45389079099666 ], [ 45.698610029529874, -25.468060791009854 ], [ 45.670550029503744, -25.497220791037012 ], [ 45.653330029487705, -25.509170791048142 ], [ 45.63277002946856, -25.517500791055902 ], [ 45.613610029450712, -25.522220791060295 ], [ 45.593330029431826, -25.537500791074528 ], [ 45.571660029411646, -25.551390791087464 ], [ 45.560270029401039, -25.555840791091608 ], [ 45.550280029391729, -25.562230791097559 ], [ 45.540280029382416, -25.564170791099365 ], [ 45.530270029373099, -25.568610791103502 ], [ 45.509720029353957, -25.571950791106612 ], [ 45.499160029344125, -25.575280791109712 ], [ 45.487780029333521, -25.575560791109972 ], [ 45.462490029309969, -25.578340791112563 ], [ 45.400550029252287, -25.575840791110235 ], [ 45.390830029243233, -25.576390791110747 ], [ 45.349160029204427, -25.575840791110235 ], [ 45.291380029150609, -25.583060791116957 ], [ 45.258610029120092, -25.583610791117472 ], [ 45.214720029079217, -25.588340791121876 ], [ 45.192500029058522, -25.59306079112627 ], [ 45.181110029047915, -25.596390791129373 ], [ 45.158880029027209, -25.600280791132995 ], [ 45.149160029018162, -25.599450791132224 ], [ 45.139440029009108, -25.594450791127567 ], [ 45.13528002900523, -25.583340791117219 ], [ 45.134720029004711, -25.574450791108941 ], [ 45.129440028999795, -25.553060791089017 ], [ 45.125270028995914, -25.544170791080738 ], [ 45.118050028989188, -25.5350007910722 ], [ 45.098050028970562, -25.520840791059012 ], [ 45.075830028949866, -25.510560791049436 ], [ 45.063890028938744, -25.503890791043226 ], [ 45.039440028915976, -25.493060791033137 ], [ 45.020000028897869, -25.486390791026928 ], [ 45.000000028879242, -25.482950791023722 ], [ 44.986110028866307, -25.480560791021496 ], [ 44.974160028855181, -25.47195079101348 ], [ 44.964160028845868, -25.461390791003645 ], [ 44.945000028828019, -25.449170790992262 ], [ 44.937770028821291, -25.439450790983212 ], [ 44.934170028817938, -25.43028079097467 ], [ 44.923610028808099, -25.412500790958113 ], [ 44.91472002879982, -25.4025007909488 ], [ 44.881390028768777, -25.385000790932502 ], [ 44.860830028749632, -25.372220790920597 ], [ 44.808330028700738, -25.335560790886454 ], [ 44.782490028676669, -25.321110790873 ], [ 44.769720028664779, -25.316670790868862 ], [ 44.759440028655206, -25.314450790866797 ], [ 44.747500028644083, -25.310560790863171 ], [ 44.711390028610452, -25.303890790856961 ], [ 44.645000028548623, -25.299170790852564 ], [ 44.587780028495331, -25.293890790847648 ], [ 44.544500028455026, -25.288940790843039 ], [ 44.601910028508492, -25.161370790724227 ], [ 44.740590028637648, -24.985710790560631 ], [ 44.851530028740967, -24.856280790440092 ], [ 45.008690028887337, -24.745340790336769 ], [ 45.110390028982053, -24.643650790242063 ], [ 45.175100029042319, -24.467990790078467 ], [ 45.192360029058392, -24.46388079007464 ], [ 45.369250029223132, -24.421760790035414 ], [ 45.554150029395338, -24.394030790009587 ], [ 45.67434002950727, -24.403270790018194 ], [ 45.905460029722519, -24.431010790044027 ], [ 46.127340029929158, -24.467990790078467 ], [ 46.339980030127201, -24.50497079011291 ], [ 46.552610030325226, -24.52346079013013 ], [ 46.765250030523262, -24.514210790121513 ], [ 46.848450030600745, -24.467990790078467 ], [ 46.855131030606969, -24.473968790084037 ] ] ] ] } },
{ "type": "Feature", "id": 34, "properties": { "id": "9", "NAME": "ANTESSAR", "TRIBE_CODE": "29", "LAT": 17.227700, "LON": -2.438570, "Name_Displ": "ANTESSAR", "CODE": "Cc5", "CultureGrp": "Tuareg", "Name_30": "29", "Cultgrp_30": "8", "Code_30": "23", "NOTES": "", "CodeType": "EA", "Shape_Leng": 8.559800, "Shape_Area": 2.419900, "v107": "ANTESSAR.", "keywords": "", "V107_1": "ANTESSAR.", "V112": "trance behavior known to occur and is explained", "V113": "", "V114": "105", "V100": "0", "V102": "1910", "V104": "18", "V106": "-3", "V1": "0-5% Dependence", "V2": "6-15% Dependence", "V3": "0-5% Dependence", "V4": "56-65% Dependence", "V5": "26-35% Dependence", "V6": "Bride Price or wealth, to bride's family", "V7": "Dowry, to bride from her family", "V8": "Independent nuclear family, monogamous", "V9": "Independent nuclear, monogamous", "V10": "Not different from later years", "V11": "Wife to husband's group", "V12": "Virilocal", "V13": "Husband to wife's group", "V14": "Avunculocal", "V15": "Agamous communities", "V16": "Other than clan communities", "V17": "None", "V18": "No different from variable 17, or Lo, Po, or So", "V19": "Lineages in single community", "V20": "No different from variable 17, or Lo, Po, or So", "V21": "Unilineal descent groups", "V22": "No secondary cognatic groups", "V23": "Quadrilateral any first cousin allowed", "V24": "All four cousins", "V25": "Quadrilateral, symmetrical preference", "V26": "Symmetrical prefernce", "V27": "Iroquois", "V28": "Intensive irrigated agriculture", "V29": "Cereal grains", "V30": "Nomadic or fully migratory", "V31": "0", "V32": "Four levels", "V33": "One levels", "V34": "Supportive of human morality", "V35": "missing data", "V36": "missing data", "V37": "6 to 10 years", "V38": "missing data", "V39": "absent", "V40": "camels, alpacas, or llamas", "V41": "milked more often than sporadically", "V42": "pastoralism contributes most", "V43": "matrilineal", "V44": "males only or almost alone", "V45": "missing data", "V46": "males only", "V47": "missing data", "V48": "absent or unimportant activity", "V49": "missing data", "V50": "missing data", "V51": "males only", "V52": "absent or unimportant activity", "V53": "males only", "V54": "missing data", "V55": "craft specialization", "V56": "missing data", "V57": "craft specialization", "V58": "missing data", "V59": "task absent oe age\/ occupational specialization absent", "V60": "missing data", "V61": "missing data", "V62": "task absent oe age\/ occupational specialization absent", "V63": "task absent oe age\/ occupational specialization absent", "V64": "task absent oe age\/ occupational specialization absent", "V65": "missing data", "V66": "elite", "V67": "no secondary type", "V68": "ethnic stratification", "V69": "0", "V70": "hereditary and socially significant", "V71": "fromerly present but not currently existing", "V72": "Election or other formal consensus", "V73": "nonhereditary", "V74": "missing data", "V75": "missing data", "V76": "patrilineal", "V77": "equal or relatively equal", "V78": "freely permitted", "V79": "rectangular or square", "V80": "floor formed by ground", "V81": "hides or skin", "V82": "hipped or pyramidal", "V83": "hides or skin", "V84": "circular", "V85": "floor formed by ground", "V86": "missing data", "V87": "behive with pointed peak", "V88": "grass, leaves, brush, or other thatch", "V89": "yes", "V90": "insufficient information", "V91": "C", "V92": "c", "V93": "5", "V94": "insufficient information or not coded", "V95": "not coded", "V96": "not coded", "V97": "Africa- Mideastern", "V98": "7", "V99": "12" }, "geometry": { "type": "MultiPolygon", "coordinates": [ [ [ [ -0.762920013740797, 17.170079248700006 ], [ -0.893110013862045, 17.170079248700006 ], [ -1.1397000140917, 17.18980924871838 ], [ -1.445460014376462, 17.160219248690822 ], [ -1.839990014743896, 17.091169248626514 ], [ -2.145760015028667, 17.041859248580593 ], [ -2.46139001532262, 16.953089248497918 ], [ -2.72770001557064, 16.844589248396868 ], [ -2.974280015800286, 16.785409248341754 ], [ -3.171550015984008, 16.716369248277456 ], [ -3.32936001613098, 16.578279248148849 ], [ -3.497040016287144, 16.450059248029437 ], [ -3.714030016489232, 16.381009247965128 ], [ -3.940890016700512, 16.430329248011059 ], [ -4.069110016819926, 16.479649248056994 ], [ -4.197340016939349, 16.568419248139666 ], [ -4.289590017025264, 16.63227924819914 ], [ -4.272300017009162, 16.641409248207644 ], [ -4.193390016935671, 16.878129248428106 ], [ -4.07503001682544, 16.996489248538339 ], [ -3.917220016678467, 17.114849248648568 ], [ -3.690360016467188, 17.164159248694492 ], [ -3.4733700162651, 17.134569248666935 ], [ -3.305690016108936, 17.114849248648568 ], [ -3.128150015943589, 17.164159248694492 ], [ -2.930880015759866, 17.400879248914954 ], [ -2.773070015612895, 17.677059249172167 ], [ -2.777379015616908, 17.687829249182197 ], [ -2.595530015447548, 17.727359249219013 ], [ -2.181270015061738, 17.816129249301689 ], [ -1.806460014712669, 17.835859249320063 ], [ -1.411930014345234, 17.845719249329246 ], [ -1.056840014014531, 17.845719249329246 ], [ -0.764380013742156, 17.85321824933623 ], [ -0.755030013733448, 17.170079248700006 ], [ -0.762920013740797, 17.170079248700006 ] ] ] ] } },
{ "type": "Feature", "id": 35, "properties": { "id": "577", "NAME": "BUA", "TRIBE_CODE": "127", "LAT": 10.061100, "LON": 18.183900, "Name_Displ": "BUA", "CODE": "Ai22", "CultureGrp": "Bagirmi-Sara", "Name_30": "7", "Cultgrp_30": "8", "Code_30": "21", "NOTES": "Added to Sara", "CodeType": "", "Shape_Leng": 4.681600, "Shape_Area": 1.367000, "v107": "", "keywords": "", "V107_1": "", "V112": "", "V113": "", "V114": "0", "V100": "0", "V102": "0", "V104": "0", "V106": "0", "V1": "", "V2": "", "V3": "", "V4": "", "V5": "", "V6": "", "V7": "", "V8": "", "V9": "", "V10": "", "V11": "", "V12": "", "V13": "", "V14": "", "V15": "", "V16": "", "V17": "", "V18": "", "V19": "", "V20": "", "V21": "", "V22": "", "V23": "", "V24": "", "V25": "", "V26": "", "V27": "", "V28": "", "V29": "", "V30": "", "V31": "", "V32": "", "V33": "", "V34": "", "V35": "", "V36": "", "V37": "", "V38": "", "V39": "", "V40": "", "V41": "", "V42": "", "V43": "", "V44": "", "V45": "", "V46": "", "V47": "", "V48": "", "V49": "", "V50": "", "V51": "", "V52": "", "V53": "", "V54": "", "V55": "", "V56": "", "V57": "", "V58": "", "V59": "", "V60": "", "V61": "", "V62": "", "V63": "", "V64": "", "V65": "", "V66": "", "V67": "", "V68": "", "V69": "0", "V70": "", "V71": "", "V72": "", "V73": "", "V74": "", "V75": "", "V76": "", "V77": "", "V78": "", "V79": "", "V80": "", "V81": "", "V82": "", "V83": "", "V84": "", "V85": "", "V86": "", "V87": "", "V88": "", "V89": "", "V90": "", "V91": "", "V92": "", "V93": "0", "V94": "", "V95": "", "V96": "", "V97": "", "V98": "0", "V99": "0" }, "geometry": { "type": "MultiPolygon", "coordinates": [ [ [ [ 18.52261900422026, 10.485863242474846 ], [ 18.521670004219377, 10.479219242468657 ], [ 18.98612000465193, 10.27431924227783 ], [ 18.992710004658068, 10.279128242282308 ], [ 19.006610004671014, 10.19918924220786 ], [ 19.013440004677374, 10.069409242086993 ], [ 19.006610004671014, 9.953299241978856 ], [ 18.980681004646865, 9.778275241815852 ], [ 18.875177004548608, 9.754829241794017 ], [ 18.752573004434424, 9.713962241755956 ], [ 18.548233004244118, 9.627117241675075 ], [ 18.410304004115659, 9.59646624164653 ], [ 18.267266003982446, 9.545381241598953 ], [ 18.114011003839714, 9.524947241579921 ], [ 17.950539003687471, 9.50962224156565 ], [ 17.746200003497165, 9.499405241556135 ], [ 17.654595003411853, 9.504639241561009 ], [ 17.616358003376241, 9.613888241662755 ], [ 17.604026003364755, 9.749538241789089 ], [ 17.554699003318817, 9.897520241926907 ], [ 17.536201003301588, 10.033171242053243 ], [ 17.511537003278619, 10.187319242196804 ], [ 17.505371003272874, 10.347633242346108 ], [ 17.480708003249905, 10.544942242529867 ], [ 17.47143300324127, 10.656240242633521 ], [ 17.536201003301588, 10.649763242627488 ], [ 17.690349003445149, 10.625099242604518 ], [ 17.881493003623167, 10.581938242564322 ], [ 18.11579800384138, 10.551108242535609 ], [ 18.288444004002169, 10.507947242495412 ], [ 18.405596004111274, 10.495615242483927 ], [ 18.52261900422026, 10.485863242474846 ] ] ] ] } },
{ "type": "Feature", "id": 36, "properties": { "id": "110", "NAME": "AMER", "TRIBE_CODE": "22", "LAT": 17.377400, "LON": 37.834500, "Name_Displ": "AMER", "CODE": "Ca38", "CultureGrp": "Beja", "Name_30": "22", "Cultgrp_30": "14", "Code_30": "21", "NOTES": "Added to Tigre", "CodeType": "", "Shape_Leng": 7.492600, "Shape_Area": 2.519600, "v107": "", "keywords": "", "V107_1": "", "V112": "", "V113": "", "V114": "0", "V100": "0", "V102": "0", "V104": "0", "V106": "0", "V1": "", "V2": "", "V3": "", "V4": "", "V5": "", "V6": "", "V7": "", "V8": "", "V9": "", "V10": "", "V11": "", "V12": "", "V13": "", "V14": "", "V15": "", "V16": "", "V17": "", "V18": "", "V19": "", "V20": "", "V21": "", "V22": "", "V23": "", "V24": "", "V25": "", "V26": "", "V27": "", "V28": "", "V29": "", "V30": "", "V31": "", "V32": "", "V33": "", "V34": "", "V35": "", "V36": "", "V37": "", "V38": "", "V39": "", "V40": "", "V41": "", "V42": "", "V43": "", "V44": "", "V45": "", "V46": "", "V47": "", "V48": "", "V49": "", "V50": "", "V51": "", "V52": "", "V53": "", "V54": "", "V55": "", "V56": "", "V57": "", "V58": "", "V59": "", "V60": "", "V61": "", "V62": "", "V63": "", "V64": "", "V65": "", "V66": "", "V67": "", "V68": "", "V69": "0", "V70": "", "V71": "", "V72": "", "V73": "", "V74": "", "V75": "", "V76": "", "V77": "", "V78": "", "V79": "", "V80": "", "V81": "", "V82": "", "V83": "", "V84": "", "V85": "", "V86": "", "V87": "", "V88": "", "V89": "", "V90": "", "V91": "", "V92": "", "V93": "0", "V94": "", "V95": "", "V96": "", "V97": "", "V98": "0", "V99": "0" }, "geometry": { "type": "MultiPolygon", "coordinates": [ [ [ [ 38.495830022471019, 18.202769249102989 ], [ 38.496940022718334, 18.198329249647568 ], [ 38.496380022994302, 18.193049249839166 ], [ 38.497770022336709, 18.188049249125854 ], [ 38.501940023431651, 18.184999249012844 ], [ 38.506660023516012, 18.17638924999634 ], [ 38.508330023487368, 18.171389249283028 ], [ 38.509160023105743, 18.165829250379534 ], [ 38.504440023021374, 18.163609249884896 ], [ 38.501390022908367, 18.167219249721946 ], [ 38.498050022965657, 18.177219249614712 ], [ 38.494160022499663, 18.180279248928478 ], [ 38.490830023291565, 18.17638924999634 ], [ 38.486380023101532, 18.174159250300949 ], [ 38.472770023371716, 18.174999249120074 ], [ 38.468050023287354, 18.172779250159291 ], [ 38.463330023202985, 18.187499250136426 ], [ 38.460000022461031, 18.191109249973472 ], [ 38.450000022568261, 18.196389249781877 ], [ 38.448330022596906, 18.201389248961334 ], [ 38.453610022405307, 18.202769249102989 ], [ 38.468330022382439, 18.201389248961334 ], [ 38.474720022438163, 18.199999249618923 ], [ 38.476660022303854, 18.205279249427324 ], [ 38.479440022522532, 18.209719250416601 ], [ 38.483890022712558, 18.211939249377384 ], [ 38.491660022909933, 18.209999249511693 ], [ 38.495830022471019, 18.202769249102989 ] ] ], [ [ [ 38.326660022378476, 18.238889248942677 ], [ 38.329160021968207, 18.237779250229213 ], [ 38.333610022158233, 18.238049250123549 ], [ 38.352780022325398, 18.234169250392167 ], [ 38.362220022494128, 18.229159248944246 ], [ 38.365270022607142, 18.225279249212861 ], [ 38.361380022141148, 18.222219249899098 ], [ 38.335000023034496, 18.224159249764789 ], [ 38.328610022978779, 18.225559249841808 ], [ 38.323880022159805, 18.228049250230782 ], [ 38.320830022046792, 18.23193924916292 ], [ 38.32139002330468, 18.237219248971321 ], [ 38.326660022378476, 18.238889248942677 ] ] ], [ [ [ 37.548330021510779, 18.710549250808803 ], [ 37.557780022414121, 18.709439250561488 ], [ 37.566110022335536, 18.715829250617208 ], [ 37.575000021980983, 18.720279250807238 ], [ 37.594720022671432, 18.708889250038204 ], [ 37.630270022052471, 18.710829249903895 ], [ 37.64249002243988, 18.708889250038204 ], [ 37.649990022742919, 18.713329249493622 ], [ 37.658880022388367, 18.716939250864527 ], [ 37.671940021594899, 18.716939250864527 ], [ 37.680830022774202, 18.721939250043981 ], [ 37.687770021819354, 18.728609250728649 ], [ 37.689440021790709, 18.718889249930971 ], [ 37.705550022644111, 18.706389250448474 ], [ 37.716940021879289, 18.703329249600856 ], [ 37.729440021361782, 18.703889250858747 ], [ 37.740270022406776, 18.70610924981953 ], [ 37.750550021394638, 18.706389250448474 ], [ 37.768050021590447, 18.69526924957378 ], [ 37.763890022763974, 18.687219250281313 ], [ 37.764160022658309, 18.676109250141224 ], [ 37.761940022163671, 18.66471924937219 ], [ 37.755830022736895, 18.656109250355687 ], [ 37.752220021365993, 18.645279249310693 ], [ 37.759990021563368, 18.625549249419493 ], [ 37.767780021696112, 18.623049249829762 ], [ 37.778880022635441, 18.640549250025572 ], [ 37.783050022196527, 18.650549249918342 ], [ 37.781390021425928, 18.660829250440056 ], [ 37.776110021617519, 18.669439249456559 ], [ 37.785550021786257, 18.671669250685806 ], [ 37.790280022605231, 18.663329250029783 ], [ 37.791660022746882, 18.651389250271322 ], [ 37.787500022386553, 18.640829250654519 ], [ 37.785550021786257, 18.629169249991147 ], [ 37.789990022775527, 18.620549250240035 ], [ 37.801380022010704, 18.616669250508654 ], [ 37.828890022833889, 18.600829249549591 ], [ 37.837220022755304, 18.594999250751762 ], [ 37.848050022266449, 18.590279250667393 ], [ 37.858600022682495, 18.587219249819775 ], [ 37.891940022303515, 18.57499924943237 ], [ 37.90111002257791, 18.569999250252913 ], [ 37.909440022499318, 18.563889249292281 ], [ 37.946110022862293, 18.543609250411656 ], [ 37.954440022783707, 18.537779250079971 ], [ 37.978050022406286, 18.518059249389523 ], [ 37.99110002241207, 18.503609249306727 ], [ 37.99860002271511, 18.496939250155915 ], [ 38.003880022523511, 18.488609250234504 ], [ 38.010830022303267, 18.481389250560408 ], [ 38.015270021758688, 18.472769249275441 ], [ 38.03222002296507, 18.448609249129575 ], [ 38.045830022694886, 18.434169249781387 ], [ 38.051940022121656, 18.426389250383256 ], [ 38.067210022622078, 18.413329249642867 ], [ 38.093600022463335, 18.396939249694377 ], [ 38.110550022135861, 18.384999249935916 ], [ 38.118050022438901, 18.378329249251252 ], [ 38.12639002309492, 18.372499250453423 ], [ 38.130830022550342, 18.363329250179024 ], [ 38.112500022736157, 18.355269250151949 ], [ 38.104160022080137, 18.348889249296981 ], [ 38.0986100223774, 18.340829249269905 ], [ 38.098050022653361, 18.329169250140392 ], [ 38.094440022816315, 18.319159249513014 ], [ 38.088880022378966, 18.311109250220547 ], [ 38.090000021827038, 18.303609249917507 ], [ 38.100830022872039, 18.305829250412145 ], [ 38.106380022574776, 18.297219249861786 ], [ 38.110830022764802, 18.288059250322 ], [ 38.118330023067841, 18.282219249255707 ], [ 38.145830023156421, 18.265829249307217 ], [ 38.15250002230723, 18.259159250156404 ], [ 38.173050022616053, 18.249159250263638 ], [ 38.180550022919093, 18.243329249931953 ], [ 38.19194002215427, 18.23943924946596 ], [ 38.204990022160047, 18.237219248971321 ], [ 38.21722002328206, 18.238049250123549 ], [ 38.243050021865429, 18.236109250257858 ], [ 38.258890022824488, 18.248329249111407 ], [ 38.264720023156173, 18.257499249385805 ], [ 38.266660023021871, 18.269169249249927 ], [ 38.2652700221456, 18.280279249390013 ], [ 38.270000022964581, 18.289719249558747 ], [ 38.282490023246318, 18.290279249282783 ], [ 38.294170022311199, 18.291939250053385 ], [ 38.296940023329114, 18.302779250299135 ], [ 38.304720022727246, 18.300829249698833 ], [ 38.311390023411917, 18.293049250300701 ], [ 38.308050021935351, 18.284999249474382 ], [ 38.298610023300476, 18.280549249284352 ], [ 38.286940021902495, 18.279159249941941 ], [ 38.281940022723035, 18.269169249249927 ], [ 38.285000022036805, 18.259439249251496 ], [ 38.285000022036805, 18.247499249493035 ], [ 38.271940022830272, 18.232499250420812 ], [ 38.252490022034159, 18.224439250393736 ], [ 38.240270023180607, 18.223889249870453 ], [ 38.225830022298567, 18.225279249212861 ], [ 38.215550023310705, 18.221659250175062 ], [ 38.21722002328206, 18.213889249977683 ], [ 38.22722002317483, 18.212779249730364 ], [ 38.238880022304343, 18.214159249872022 ], [ 38.250830022797416, 18.216389249567413 ], [ 38.271390022306988, 18.222769250422381 ], [ 38.281940022723035, 18.219719250309367 ], [ 38.300280023271831, 18.209159249158709 ], [ 38.307780022041015, 18.20249924920865 ], [ 38.317500022838693, 18.197779249124284 ], [ 38.369160023073135, 18.187499250136426 ], [ 38.380000023318885, 18.189719249097209 ], [ 38.387770021982405, 18.196389249781877 ], [ 38.385280023127287, 18.206669250303591 ], [ 38.374720021976628, 18.210549250034973 ], [ 38.382500022908609, 18.217779248909821 ], [ 38.392490022066774, 18.218049250338012 ], [ 38.401660022341169, 18.212779249730364 ], [ 38.410000022997188, 18.206669250303591 ], [ 38.416940022042333, 18.200279250247871 ], [ 38.422220023384597, 18.191669249697512 ], [ 38.425830023221643, 18.181939249699077 ], [ 38.42388002262134, 18.170279249035708 ], [ 38.426940023468958, 18.163329249255952 ], [ 38.438330022704136, 18.159439250323814 ], [ 38.442210022435518, 18.149999250155084 ], [ 38.431110023030044, 18.148049249554781 ], [ 38.429160022429741, 18.13915924990933 ], [ 38.439720022046544, 18.134439249824965 ], [ 38.451110022815577, 18.130549249358971 ], [ 38.4716600231244, 18.12526924955057 ], [ 38.483890022712558, 18.124719249027287 ], [ 38.490830023291565, 18.13165924960629 ], [ 38.490550022662617, 18.139999250262314 ], [ 38.498890023318637, 18.133329249577645 ], [ 38.505000022745413, 18.126389248998642 ], [ 38.508050022858427, 18.116389249105875 ], [ 38.502490022421078, 18.107779250089372 ], [ 38.505550023268697, 18.098049250090941 ], [ 38.509990022724118, 18.089439249540582 ], [ 38.514720023543092, 18.068049248878779 ], [ 38.523610023188539, 18.062769249070378 ], [ 38.531940023109954, 18.068609250136671 ], [ 38.53889002288971, 18.075549249181819 ], [ 38.543050023250039, 18.085829249703533 ], [ 38.544440022592447, 18.098049250090941 ], [ 38.541660022373776, 18.108609249707744 ], [ 38.535550022947, 18.116389249105875 ], [ 38.528610022367999, 18.123049249055931 ], [ 38.538060023271335, 18.121109249190241 ], [ 38.550830022648171, 18.105829249489069 ], [ 38.57583002314702, 18.087499249674888 ], [ 38.580280023337046, 18.078889249124529 ], [ 38.586390022763823, 18.071109249726401 ], [ 38.591660023371475, 18.062499249176042 ], [ 38.593050022713882, 18.051389249035953 ], [ 38.585550022410843, 18.044999248980233 ], [ 38.586390022763823, 18.035269248981802 ], [ 38.591660023371475, 18.026939249060387 ], [ 38.599720023398547, 18.031109250155328 ], [ 38.610570022845053, 18.03358924980969 ], [ 38.615270022994054, 18.030549248897437 ], [ 38.615270022994054, 18.02443924947066 ], [ 38.613880023651646, 18.018609249138976 ], [ 38.607500022796678, 18.010829249740844 ], [ 38.601940022359329, 18.001939250095397 ], [ 38.600690022564464, 17.994879249904209 ], [ 38.601390023369902, 17.990279249432024 ], [ 38.608600022309389, 17.98360924874736 ], [ 38.611660023157008, 17.979719249815222 ], [ 38.612500023509988, 17.974159249377873 ], [ 38.611940022252099, 17.961389250001041 ], [ 38.613330023128363, 17.956389249287728 ], [ 38.616660022336468, 17.952769248716073 ], [ 38.625270022886824, 17.946939249918241 ], [ 38.628610022829534, 17.943329250081195 ], [ 38.632500023295528, 17.933889249912465 ], [ 38.634160022532271, 17.922779249772375 ], [ 38.636380023026909, 17.918609248677438 ], [ 38.63972002296962, 17.9147192497453 ], [ 38.655550023194074, 17.902219248728947 ], [ 38.664160023744429, 17.890549248864826 ], [ 38.66666002333416, 17.879999249982632 ], [ 38.66666002333416, 17.867779249595223 ], [ 38.66750002368714, 17.861939250062786 ], [ 38.672220022237653, 17.847219250085651 ], [ 38.697490022630838, 17.804439248762048 ], [ 38.701390022297588, 17.794999248593317 ], [ 38.706110022381949, 17.786389249576814 ], [ 38.707770023152555, 17.781389248863501 ], [ 38.713330023589904, 17.773329248836426 ], [ 38.741660023296852, 17.739719249321073 ], [ 38.746380023381214, 17.731109248770714 ], [ 38.749720023323924, 17.727219249838576 ], [ 38.753610023789918, 17.718049249564181 ], [ 38.761670023816997, 17.705559249282441 ], [ 38.77333002294651, 17.689999248952322 ], [ 38.779720023002234, 17.670279249795733 ], [ 38.782220022591957, 17.665829249605704 ], [ 38.785270022704971, 17.662219249768658 ], [ 38.793050023636958, 17.655829249712937 ], [ 38.797780022922076, 17.653329248589351 ], [ 38.810550023832761, 17.638329249517128 ], [ 38.816940022354629, 17.618609248826683 ], [ 38.818330023230892, 17.607499248686594 ], [ 38.822490023591222, 17.592219248985423 ], [ 38.829440023370978, 17.579169248979646 ], [ 38.835000023808327, 17.564999249525794 ], [ 38.837490022663445, 17.560549249335764 ], [ 38.843890023453781, 17.54082924864532 ], [ 38.848610023538143, 17.532219249628813 ], [ 38.850000022880558, 17.527219248915504 ], [ 38.855550022583294, 17.519169249623037 ], [ 38.862780022991998, 17.506109248882648 ], [ 38.864170023868262, 17.501109249703191 ], [ 38.869720023570999, 17.493049249676115 ], [ 38.876940023245098, 17.479999249670335 ], [ 38.889440022727591, 17.464999249064256 ], [ 38.89500002316494, 17.45693924903718 ], [ 38.90194002374394, 17.4438892490314 ], [ 38.905270022952045, 17.440279249194354 ], [ 38.910000023771019, 17.431659249443243 ], [ 38.913060023084782, 17.427779248178002 ], [ 38.925000022843243, 17.40610924842111 ], [ 38.926380022984901, 17.401109249241653 ], [ 38.933610023393605, 17.388049248501265 ], [ 38.945270022523118, 17.348049248930192 ], [ 38.946110022876098, 17.342499249227455 ], [ 38.944720023533691, 17.328889249497639 ], [ 38.945270022523118, 17.317219248099661 ], [ 38.947780022847454, 17.313049248538576 ], [ 38.957220023016184, 17.301669248504155 ], [ 38.961110023482178, 17.29249924822976 ], [ 38.958890022987539, 17.25388924953495 ], [ 38.958890022987539, 17.241669249147545 ], [ 38.960550023758145, 17.230549248272848 ], [ 38.966660023184915, 17.223049249503664 ], [ 38.969160022774645, 17.218609248514387 ], [ 38.973050023240638, 17.215549249200624 ], [ 38.976100023353652, 17.211669249469239 ], [ 38.998890022558612, 17.192499249302077 ], [ 39.001940022671626, 17.188609248836084 ], [ 39.009160023879573, 17.175549248095695 ], [ 39.013050022811711, 17.153889249073412 ], [ 39.015550023935297, 17.144999249427965 ], [ 39.018750022796603, 17.122419248777391 ], [ 38.668830023223464, 17.072429248514304 ], [ 38.372930022393092, 17.032979247932655 ], [ 38.077030023096569, 16.914619248520822 ], [ 37.929080021914459, 16.815989249000182 ], [ 37.761400022375, 16.618719247690446 ], [ 37.682500022745558, 16.391859247678141 ], [ 37.633180022617935, 16.076229246956569 ], [ 37.623320022272715, 15.90855924815172 ], [ 37.612870021533482, 15.905770247271896 ], [ 37.475370022624453, 15.869099246835464 ], [ 37.278100021314721, 15.819789247442451 ], [ 37.114370022047346, 15.819789247442451 ], [ 37.114370022047346, 16.539809248860255 ], [ 37.193270021676781, 17.407789249127074 ], [ 37.272180022040828, 17.950269249126343 ], [ 37.370810021561461, 18.295489250084341 ], [ 37.524800021629652, 18.73028924990076 ], [ 37.548330021510779, 18.710549250808803 ] ] ], [ [ [ 37.740830022130815, 18.770279250271077 ], [ 37.751940022270901, 18.766389249805083 ], [ 37.753880022136592, 18.770279250271077 ], [ 37.758050021697677, 18.767219249423459 ], [ 37.761110022545296, 18.763329250491321 ], [ 37.766110021724757, 18.754719249940962 ], [ 37.764720022382342, 18.749999249856597 ], [ 37.751110022652526, 18.758329249778008 ], [ 37.744720022596809, 18.759439250025327 ], [ 37.733600021722111, 18.763329250491321 ], [ 37.72972002199073, 18.766389249805083 ], [ 37.728610021743407, 18.770549250165413 ], [ 37.734440022075091, 18.771389250518396 ], [ 37.740830022130815, 18.770279250271077 ] ] ], [ [ [ 37.718330022755552, 18.781109249782219 ], [ 37.714440022289558, 18.778049250468452 ], [ 37.710270022728473, 18.781389250411166 ], [ 37.71222002179492, 18.792769250445588 ], [ 37.708890022586822, 18.79638924948339 ], [ 37.710550021823565, 18.797499249730709 ], [ 37.71472002138465, 18.794439250416943 ], [ 37.720280021821999, 18.78638924959062 ], [ 37.718330022755552, 18.781109249782219 ] ] ], [ [ [ 38.036380021791544, 18.810829250365433 ], [ 38.033880022201814, 18.806389250910012 ], [ 38.026660022527722, 18.80693924989944 ], [ 38.01389002161703, 18.809719250118114 ], [ 38.01055002167432, 18.80582924965212 ], [ 38.005550022494866, 18.805549250557029 ], [ 38.001390022134537, 18.814999249926515 ], [ 38.0027800230108, 18.8208292502582 ], [ 38.006940021837273, 18.831389249875006 ], [ 38.010830022303267, 18.834439249988016 ], [ 38.016390022740616, 18.832779250751269 ], [ 38.019720021948714, 18.828889250285279 ], [ 38.029160022117445, 18.823889249571966 ], [ 38.032490022859406, 18.820269250534164 ], [ 38.036380021791544, 18.810829250365433 ] ] ], [ [ [ 37.630270022052471, 18.857779249716263 ], [ 37.63583002248982, 18.849719249689187 ], [ 37.648890021696353, 18.834999249712052 ], [ 37.660000021836439, 18.824999249819285 ], [ 37.664720021920807, 18.822499250229555 ], [ 37.676940022308216, 18.813049250860072 ], [ 37.690550022038025, 18.804999250033749 ], [ 37.693600022151038, 18.801389250196699 ], [ 37.693050021627755, 18.795829249759354 ], [ 37.686390021677695, 18.788329249456314 ], [ 37.682490022010953, 18.785269250142548 ], [ 37.677500022032248, 18.784999250248212 ], [ 37.679440021897939, 18.790279250056614 ], [ 37.682780021840649, 18.794169250522607 ], [ 37.683330022363933, 18.7994392495964 ], [ 37.680830022774202, 18.80388924978643 ], [ 37.676940022308216, 18.80693924989944 ], [ 37.670550022252492, 18.808329250775703 ], [ 37.643880021782287, 18.808609249870795 ], [ 37.639160021697926, 18.811109250994377 ], [ 37.631100021670846, 18.817499249516246 ], [ 37.61889002201805, 18.833049250645608 ], [ 37.611660021609346, 18.839719249796417 ], [ 37.60139002182224, 18.844169249986447 ], [ 37.594160021413536, 18.84471925050973 ], [ 37.582500022284023, 18.843329249633467 ], [ 37.577220022475622, 18.841659249662111 ], [ 37.571390022143937, 18.842219250920003 ], [ 37.564160021735233, 18.849159249965151 ], [ 37.561940021240595, 18.853329249526233 ], [ 37.561660022145503, 18.85805925034521 ], [ 37.567500021677944, 18.858889249963582 ], [ 37.573050021380681, 18.857219249992227 ], [ 37.580280021789385, 18.856389250373855 ], [ 37.585550022397037, 18.85805925034521 ], [ 37.589440021329175, 18.86110925045822 ], [ 37.593890021519201, 18.870829249722043 ], [ 37.59805002187953, 18.873889250569661 ], [ 37.604440021935254, 18.873889250569661 ], [ 37.616660022322655, 18.872219250598306 ], [ 37.619720021636425, 18.868329250132312 ], [ 37.623890022731359, 18.865279250019302 ], [ 37.626110021692142, 18.86110925045822 ], [ 37.630270022052471, 18.857779249716263 ] ] ], [ [ [ 38.170000022503039, 18.874439249559089 ], [ 38.170000022503039, 18.868329250132312 ], [ 38.157220022391598, 18.870829249722043 ], [ 38.151380022859158, 18.870279250732615 ], [ 38.147220022498828, 18.871939249969362 ], [ 38.144720022909098, 18.882499249586164 ], [ 38.147500023127776, 18.886939250575441 ], [ 38.154720022801868, 18.887499250299477 ], [ 38.158610023267862, 18.884439250985711 ], [ 38.163600023246566, 18.881939249862128 ], [ 38.170000022503039, 18.874439249559089 ] ] ] ] } },
{ "type": "Feature", "id": 37, "properties": { "id": "71", "NAME": "BULGEDA", "TRIBE_CODE": "134", "LAT": 17.116700, "LON": 17.973000, "Name_Displ": "BULGEDA", "CODE": "Cc2", "CultureGrp": "Teda", "Name_30": "14", "Cultgrp_30": "6", "Code_30": "19", "NOTES": "Added to Teda", "CodeType": "", "Shape_Leng": 13.556600, "Shape_Area": 12.035000, "v107": "", "keywords": "", "V107_1": "", "V112": "", "V113": "", "V114": "0", "V100": "0", "V102": "0", "V104": "0", "V106": "0", "V1": "", "V2": "", "V3": "", "V4": "", "V5": "", "V6": "", "V7": "", "V8": "", "V9": "", "V10": "", "V11": "", "V12": "", "V13": "", "V14": "", "V15": "", "V16": "", "V17": "", "V18": "", "V19": "", "V20": "", "V21": "", "V22": "", "V23": "", "V24": "", "V25": "", "V26": "", "V27": "", "V28": "", "V29": "", "V30": "", "V31": "", "V32": "", "V33": "", "V34": "", "V35": "", "V36": "", "V37": "", "V38": "", "V39": "", "V40": "", "V41": "", "V42": "", "V43": "", "V44": "", "V45": "", "V46": "", "V47": "", "V48": "", "V49": "", "V50": "", "V51": "", "V52": "", "V53": "", "V54": "", "V55": "", "V56": "", "V57": "", "V58": "", "V59": "", "V60": "", "V61": "", "V62": "", "V63": "", "V64": "", "V65": "", "V66": "", "V67": "", "V68": "", "V69": "0", "V70": "", "V71": "", "V72": "", "V73": "", "V74": "", "V75": "", "V76": "", "V77": "", "V78": "", "V79": "", "V80": "", "V81": "", "V82": "", "V83": "", "V84": "", "V85": "", "V86": "", "V87": "", "V88": "", "V89": "", "V90": "", "V91": "", "V92": "", "V93": "0", "V94": "", "V95": "", "V96": "", "V97": "", "V98": "0", "V99": "0" }, "geometry": { "type": "MultiPolygon", "coordinates": [ [ [ [ 20.107960005696725, 15.917059247533041 ], [ 19.910690005513004, 15.874169247493096 ], [ 19.633280005254644, 15.770149247396219 ], [ 19.367440005007062, 15.689239247320867 ], [ 19.067888004728083, 15.562505247202836 ], [ 19.066910004727173, 15.562089247202449 ], [ 18.951320004619522, 15.608329247245512 ], [ 18.766390004447292, 15.654559247288569 ], [ 18.616120004307341, 15.689239247320867 ], [ 18.37339000408128, 15.758589247385453 ], [ 18.142220003865987, 15.804819247428508 ], [ 17.876370003618394, 15.804819247428508 ], [ 17.610520003370802, 15.735469247363921 ], [ 17.321560003101688, 15.666119247299335 ], [ 17.032590002832563, 15.573649247213215 ], [ 16.824540002638802, 15.504299247148628 ], [ 16.593360002423498, 15.43494924708404 ], [ 16.452288002292114, 15.32642524698297 ], [ 16.443100002283558, 15.319359246976388 ], [ 16.269720002122085, 15.492739247137862 ], [ 16.188810002046733, 15.677679247310101 ], [ 16.096340001960613, 15.827939247450042 ], [ 16.01543000188526, 15.978199247589982 ], [ 15.969200001842205, 16.324959247912926 ], [ 15.899850001777617, 16.544579248117465 ], [ 15.876730001756085, 16.741069248300459 ], [ 15.795820001680731, 17.030039248569583 ], [ 15.680230001573081, 17.249649248774112 ], [ 15.589290001488386, 17.395148248909617 ], [ 15.726470001616145, 17.589479249090601 ], [ 15.876730001756085, 17.832209249316662 ], [ 16.096340001960613, 18.109609249575012 ], [ 16.362190002208205, 18.259879249714963 ], [ 16.685830002509618, 18.398579249844136 ], [ 17.194410002983272, 18.537279249973309 ], [ 17.656760003413869, 18.606629250037898 ], [ 18.015080003747578, 18.72221925014555 ], [ 18.350280004059758, 18.733779250156317 ], [ 18.685480004371936, 18.837809250253201 ], [ 19.017560004681211, 18.918309250328171 ], [ 19.378070005016962, 18.713699250137616 ], [ 19.634520005255801, 18.496699249935517 ], [ 19.792330005402771, 18.210669249669131 ], [ 19.930420005531378, 17.944359249421112 ], [ 19.989600005586492, 17.701719249195136 ], [ 20.048780005641611, 17.395949248910362 ], [ 20.058640005650794, 17.100049248634786 ], [ 20.058640005650794, 16.823879248377583 ], [ 20.088230005678351, 16.478659248056072 ], [ 20.107960005696725, 16.153169247752935 ], [ 20.107960005696725, 15.917059247533041 ] ] ] ] } },
[truncated: 5,729,055 more chars]
