# Supplementary material for: Mancala board games and origins of entrepreneurship in Africa
Source: PLoS One. 2020 Oct 15;15(10):e0240790. doi: 10.1371/journal.pone.0240790 (PMC7561206; doi:10.1371/journal.pone.0240790)
Supplement: S1 File — This zip file contains the underlying datasets, R code and the STATA do-file used to replicate the results of the manuscript. (ZIP) [file pone.0240790.s004.zip › replicationfiles/shp/murdock-master/DESCRIPTION]

Package: murdock
Type: Package
Title: Murdock (1967) Ethnographic Atlas for African Continent
Version: 0.1.0
Authors@R: person("Sam", "Boysel", email = "sboysel@gmail.com",
                  role = c("aut", "cre"))
URL: https://github.com/sboysel/murdock
BugReports: https://github.com/sboysel/murdock/issues
Description: Murdock (1967) Ethnographic Atlas for African Continent packaged
    for `R` as a `SpatialPolygonsDataFrame` object.
Depends: 
  R (>= 2.10)
Imports:
  sp
Suggests:
  rgeos,
  ggplot2
LazyData: TRUE
License: CC BY-NC-SA 3.0
RoxygenNote: 5.0.1
