# Supplementary material for: Mancala board games and origins of entrepreneurship in Africa
Source: PLoS One. 2020 Oct 15;15(10):e0240790. doi: 10.1371/journal.pone.0240790 (PMC7561206; doi:10.1371/journal.pone.0240790)
Supplement: S1 File — This zip file contains the underlying datasets, R code and the STATA do-file used to replicate the results of the manuscript. (ZIP) [file pone.0240790.s004.zip › replicationfiles/shp/murdock-master/man/murdock.Rd]

% Generated by roxygen2: do not edit by hand
% Please edit documentation in R/murdock.R
\docType{data}
\name{murdock}
\alias{murdock}
\title{Murdock Ethnographic Atlas}
\format{An object of class \code{SpatialPolygonsDataFrame} with 843 rows and 124 columns.}
\usage{
murdock
}
\description{
Murdock Ethnographic Atlas
}
\keyword{datasets}
