# Supplementary material for: Mancala board games and origins of entrepreneurship in Africa
Source: PLoS One. 2020 Oct 15;15(10):e0240790. doi: 10.1371/journal.pone.0240790 (PMC7561206; doi:10.1371/journal.pone.0240790)
Supplement: S1 File — This zip file contains the underlying datasets, R code and the STATA do-file used to replicate the results of the manuscript. (ZIP) [file pone.0240790.s004.zip › replicationfiles/shp/wfsrequest.txt]

http://worldmap.harvard.edu/geoserver/wfs?outputFormat=SHAPE-ZIP&service=WFS&request=GetFeature&format_options=charset%3AUTF-8&typename=geonode%3Amurdock_ea_2010_3&version=1.0.0
