# Supplementary material for: Mancala board games and origins of entrepreneurship in Africa
Source: PLoS One. 2020 Oct 15;15(10):e0240790. doi: 10.1371/journal.pone.0240790 (PMC7561206; doi:10.1371/journal.pone.0240790)
Supplement: S1 File — This zip file contains the underlying datasets, R code and the STATA do-file used to replicate the results of the manuscript. (ZIP) [file pone.0240790.s004.zip › replicationfiles/tables/TA1_panelA_Baseline_no_controls1.txt]

	(1)	(2)
VARIABLES	SocialComplexityDummy	EconomicComplexityDummy
GameTypeComplexityDummy	-0.0522	-0.180
	(0.110)	(0.112)
Constant	0.400***	0.571***
	(0.0838)	(0.0847)
Observations	81	81
R-squared	0.003	0.032
Robust standard errors in parentheses
*** p<0.01, ** p<0.05, * p<0.1
