# Supplementary material for: Mancala board games and origins of entrepreneurship in Africa
Source: PLoS One. 2020 Oct 15;15(10):e0240790. doi: 10.1371/journal.pone.0240790 (PMC7561206; doi:10.1371/journal.pone.0240790)
Supplement: S1 File — This zip file contains the underlying datasets, R code and the STATA do-file used to replicate the results of the manuscript. (ZIP) [file pone.0240790.s004.zip › replicationfiles/tables/TA1_panelA_Baseline_no_controls1.xls]

<?xml version="1.0" encoding="US-ASCII" standalone="yes"?><?mso-application progid="Excel.Sheet"?><Workbook xmlns="urn:schemas-microsoft-com:office:spreadsheet" xmlns:o="urn:schemas-microsoft-com:office:office" xmlns:x="urn:schemas-microsoft-com:office:excel" xmlns:ss="urn:schemas-microsoft-com:office:spreadsheet" xmlns:html="http://www.w3.org/TR/REC-html40"><DocumentProperties xmlns="urn:schemas-microsoft-com:office:office"><Author></Author><LastAuthor></LastAuthor><Created></Created><LastSaved></LastSaved><Company></Company><Version></Version></DocumentProperties><ExcelWorkbook  xmlns="urn:schemas-microsoft-com:office:excel"><ProtectStructure>False</ProtectStructure><ProtectWindows>False</ProtectWindows></ExcelWorkbook><Styles><Style ss:ID="Default" ss:Name="Normal"><Alignment ss:Vertical="Bottom"/><Borders/><Font ss:FontName="Calibri" ss:Size="10"/><Interior/><NumberFormat/><Protection/></Style><Style ss:ID="s1"><Font ss:FontName="Calibri" ss:Bold="1" ss:Size="12"/><NumberFormat/></Style><Style ss:ID="s21"><Alignment ss:Horizontal="Center" ss:Vertical="Bottom"/><NumberFormat/><Font ss:FontName="Calibri" ss:Size="10"/><Borders><Border ss:Position="Top" ss:LineStyle="Continuous" ss:Weight="1"/></Borders></Style><Style ss:ID="s22"><Alignment ss:Horizontal="Center" ss:Vertical="Bottom"/><Font ss:FontName="Calibri" ss:Size="10"/><NumberFormat/></Style><Style ss:ID="s23"><Alignment ss:Horizontal="Center" ss:Vertical="Bottom"/><NumberFormat/><Font ss:FontName="Calibri" ss:Size="10"/><Borders><Border ss:Position="Bottom" ss:LineStyle="Continuous" ss:Weight="1"/></Borders></Style><Style ss:ID="s24"><Font ss:FontName="Calibri" ss:Size="10"/><NumberFormat/></Style><Style ss:ID="s31"><Font ss:FontName="Calibri" ss:Size="10"/><Borders><Border ss:Position="Top" ss:LineStyle="Continuous" ss:Weight="1"/></Borders></Style><Style ss:ID="s32"><Font ss:FontName="Calibri" ss:Size="10"/><Borders/></Style><Style ss:ID="s33"><Font ss:FontName="Calibri" ss:Size="10"/><Borders><Border ss:Position="Bottom" ss:LineStyle="Continuous" ss:Weight="1"/></Borders></Style></Styles><Names></Names><Worksheet ss:Name="Sheet1"><Table ss:ExpandedColumnCount="3" ss:ExpandedRowCount="13" x:FullColumns="1" x:FullRows="1"><Column ss:AutoFitWidth="0" ss:Width="138"/><Column ss:AutoFitWidth="0" ss:Width="58"/><Column ss:AutoFitWidth="0" ss:Width="58"/><Row></Row><Row><Cell ss:StyleID="s31"><Data ss:Type="String"></Data></Cell><Cell ss:StyleID="s21"><Data ss:Type="String">(1)</Data></Cell><Cell ss:StyleID="s21"><Data ss:Type="String">(2)</Data></Cell></Row><Row><Cell ss:StyleID="s32"><Data ss:Type="String">VARIABLES</Data></Cell><Cell ss:StyleID="s22"><Data ss:Type="String">SocialComplexityDummy</Data></Cell><Cell ss:StyleID="s22"><Data ss:Type="String">EconomicComplexityDummy</Data></Cell></Row><Row><Cell ss:StyleID="s31"><Data ss:Type="String"></Data></Cell><Cell ss:StyleID="s21"><Data ss:Type="String"></Data></Cell><Cell ss:StyleID="s21"><Data ss:Type="String"></Data></Cell></Row><Row><Cell ss:StyleID="s32"><Data ss:Type="String">GameTypeComplexityDummy</Data></Cell><Cell ss:StyleID="s22"><Data ss:Type="String">-0.0522</Data></Cell><Cell ss:StyleID="s22"><Data ss:Type="String">-0.180</Data></Cell></Row><Row><Cell ss:StyleID="s32"><Data ss:Type="String"></Data></Cell><Cell ss:StyleID="s22"><Data ss:Type="String">(0.110)</Data></Cell><Cell ss:StyleID="s22"><Data ss:Type="String">(0.112)</Data></Cell></Row><Row><Cell ss:StyleID="s32"><Data ss:Type="String">Constant</Data></Cell><Cell ss:StyleID="s22"><Data ss:Type="String">0.400***</Data></Cell><Cell ss:StyleID="s22"><Data ss:Type="String">0.571***</Data></Cell></Row><Row><Cell ss:StyleID="s32"><Data ss:Type="String"></Data></Cell><Cell ss:StyleID="s22"><Data ss:Type="String">(0.0838)</Data></Cell><Cell ss:StyleID="s22"><Data ss:Type="String">(0.0847)</Data></Cell></Row><Row><Cell ss:StyleID="s32"><Data ss:Type="String"></Data></Cell><Cell ss:StyleID="s22"><Data ss:Type="String"></Data></Cell><Cell ss:StyleID="s22"><Data ss:Type="String"></Data></Cell></Row><Row><Cell ss:StyleID="s32"><Data ss:Type="String">Observations</Data></Cell><Cell ss:StyleID="s22"><Data ss:Type="String">81</Data></Cell><Cell ss:StyleID="s22"><Data ss:Type="String">81</Data></Cell></Row><Row><Cell ss:StyleID="s33"><Data ss:Type="String">R-squared</Data></Cell><Cell ss:StyleID="s23"><Data ss:Type="String">0.003</Data></Cell><Cell ss:StyleID="s23"><Data ss:Type="String">0.032</Data></Cell></Row><Row><Cell ss:StyleID="s24"><Data ss:Type="String">Robust standard errors in parentheses</Data></Cell></Row><Row><Cell ss:StyleID="s24"><Data ss:Type="String">*** p&lt;0.01, ** p&lt;0.05, * p&lt;0.1</Data></Cell></Row></Table><WorksheetOptions xmlns="urn:schemas-microsoft-com:office:excel"><ProtectedObjects>False</ProtectedObjects><ProtectedScenarios>False</ProtectedScenarios></WorksheetOptions></Worksheet></Workbook>
