# Supplementary material for: Mancala board games and origins of entrepreneurship in Africa
Source: PLoS One. 2020 Oct 15;15(10):e0240790. doi: 10.1371/journal.pone.0240790 (PMC7561206; doi:10.1371/journal.pone.0240790)
Supplement: S1 File — This zip file contains the underlying datasets, R code and the STATA do-file used to replicate the results of the manuscript. (ZIP) [file pone.0240790.s004.zip › replicationfiles/tables/TA1_panelB_Baseline_controls.txt]

	(1)	(2)
VARIABLES	SocialComplexityDummy	EconomicComplexityDummy
GameTypeComplexityDummy	0.00806	-0.118
	(0.117)	(0.114)
SlaveTrade	0.280**	0.227*
	(0.116)	(0.129)
AgDependenceDummy	-0.00976	0.190
	(0.120)	(0.124)
Constant	0.141	0.228*
	(0.148)	(0.133)
Observations	76	76
R-squared	0.050	0.107
Robust standard errors in parentheses
*** p<0.01, ** p<0.05, * p<0.1
