# Supplementary material for: Mancala board games and origins of entrepreneurship in Africa
Source: PLoS One. 2020 Oct 15;15(10):e0240790. doi: 10.1371/journal.pone.0240790 (PMC7561206; doi:10.1371/journal.pone.0240790)
Supplement: S1 File — This zip file contains the underlying datasets, R code and the STATA do-file used to replicate the results of the manuscript. (ZIP) [file pone.0240790.s004.zip › replicationfiles/tables/TA2_panelA_Baseline_no_controls.txt]

	(1)	(2)	(3)	(4)	(5)
VARIABLES	occupationdummy	occupationdummy	occupationdummy	occupationdummy	occupationdummy
1.GameTypeComplexityDummy				0.00695	0.00976
				(0.0405)	(0.0398)
frac_ethnicity_in_district		0.0859***	0.137***	0.186***	0.187***
		(0.0317)	(0.0269)	(0.0362)	(0.0360)
0b.GameTypeComplexityDummy#co.frac_ethnicity_in_district				0	0
				(0)	(0)
1.GameTypeComplexityDummy#c.frac_ethnicity_in_district				-0.0987*	-0.0997*
				(0.0513)	(0.0514)
Islam		-0.0709*	-0.0452**	-0.0459**	-0.0332
		(0.0361)	(0.0196)	(0.0198)	(0.0454)
0b.GameTypeComplexityDummy#co.Islam					0
					(0)
1.GameTypeComplexityDummy#c.Islam					-0.0173
					(0.0466)
age		0.00127	0.00174	0.00170	0.00173
		(0.00248)	(0.00226)	(0.00227)	(0.00227)
age2		2.49e-05	2.61e-05	2.64e-05	2.60e-05
		(2.66e-05)	(2.42e-05)	(2.42e-05)	(2.43e-05)
male		0.126***	0.120***	0.120***	0.120***
		(0.0389)	(0.0383)	(0.0386)	(0.0385)
distsea		9.70e-05	2.63e-06	1.24e-05	1.24e-05
		(6.19e-05)	(6.63e-05)	(6.63e-05)	(6.63e-05)
ln_init_pop_density		-0.0305*	-0.00277	0.000182	0.000238
		(0.0164)	(0.0113)	(0.0115)	(0.0115)
1.urban_dum		-0.373***	-0.353***	-0.352***	-0.353***
		(0.0398)	(0.0423)	(0.0427)	(0.0428)
1.education		-0.0681	-0.144**	-0.146**	-0.147**
		(0.0793)	(0.0602)	(0.0603)	(0.0607)
2.education		-0.0244	-0.0479*	-0.0509*	-0.0508*
		(0.0289)	(0.0255)	(0.0259)	(0.0258)
3.education		-0.0771**	-0.105***	-0.107***	-0.107***
		(0.0290)	(0.0249)	(0.0247)	(0.0247)
4.education		-0.144***	-0.141***	-0.144***	-0.144***
		(0.0290)	(0.0280)	(0.0275)	(0.0274)
5.education		-0.293***	-0.245***	-0.247***	-0.247***
		(0.0271)	(0.0294)	(0.0292)	(0.0292)
6.education		-0.401***	-0.341***	-0.344***	-0.344***
		(0.0478)	(0.0482)	(0.0490)	(0.0489)
7.education		-0.234*	-0.197*	-0.192	-0.192*
		(0.123)	(0.115)	(0.114)	(0.114)
8.education		-0.342***	-0.302***	-0.308***	-0.308***
		(0.0601)	(0.0583)	(0.0562)	(0.0562)
9.education		-0.500***	-0.504***	-0.517***	-0.516***
		(0.103)	(0.0980)	(0.101)	(0.101)
SlaveTrade		-0.0141	0.00329	-0.000538	0.000320
		(0.0292)	(0.0335)	(0.0339)	(0.0337)
AgDependenceDummy		-0.0244	-0.00404	-0.00348	-0.00403
		(0.0367)	(0.0355)	(0.0358)	(0.0359)
2.isocodef			0.589***	0.574***	0.572***
			(0.0801)	(0.0795)	(0.0804)
3.isocodef			0.0354	0.0315	0.0309
			(0.0301)	(0.0317)	(0.0317)
4.isocodef			0.0130	0.00627	0.00655
			(0.0450)	(0.0457)	(0.0458)
5.isocodef			0.221***	0.232***	0.230***
			(0.0211)	(0.0234)	(0.0237)
6.isocodef			-0.0582	-0.0688	-0.0806
			(0.0727)	(0.0749)	(0.0856)
7.isocodef			0.444***	0.452***	0.452***
			(0.0793)	(0.0781)	(0.0785)
8.isocodef			0.260***	0.265***	0.266***
			(0.0389)	(0.0392)	(0.0386)
9.isocodef			0.325***	0.327***	0.326***
			(0.103)	(0.102)	(0.102)
10.isocodef			-0.0183	-0.0169	-0.0169
			(0.0312)	(0.0305)	(0.0304)
11.isocodef			0.284***	0.287***	0.285***
			(0.0379)	(0.0388)	(0.0403)
12.isocodef			0.234***	0.230***	0.229***
			(0.0505)	(0.0497)	(0.0500)
13.isocodef			-0.253***	-0.256***	-0.256***
			(0.0432)	(0.0452)	(0.0452)
14.isocodef			0.145**	0.149**	0.148**
			(0.0654)	(0.0694)	(0.0700)
GameTypeComplexityDummy	0.0548	0.0191	-0.0589**
	(0.0596)	(0.0441)	(0.0263)
Constant	0.651***	0.728***	0.511***	0.471***	0.469***
	(0.0362)	(0.0823)	(0.0845)	(0.0881)	(0.0865)
Observations	3,576	2,917	2,917	2,917	2,917
R-squared	0.003	0.307	0.349	0.350	0.350
Robust standard errors in parentheses
*** p<0.01, ** p<0.05, * p<0.1
