# Supplementary material for: Mancala board games and origins of entrepreneurship in Africa
Source: PLoS One. 2020 Oct 15;15(10):e0240790. doi: 10.1371/journal.pone.0240790 (PMC7561206; doi:10.1371/journal.pone.0240790)
Supplement: S1 File — This zip file contains the underlying datasets, R code and the STATA do-file used to replicate the results of the manuscript. (ZIP) [file pone.0240790.s004.zip › replicationfiles/tables/TA2_panelA_Baseline_no_controls.xls]

<?xml version="1.0" encoding="US-ASCII" standalone="yes"?><?mso-application progid="Excel.Sheet"?><Workbook xmlns="urn:schemas-microsoft-com:office:spreadsheet" xmlns:o="urn:schemas-microsoft-com:office:office" xmlns:x="urn:schemas-microsoft-com:office:excel" xmlns:ss="urn:schemas-microsoft-com:office:spreadsheet" xmlns:html="http://www.w3.org/TR/REC-html40"><DocumentProperties xmlns="urn:schemas-microsoft-com:office:office"><Author></Author><LastAuthor></LastAuthor><Created></Created><LastSaved></LastSaved><Company></Company><Version></Version></DocumentProperties><ExcelWorkbook  xmlns="urn:schemas-microsoft-com:office:excel"><ProtectStructure>False</ProtectStructure><ProtectWindows>False</ProtectWindows></ExcelWorkbook><Styles><Style ss:ID="Default" ss:Name="Normal"><Alignment ss:Vertical="Bottom"/><Borders/><Font ss:FontName="Calibri" ss:Size="10"/><Interior/><NumberFormat/><Protection/></Style><Style ss:ID="s1"><Font ss:FontName="Calibri" ss:Bold="1" ss:Size="12"/><NumberFormat/></Style><Style ss:ID="s21"><Alignment ss:Horizontal="Center" ss:Vertical="Bottom"/><NumberFormat/><Font ss:FontName="Calibri" ss:Size="10"/><Borders><Border ss:Position="Top" ss:LineStyle="Continuous" ss:Weight="1"/></Borders></Style><Style ss:ID="s22"><Alignment ss:Horizontal="Center" ss:Vertical="Bottom"/><Font ss:FontName="Calibri" ss:Size="10"/><NumberFormat/></Style><Style ss:ID="s23"><Alignment ss:Horizontal="Center" ss:Vertical="Bottom"/><NumberFormat/><Font ss:FontName="Calibri" ss:Size="10"/><Borders><Border ss:Position="Bottom" ss:LineStyle="Continuous" ss:Weight="1"/></Borders></Style><Style ss:ID="s24"><Font ss:FontName="Calibri" ss:Size="10"/><NumberFormat/></Style><Style ss:ID="s31"><Font ss:FontName="Calibri" ss:Size="10"/><Borders><Border ss:Position="Top" ss:LineStyle="Continuous" ss:Weight="1"/></Borders></Style><Style ss:ID="s32"><Font ss:FontName="Calibri" ss:Size="10"/><Borders/></Style><Style ss:ID="s33"><Font ss:FontName="Calibri" ss:Size="10"/><Borders><Border ss:Position="Bottom" ss:LineStyle="Continuous" ss:Weight="1"/></Borders></Style></Styles><Names></Names><Worksheet ss:Name="Sheet1"><Table ss:ExpandedColumnCount="6" ss:ExpandedRowCount="87" x:FullColumns="1" x:FullRows="1"><Column ss:AutoFitWidth="0" ss:Width="325"/><Column ss:AutoFitWidth="0" ss:Width="58"/><Column ss:AutoFitWidth="0" ss:Width="58"/><Column ss:AutoFitWidth="0" ss:Width="58"/><Column ss:AutoFitWidth="0" ss:Width="58"/><Column ss:AutoFitWidth="0" ss:Width="58"/><Row></Row><Row><Cell ss:StyleID="s31"><Data ss:Type="String"></Data></Cell><Cell ss:StyleID="s21"><Data ss:Type="String">(1)</Data></Cell><Cell ss:StyleID="s21"><Data ss:Type="String">(2)</Data></Cell><Cell ss:StyleID="s21"><Data ss:Type="String">(3)</Data></Cell><Cell ss:StyleID="s21"><Data ss:Type="String">(4)</Data></Cell><Cell ss:StyleID="s21"><Data ss:Type="String">(5)</Data></Cell></Row><Row><Cell ss:StyleID="s32"><Data ss:Type="String">VARIABLES</Data></Cell><Cell ss:StyleID="s22"><Data ss:Type="String">occupationdummy</Data></Cell><Cell ss:StyleID="s22"><Data ss:Type="String">occupationdummy</Data></Cell><Cell ss:StyleID="s22"><Data ss:Type="String">occupationdummy</Data></Cell><Cell ss:StyleID="s22"><Data ss:Type="String">occupationdummy</Data></Cell><Cell ss:StyleID="s22"><Data ss:Type="String">occupationdummy</Data></Cell></Row><Row><Cell ss:StyleID="s31"><Data ss:Type="String"></Data></Cell><Cell ss:StyleID="s21"><Data ss:Type="String"></Data></Cell><Cell ss:StyleID="s21"><Data ss:Type="String"></Data></Cell><Cell ss:StyleID="s21"><Data ss:Type="String"></Data></Cell><Cell ss:StyleID="s21"><Data ss:Type="String"></Data></Cell><Cell ss:StyleID="s21"><Data ss:Type="String"></Data></Cell></Row><Row><Cell ss:StyleID="s32"><Data ss:Type="String">1.GameTypeComplexityDummy</Data></Cell><Cell ss:StyleID="s22"><Data ss:Type="String"></Data></Cell><Cell ss:StyleID="s22"><Data ss:Type="String"></Data></Cell><Cell ss:StyleID="s22"><Data ss:Type="String"></Data></Cell><Cell ss:StyleID="s22"><Data ss:Type="String">0.00695</Data></Cell><Cell ss:StyleID="s22"><Data ss:Type="String">0.00976</Data></Cell></Row><Row><Cell ss:StyleID="s32"><Data ss:Type="String"></Data></Cell><Cell ss:StyleID="s22"><Data ss:Type="String"></Data></Cell><Cell ss:StyleID="s22"><Data ss:Type="String"></Data></Cell><Cell ss:StyleID="s22"><Data ss:Type="String"></Data></Cell><Cell ss:StyleID="s22"><Data ss:Type="String">(0.0405)</Data></Cell><Cell ss:StyleID="s22"><Data ss:Type="String">(0.0398)</Data></Cell></Row><Row><Cell ss:StyleID="s32"><Data ss:Type="String">frac_ethnicity_in_district</Data></Cell><Cell ss:StyleID="s22"><Data ss:Type="String"></Data></Cell><Cell ss:StyleID="s22"><Data ss:Type="String">0.0859***</Data></Cell><Cell ss:StyleID="s22"><Data ss:Type="String">0.137***</Data></Cell><Cell ss:StyleID="s22"><Data ss:Type="String">0.186***</Data></Cell><Cell ss:StyleID="s22"><Data ss:Type="String">0.187***</Data></Cell></Row><Row><Cell ss:StyleID="s32"><Data ss:Type="String"></Data></Cell><Cell ss:StyleID="s22"><Data ss:Type="String"></Data></Cell><Cell ss:StyleID="s22"><Data ss:Type="String">(0.0317)</Data></Cell><Cell ss:StyleID="s22"><Data ss:Type="String">(0.0269)</Data></Cell><Cell ss:StyleID="s22"><Data ss:Type="String">(0.0362)</Data></Cell><Cell ss:StyleID="s22"><Data ss:Type="String">(0.0360)</Data></Cell></Row><Row><Cell ss:StyleID="s32"><Data ss:Type="String">0b.GameTypeComplexityDummy#co.frac_ethnicity_in_district</Data></Cell><Cell ss:StyleID="s22"><Data ss:Type="String"></Data></Cell><Cell ss:StyleID="s22"><Data ss:Type="String"></Data></Cell><Cell ss:StyleID="s22"><Data ss:Type="String"></Data></Cell><Cell ss:StyleID="s22"><Data ss:Type="String">0</Data></Cell><Cell ss:StyleID="s22"><Data ss:Type="String">0</Data></Cell></Row><Row><Cell ss:StyleID="s32"><Data ss:Type="String"></Data></Cell><Cell ss:StyleID="s22"><Data ss:Type="String"></Data></Cell><Cell ss:StyleID="s22"><Data ss:Type="String"></Data></Cell><Cell ss:StyleID="s22"><Data ss:Type="String"></Data></Cell><Cell ss:StyleID="s22"><Data ss:Type="String">(0)</Data></Cell><Cell ss:StyleID="s22"><Data ss:Type="String">(0)</Data></Cell></Row><Row><Cell ss:StyleID="s32"><Data ss:Type="String">1.GameTypeComplexityDummy#c.frac_ethnicity_in_district</Data></Cell><Cell ss:StyleID="s22"><Data ss:Type="String"></Data></Cell><Cell ss:StyleID="s22"><Data ss:Type="String"></Data></Cell><Cell ss:StyleID="s22"><Data ss:Type="String"></Data></Cell><Cell ss:StyleID="s22"><Data ss:Type="String">-0.0987*</Data></Cell><Cell ss:StyleID="s22"><Data ss:Type="String">-0.0997*</Data></Cell></Row><Row><Cell ss:StyleID="s32"><Data ss:Type="String"></Data></Cell><Cell ss:StyleID="s22"><Data ss:Type="String"></Data></Cell><Cell ss:StyleID="s22"><Data ss:Type="String"></Data></Cell><Cell ss:StyleID="s22"><Data ss:Type="String"></Data></Cell><Cell ss:StyleID="s22"><Data ss:Type="String">(0.0513)</Data></Cell><Cell ss:StyleID="s22"><Data ss:Type="String">(0.0514)</Data></Cell></Row><Row><Cell ss:StyleID="s32"><Data ss:Type="String">Islam</Data></Cell><Cell ss:StyleID="s22"><Data ss:Type="String"></Data></Cell><Cell ss:StyleID="s22"><Data ss:Type="String">-0.0709*</Data></Cell><Cell ss:StyleID="s22"><Data ss:Type="String">-0.0452**</Data></Cell><Cell ss:StyleID="s22"><Data ss:Type="String">-0.0459**</Data></Cell><Cell ss:StyleID="s22"><Data ss:Type="String">-0.0332</Data></Cell></Row><Row><Cell ss:StyleID="s32"><Data ss:Type="String"></Data></Cell><Cell ss:StyleID="s22"><Data ss:Type="String"></Data></Cell><Cell ss:StyleID="s22"><Data ss:Type="String">(0.0361)</Data></Cell><Cell ss:StyleID="s22"><Data ss:Type="String">(0.0196)</Data></Cell><Cell ss:StyleID="s22"><Data ss:Type="String">(0.0198)</Data></Cell><Cell ss:StyleID="s22"><Data ss:Type="String">(0.0454)</Data></Cell></Row><Row><Cell ss:StyleID="s32"><Data ss:Type="String">0b.GameTypeComplexityDummy#co.Islam</Data></Cell><Cell ss:StyleID="s22"><Data ss:Type="String"></Data></Cell><Cell ss:StyleID="s22"><Data ss:Type="String"></Data></Cell><Cell ss:StyleID="s22"><Data ss:Type="String"></Data></Cell><Cell ss:StyleID="s22"><Data ss:Type="String"></Data></Cell><Cell ss:StyleID="s22"><Data ss:Type="String">0</Data></Cell></Row><Row><Cell ss:StyleID="s32"><Data ss:Type="String"></Data></Cell><Cell ss:StyleID="s22"><Data ss:Type="String"></Data></Cell><Cell ss:StyleID="s22"><Data ss:Type="String"></Data></Cell><Cell ss:StyleID="s22"><Data ss:Type="String"></Data></Cell><Cell ss:StyleID="s22"><Data ss:Type="String"></Data></Cell><Cell ss:StyleID="s22"><Data ss:Type="String">(0)</Data></Cell></Row><Row><Cell ss:StyleID="s32"><Data ss:Type="String">1.GameTypeComplexityDummy#c.Islam</Data></Cell><Cell ss:StyleID="s22"><Data ss:Type="String"></Data></Cell><Cell ss:StyleID="s22"><Data ss:Type="String"></Data></Cell><Cell ss:StyleID="s22"><Data ss:Type="String"></Data></Cell><Cell ss:StyleID="s22"><Data ss:Type="String"></Data></Cell><Cell ss:StyleID="s22"><Data ss:Type="String">-0.0173</Data></Cell></Row><Row><Cell ss:StyleID="s32"><Data ss:Type="String"></Data></Cell><Cell ss:StyleID="s22"><Data ss:Type="String"></Data></Cell><Cell ss:StyleID="s22"><Data ss:Type="String"></Data></Cell><Cell ss:StyleID="s22"><Data ss:Type="String"></Data></Cell><Cell ss:StyleID="s22"><Data ss:Type="String"></Data></Cell><Cell ss:StyleID="s22"><Data ss:Type="String">(0.0466)</Data></Cell></Row><Row><Cell ss:StyleID="s32"><Data ss:Type="String">age</Data></Cell><Cell ss:StyleID="s22"><Data ss:Type="String"></Data></Cell><Cell ss:StyleID="s22"><Data ss:Type="String">0.00127</Data></Cell><Cell ss:StyleID="s22"><Data ss:Type="String">0.00174</Data></Cell><Cell ss:StyleID="s22"><Data ss:Type="String">0.00170</Data></Cell><Cell ss:StyleID="s22"><Data ss:Type="String">0.00173</Data></Cell></Row><Row><Cell ss:StyleID="s32"><Data ss:Type="String"></Data></Cell><Cell ss:StyleID="s22"><Data ss:Type="String"></Data></Cell><Cell ss:StyleID="s22"><Data ss:Type="String">(0.00248)</Data></Cell><Cell ss:StyleID="s22"><Data ss:Type="String">(0.00226)</Data></Cell><Cell ss:StyleID="s22"><Data ss:Type="String">(0.00227)</Data></Cell><Cell ss:StyleID="s22"><Data ss:Type="String">(0.00227)</Data></Cell></Row><Row><Cell ss:StyleID="s32"><Data ss:Type="String">age2</Data></Cell><Cell ss:StyleID="s22"><Data ss:Type="String"></Data></Cell><Cell ss:StyleID="s22"><Data ss:Type="String">2.49e-05</Data></Cell><Cell ss:StyleID="s22"><Data ss:Type="String">2.61e-05</Data></Cell><Cell ss:StyleID="s22"><Data ss:Type="String">2.64e-05</Data></Cell><Cell ss:StyleID="s22"><Data ss:Type="String">2.60e-05</Data></Cell></Row><Row><Cell ss:StyleID="s32"><Data ss:Type="String"></Data></Cell><Cell ss:StyleID="s22"><Data ss:Type="String"></Data></Cell><Cell ss:StyleID="s22"><Data ss:Type="String">(2.66e-05)</Data></Cell><Cell ss:StyleID="s22"><Data ss:Type="String">(2.42e-05)</Data></Cell><Cell ss:StyleID="s22"><Data ss:Type="String">(2.42e-05)</Data></Cell><Cell ss:StyleID="s22"><Data ss:Type="String">(2.43e-05)</Data></Cell></Row><Row><Cell ss:StyleID="s32"><Data ss:Type="String">male</Data></Cell><Cell ss:StyleID="s22"><Data ss:Type="String"></Data></Cell><Cell ss:StyleID="s22"><Data ss:Type="String">0.126***</Data></Cell><Cell ss:StyleID="s22"><Data ss:Type="String">0.120***</Data></Cell><Cell ss:StyleID="s22"><Data ss:Type="String">0.120***</Data></Cell><Cell ss:StyleID="s22"><Data ss:Type="String">0.120***</Data></Cell></Row><Row><Cell ss:StyleID="s32"><Data ss:Type="String"></Data></Cell><Cell ss:StyleID="s22"><Data ss:Type="String"></Data></Cell><Cell ss:StyleID="s22"><Data ss:Type="String">(0.0389)</Data></Cell><Cell ss:StyleID="s22"><Data ss:Type="String">(0.0383)</Data></Cell><Cell ss:StyleID="s22"><Data ss:Type="String">(0.0386)</Data></Cell><Cell ss:StyleID="s22"><Data ss:Type="String">(0.0385)</Data></Cell></Row><Row><Cell ss:StyleID="s32"><Data ss:Type="String">distsea</Data></Cell><Cell ss:StyleID="s22"><Data ss:Type="String"></Data></Cell><Cell ss:StyleID="s22"><Data ss:Type="String">9.70e-05</Data></Cell><Cell ss:StyleID="s22"><Data ss:Type="String">2.63e-06</Data></Cell><Cell ss:StyleID="s22"><Data ss:Type="String">1.24e-05</Data></Cell><Cell ss:StyleID="s22"><Data ss:Type="String">1.24e-05</Data></Cell></Row><Row><Cell ss:StyleID="s32"><Data ss:Type="String"></Data></Cell><Cell ss:StyleID="s22"><Data ss:Type="String"></Data></Cell><Cell ss:StyleID="s22"><Data ss:Type="String">(6.19e-05)</Data></Cell><Cell ss:StyleID="s22"><Data ss:Type="String">(6.63e-05)</Data></Cell><Cell ss:StyleID="s22"><Data ss:Type="String">(6.63e-05)</Data></Cell><Cell ss:StyleID="s22"><Data ss:Type="String">(6.63e-05)</Data></Cell></Row><Row><Cell ss:StyleID="s32"><Data ss:Type="String">ln_init_pop_density</Data></Cell><Cell ss:StyleID="s22"><Data ss:Type="String"></Data></Cell><Cell ss:StyleID="s22"><Data ss:Type="String">-0.0305*</Data></Cell><Cell ss:StyleID="s22"><Data ss:Type="String">-0.00277</Data></Cell><Cell ss:StyleID="s22"><Data ss:Type="String">0.000182</Data></Cell><Cell ss:StyleID="s22"><Data ss:Type="String">0.000238</Data></Cell></Row><Row><Cell ss:StyleID="s32"><Data ss:Type="String"></Data></Cell><Cell ss:StyleID="s22"><Data ss:Type="String"></Data></Cell><Cell ss:StyleID="s22"><Data ss:Type="String">(0.0164)</Data></Cell><Cell ss:StyleID="s22"><Data ss:Type="String">(0.0113)</Data></Cell><Cell ss:StyleID="s22"><Data ss:Type="String">(0.0115)</Data></Cell><Cell ss:StyleID="s22"><Data ss:Type="String">(0.0115)</Data></Cell></Row><Row><Cell ss:StyleID="s32"><Data ss:Type="String">1.urban_dum</Data></Cell><Cell ss:StyleID="s22"><Data ss:Type="String"></Data></Cell><Cell ss:StyleID="s22"><Data ss:Type="String">-0.373***</Data></Cell><Cell ss:StyleID="s22"><Data ss:Type="String">-0.353***</Data></Cell><Cell ss:StyleID="s22"><Data ss:Type="String">-0.352***</Data></Cell><Cell ss:StyleID="s22"><Data ss:Type="String">-0.353***</Data></Cell></Row><Row><Cell ss:StyleID="s32"><Data ss:Type="String"></Data></Cell><Cell ss:StyleID="s22"><Data ss:Type="String"></Data></Cell><Cell ss:StyleID="s22"><Data ss:Type="String">(0.0398)</Data></Cell><Cell ss:StyleID="s22"><Data ss:Type="String">(0.0423)</Data></Cell><Cell ss:StyleID="s22"><Data ss:Type="String">(0.0427)</Data></Cell><Cell ss:StyleID="s22"><Data ss:Type="String">(0.0428)</Data></Cell></Row><Row><Cell ss:StyleID="s32"><Data ss:Type="String">1.education</Data></Cell><Cell ss:StyleID="s22"><Data ss:Type="String"></Data></Cell><Cell ss:StyleID="s22"><Data ss:Type="String">-0.0681</Data></Cell><Cell ss:StyleID="s22"><Data ss:Type="String">-0.144**</Data></Cell><Cell ss:StyleID="s22"><Data ss:Type="String">-0.146**</Data></Cell><Cell ss:StyleID="s22"><Data ss:Type="String">-0.147**</Data></Cell></Row><Row><Cell ss:StyleID="s32"><Data ss:Type="String"></Data></Cell><Cell ss:StyleID="s22"><Data ss:Type="String"></Data></Cell><Cell ss:StyleID="s22"><Data ss:Type="String">(0.0793)</Data></Cell><Cell ss:StyleID="s22"><Data ss:Type="String">(0.0602)</Data></Cell><Cell ss:StyleID="s22"><Data ss:Type="String">(0.0603)</Data></Cell><Cell ss:StyleID="s22"><Data ss:Type="String">(0.0607)</Data></Cell></Row><Row><Cell ss:StyleID="s32"><Data ss:Type="String">2.education</Data></Cell><Cell ss:StyleID="s22"><Data ss:Type="String"></Data></Cell><Cell ss:StyleID="s22"><Data ss:Type="String">-0.0244</Data></Cell><Cell ss:StyleID="s22"><Data ss:Type="String">-0.0479*</Data></Cell><Cell ss:StyleID="s22"><Data ss:Type="String">-0.0509*</Data></Cell><Cell ss:StyleID="s22"><Data ss:Type="String">-0.0508*</Data></Cell></Row><Row><Cell ss:StyleID="s32"><Data ss:Type="String"></Data></Cell><Cell ss:StyleID="s22"><Data ss:Type="String"></Data></Cell><Cell ss:StyleID="s22"><Data ss:Type="String">(0.0289)</Data></Cell><Cell ss:StyleID="s22"><Data ss:Type="String">(0.0255)</Data></Cell><Cell ss:StyleID="s22"><Data ss:Type="String">(0.0259)</Data></Cell><Cell ss:StyleID="s22"><Data ss:Type="String">(0.0258)</Data></Cell></Row><Row><Cell ss:StyleID="s32"><Data ss:Type="String">3.education</Data></Cell><Cell ss:StyleID="s22"><Data ss:Type="String"></Data></Cell><Cell ss:StyleID="s22"><Data ss:Type="String">-0.0771**</Data></Cell><Cell ss:StyleID="s22"><Data ss:Type="String">-0.105***</Data></Cell><Cell ss:StyleID="s22"><Data ss:Type="String">-0.107***</Data></Cell><Cell ss:StyleID="s22"><Data ss:Type="String">-0.107***</Data></Cell></Row><Row><Cell ss:StyleID="s32"><Data ss:Type="String"></Data></Cell><Cell ss:StyleID="s22"><Data ss:Type="String"></Data></Cell><Cell ss:StyleID="s22"><Data ss:Type="String">(0.0290)</Data></Cell><Cell ss:StyleID="s22"><Data ss:Type="String">(0.0249)</Data></Cell><Cell ss:StyleID="s22"><Data ss:Type="String">(0.0247)</Data></Cell><Cell ss:StyleID="s22"><Data ss:Type="String">(0.0247)</Data></Cell></Row><Row><Cell ss:StyleID="s32"><Data ss:Type="String">4.education</Data></Cell><Cell ss:StyleID="s22"><Data ss:Type="String"></Data></Cell><Cell ss:StyleID="s22"><Data ss:Type="String">-0.144***</Data></Cell><Cell ss:StyleID="s22"><Data ss:Type="String">-0.141***</Data></Cell><Cell ss:StyleID="s22"><Data ss:Type="String">-0.144***</Data></Cell><Cell ss:StyleID="s22"><Data ss:Type="String">-0.144***</Data></Cell></Row><Row><Cell ss:StyleID="s32"><Data ss:Type="String"></Data></Cell><Cell ss:StyleID="s22"><Data ss:Type="String"></Data></Cell><Cell ss:StyleID="s22"><Data ss:Type="String">(0.0290)</Data></Cell><Cell ss:StyleID="s22"><Data ss:Type="String">(0.0280)</Data></Cell><Cell ss:StyleID="s22"><Data ss:Type="String">(0.0275)</Data></Cell><Cell ss:StyleID="s22"><Data ss:Type="String">(0.0274)</Data></Cell></Row><Row><Cell ss:StyleID="s32"><Data ss:Type="String">5.education</Data></Cell><Cell ss:StyleID="s22"><Data ss:Type="String"></Data></Cell><Cell ss:StyleID="s22"><Data ss:Type="String">-0.293***</Data></Cell><Cell ss:StyleID="s22"><Data ss:Type="String">-0.245***</Data></Cell><Cell ss:StyleID="s22"><Data ss:Type="String">-0.247***</Data></Cell><Cell ss:StyleID="s22"><Data ss:Type="String">-0.247***</Data></Cell></Row><Row><Cell ss:StyleID="s32"><Data ss:Type="String"></Data></Cell><Cell ss:StyleID="s22"><Data ss:Type="String"></Data></Cell><Cell ss:StyleID="s22"><Data ss:Type="String">(0.0271)</Data></Cell><Cell ss:StyleID="s22"><Data ss:Type="String">(0.0294)</Data></Cell><Cell ss:StyleID="s22"><Data ss:Type="String">(0.0292)</Data></Cell><Cell ss:StyleID="s22"><Data ss:Type="String">(0.0292)</Data></Cell></Row><Row><Cell ss:StyleID="s32"><Data ss:Type="String">6.education</Data></Cell><Cell ss:StyleID="s22"><Data ss:Type="String"></Data></Cell><Cell ss:StyleID="s22"><Data ss:Type="String">-0.401***</Data></Cell><Cell ss:StyleID="s22"><Data ss:Type="String">-0.341***</Data></Cell><Cell ss:StyleID="s22"><Data ss:Type="String">-0.344***</Data></Cell><Cell ss:StyleID="s22"><Data ss:Type="String">-0.344***</Data></Cell></Row><Row><Cell ss:StyleID="s32"><Data ss:Type="String"></Data></Cell><Cell ss:StyleID="s22"><Data ss:Type="String"></Data></Cell><Cell ss:StyleID="s22"><Data ss:Type="String">(0.0478)</Data></Cell><Cell ss:StyleID="s22"><Data ss:Type="String">(0.0482)</Data></Cell><Cell ss:StyleID="s22"><Data ss:Type="String">(0.0490)</Data></Cell><Cell ss:StyleID="s22"><Data ss:Type="String">(0.0489)</Data></Cell></Row><Row><Cell ss:StyleID="s32"><Data ss:Type="String">7.education</Data></Cell><Cell ss:StyleID="s22"><Data ss:Type="String"></Data></Cell><Cell ss:StyleID="s22"><Data ss:Type="String">-0.234*</Data></Cell><Cell ss:StyleID="s22"><Data ss:Type="String">-0.197*</Data></Cell><Cell ss:StyleID="s22"><Data ss:Type="String">-0.192</Data></Cell><Cell ss:StyleID="s22"><Data ss:Type="String">-0.192*</Data></Cell></Row><Row><Cell ss:StyleID="s32"><Data ss:Type="String"></Data></Cell><Cell ss:StyleID="s22"><Data ss:Type="String"></Data></Cell><Cell ss:StyleID="s22"><Data ss:Type="String">(0.123)</Data></Cell><Cell ss:StyleID="s22"><Data ss:Type="String">(0.115)</Data></Cell><Cell ss:StyleID="s22"><Data ss:Type="String">(0.114)</Data></Cell><Cell ss:StyleID="s22"><Data ss:Type="String">(0.114)</Data></Cell></Row><Row><Cell ss:StyleID="s32"><Data ss:Type="String">8.education</Data></Cell><Cell ss:StyleID="s22"><Data ss:Type="String"></Data></Cell><Cell ss:StyleID="s22"><Data ss:Type="String">-0.342***</Data></Cell><Cell ss:StyleID="s22"><Data ss:Type="String">-0.302***</Data></Cell><Cell ss:StyleID="s22"><Data ss:Type="String">-0.308***</Data></Cell><Cell ss:StyleID="s22"><Data ss:Type="String">-0.308***</Data></Cell></Row><Row><Cell ss:StyleID="s32"><Data ss:Type="String"></Data></Cell><Cell ss:StyleID="s22"><Data ss:Type="String"></Data></Cell><Cell ss:StyleID="s22"><Data ss:Type="String">(0.0601)</Data></Cell><Cell ss:StyleID="s22"><Data ss:Type="String">(0.0583)</Data></Cell><Cell ss:StyleID="s22"><Data ss:Type="String">(0.0562)</Data></Cell><Cell ss:StyleID="s22"><Data ss:Type="String">(0.0562)</Data></Cell></Row><Row><Cell ss:StyleID="s32"><Data ss:Type="String">9.education</Data></Cell><Cell ss:StyleID="s22"><Data ss:Type="String"></Data></Cell><Cell ss:StyleID="s22"><Data ss:Type="String">-0.500***</Data></Cell><Cell ss:StyleID="s22"><Data ss:Type="String">-0.504***</Data></Cell><Cell ss:StyleID="s22"><Data ss:Type="String">-0.517***</Data></Cell><Cell ss:StyleID="s22"><Data ss:Type="String">-0.516***</Data></Cell></Row><Row><Cell ss:StyleID="s32"><Data ss:Type="String"></Data></Cell><Cell ss:StyleID="s22"><Data ss:Type="String"></Data></Cell><Cell ss:StyleID="s22"><Data ss:Type="String">(0.103)</Data></Cell><Cell ss:StyleID="s22"><Data ss:Type="String">(0.0980)</Data></Cell><Cell ss:StyleID="s22"><Data ss:Type="String">(0.101)</Data></Cell><Cell ss:StyleID="s22"><Data ss:Type="String">(0.101)</Data></Cell></Row><Row><Cell ss:StyleID="s32"><Data ss:Type="String">SlaveTrade</Data></Cell><Cell ss:StyleID="s22"><Data ss:Type="String"></Data></Cell><Cell ss:StyleID="s22"><Data ss:Type="String">-0.0141</Data></Cell><Cell ss:StyleID="s22"><Data ss:Type="String">0.00329</Data></Cell><Cell ss:StyleID="s22"><Data ss:Type="String">-0.000538</Data></Cell><Cell ss:StyleID="s22"><Data ss:Type="String">0.000320</Data></Cell></Row><Row><Cell ss:StyleID="s32"><Data ss:Type="String"></Data></Cell><Cell ss:StyleID="s22"><Data ss:Type="String"></Data></Cell><Cell ss:StyleID="s22"><Data ss:Type="String">(0.0292)</Data></Cell><Cell ss:StyleID="s22"><Data ss:Type="String">(0.0335)</Data></Cell><Cell ss:StyleID="s22"><Data ss:Type="String">(0.0339)</Data></Cell><Cell ss:StyleID="s22"><Data ss:Type="String">(0.0337)</Data></Cell></Row><Row><Cell ss:StyleID="s32"><Data ss:Type="String">AgDependenceDummy</Data></Cell><Cell ss:StyleID="s22"><Data ss:Type="String"></Data></Cell><Cell ss:StyleID="s22"><Data ss:Type="String">-0.0244</Data></Cell><Cell ss:StyleID="s22"><Data ss:Type="String">-0.00404</Data></Cell><Cell ss:StyleID="s22"><Data ss:Type="String">-0.00348</Data></Cell><Cell ss:StyleID="s22"><Data ss:Type="String">-0.00403</Data></Cell></Row><Row><Cell ss:StyleID="s32"><Data ss:Type="String"></Data></Cell><Cell ss:StyleID="s22"><Data ss:Type="String"></Data></Cell><Cell ss:StyleID="s22"><Data ss:Type="String">(0.0367)</Data></Cell><Cell ss:StyleID="s22"><Data ss:Type="String">(0.0355)</Data></Cell><Cell ss:StyleID="s22"><Data ss:Type="String">(0.0358)</Data></Cell><Cell ss:StyleID="s22"><Data ss:Type="String">(0.0359)</Data></Cell></Row><Row><Cell ss:StyleID="s32"><Data ss:Type="String">2.isocodef</Data></Cell><Cell ss:StyleID="s22"><Data ss:Type="String"></Data></Cell><Cell ss:StyleID="s22"><Data ss:Type="String"></Data></Cell><Cell ss:StyleID="s22"><Data ss:Type="String">0.589***</Data></Cell><Cell ss:StyleID="s22"><Data ss:Type="String">0.574***</Data></Cell><Cell ss:StyleID="s22"><Data ss:Type="String">0.572***</Data></Cell></Row><Row><Cell ss:StyleID="s32"><Data ss:Type="String"></Data></Cell><Cell ss:StyleID="s22"><Data ss:Type="String"></Data></Cell><Cell ss:StyleID="s22"><Data ss:Type="String"></Data></Cell><Cell ss:StyleID="s22"><Data ss:Type="String">(0.0801)</Data></Cell><Cell ss:StyleID="s22"><Data ss:Type="String">(0.0795)</Data></Cell><Cell ss:StyleID="s22"><Data ss:Type="String">(0.0804)</Data></Cell></Row><Row><Cell ss:StyleID="s32"><Data ss:Type="String">3.isocodef</Data></Cell><Cell ss:StyleID="s22"><Data ss:Type="String"></Data></Cell><Cell ss:StyleID="s22"><Data ss:Type="String"></Data></Cell><Cell ss:StyleID="s22"><Data ss:Type="String">0.0354</Data></Cell><Cell ss:StyleID="s22"><Data ss:Type="String">0.0315</Data></Cell><Cell ss:StyleID="s22"><Data ss:Type="String">0.0309</Data></Cell></Row><Row><Cell ss:StyleID="s32"><Data ss:Type="String"></Data></Cell><Cell ss:StyleID="s22"><Data ss:Type="String"></Data></Cell><Cell ss:StyleID="s22"><Data ss:Type="String"></Data></Cell><Cell ss:StyleID="s22"><Data ss:Type="String">(0.0301)</Data></Cell><Cell ss:StyleID="s22"><Data ss:Type="String">(0.0317)</Data></Cell><Cell ss:StyleID="s22"><Data ss:Type="String">(0.0317)</Data></Cell></Row><Row><Cell ss:StyleID="s32"><Data ss:Type="String">4.isocodef</Data></Cell><Cell ss:StyleID="s22"><Data ss:Type="String"></Data></Cell><Cell ss:StyleID="s22"><Data ss:Type="String"></Data></Cell><Cell ss:StyleID="s22"><Data ss:Type="String">0.0130</Data></Cell><Cell ss:StyleID="s22"><Data ss:Type="String">0.00627</Data></Cell><Cell ss:StyleID="s22"><Data ss:Type="String">0.00655</Data></Cell></Row><Row><Cell ss:StyleID="s32"><Data ss:Type="String"></Data></Cell><Cell ss:StyleID="s22"><Data ss:Type="String"></Data></Cell><Cell ss:StyleID="s22"><Data ss:Type="String"></Data></Cell><Cell ss:StyleID="s22"><Data ss:Type="String">(0.0450)</Data></Cell><Cell ss:StyleID="s22"><Data ss:Type="String">(0.0457)</Data></Cell><Cell ss:StyleID="s22"><Data ss:Type="String">(0.0458)</Data></Cell></Row><Row><Cell ss:StyleID="s32"><Data ss:Type="String">5.isocodef</Data></Cell><Cell ss:StyleID="s22"><Data ss:Type="String"></Data></Cell><Cell ss:StyleID="s22"><Data ss:Type="String"></Data></Cell><Cell ss:StyleID="s22"><Data ss:Type="String">0.221***</Data></Cell><Cell ss:StyleID="s22"><Data ss:Type="String">0.232***</Data></Cell><Cell ss:StyleID="s22"><Data ss:Type="String">0.230***</Data></Cell></Row><Row><Cell ss:StyleID="s32"><Data ss:Type="String"></Data></Cell><Cell ss:StyleID="s22"><Data ss:Type="String"></Data></Cell><Cell ss:StyleID="s22"><Data ss:Type="String"></Data></Cell><Cell ss:StyleID="s22"><Data ss:Type="String">(0.0211)</Data></Cell><Cell ss:StyleID="s22"><Data ss:Type="String">(0.0234)</Data></Cell><Cell ss:StyleID="s22"><Data ss:Type="String">(0.0237)</Data></Cell></Row><Row><Cell ss:StyleID="s32"><Data ss:Type="String">6.isocodef</Data></Cell><Cell ss:StyleID="s22"><Data ss:Type="String"></Data></Cell><Cell ss:StyleID="s22"><Data ss:Type="String"></Data></Cell><Cell ss:StyleID="s22"><Data ss:Type="String">-0.0582</Data></Cell><Cell ss:StyleID="s22"><Data ss:Type="String">-0.0688</Data></Cell><Cell ss:StyleID="s22"><Data ss:Type="String">-0.0806</Data></Cell></Row><Row><Cell ss:StyleID="s32"><Data ss:Type="String"></Data></Cell><Cell ss:StyleID="s22"><Data ss:Type="String"></Data></Cell><Cell ss:StyleID="s22"><Data ss:Type="String"></Data></Cell><Cell ss:StyleID="s22"><Data ss:Type="String">(0.0727)</Data></Cell><Cell ss:StyleID="s22"><Data ss:Type="String">(0.0749)</Data></Cell><Cell ss:StyleID="s22"><Data ss:Type="String">(0.0856)</Data></Cell></Row><Row><Cell ss:StyleID="s32"><Data ss:Type="String">7.isocodef</Data></Cell><Cell ss:StyleID="s22"><Data ss:Type="String"></Data></Cell><Cell ss:StyleID="s22"><Data ss:Type="String"></Data></Cell><Cell ss:StyleID="s22"><Data ss:Type="String">0.444***</Data></Cell><Cell ss:StyleID="s22"><Data ss:Type="String">0.452***</Data></Cell><Cell ss:StyleID="s22"><Data ss:Type="String">0.452***</Data></Cell></Row><Row><Cell ss:StyleID="s32"><Data ss:Type="String"></Data></Cell><Cell ss:StyleID="s22"><Data ss:Type="String"></Data></Cell><Cell ss:StyleID="s22"><Data ss:Type="String"></Data></Cell><Cell ss:StyleID="s22"><Data ss:Type="String">(0.0793)</Data></Cell><Cell ss:StyleID="s22"><Data ss:Type="String">(0.0781)</Data></Cell><Cell ss:StyleID="s22"><Data ss:Type="String">(0.0785)</Data></Cell></Row><Row><Cell ss:StyleID="s32"><Data ss:Type="String">8.isocodef</Data></Cell><Cell ss:StyleID="s22"><Data ss:Type="String"></Data></Cell><Cell ss:StyleID="s22"><Data ss:Type="String"></Data></Cell><Cell ss:StyleID="s22"><Data ss:Type="String">0.260***</Data></Cell><Cell ss:StyleID="s22"><Data ss:Type="String">0.265***</Data></Cell><Cell ss:StyleID="s22"><Data ss:Type="String">0.266***</Data></Cell></Row><Row><Cell ss:StyleID="s32"><Data ss:Type="String"></Data></Cell><Cell ss:StyleID="s22"><Data ss:Type="String"></Data></Cell><Cell ss:StyleID="s22"><Data ss:Type="String"></Data></Cell><Cell ss:StyleID="s22"><Data ss:Type="String">(0.0389)</Data></Cell><Cell ss:StyleID="s22"><Data ss:Type="String">(0.0392)</Data></Cell><Cell ss:StyleID="s22"><Data ss:Type="String">(0.0386)</Data></Cell></Row><Row><Cell ss:StyleID="s32"><Data ss:Type="String">9.isocodef</Data></Cell><Cell ss:StyleID="s22"><Data ss:Type="String"></Data></Cell><Cell ss:StyleID="s22"><Data ss:Type="String"></Data></Cell><Cell ss:StyleID="s22"><Data ss:Type="String">0.325***</Data></Cell><Cell ss:StyleID="s22"><Data ss:Type="String">0.327***</Data></Cell><Cell ss:StyleID="s22"><Data ss:Type="String">0.326***</Data></Cell></Row><Row><Cell ss:StyleID="s32"><Data ss:Type="String"></Data></Cell><Cell ss:StyleID="s22"><Data ss:Type="String"></Data></Cell><Cell ss:StyleID="s22"><Data ss:Type="String"></Data></Cell><Cell ss:StyleID="s22"><Data ss:Type="String">(0.103)</Data></Cell><Cell ss:StyleID="s22"><Data ss:Type="String">(0.102)</Data></Cell><Cell ss:StyleID="s22"><Data ss:Type="String">(0.102)</Data></Cell></Row><Row><Cell ss:StyleID="s32"><Data ss:Type="String">10.isocodef</Data></Cell><Cell ss:StyleID="s22"><Data ss:Type="String"></Data></Cell><Cell ss:StyleID="s22"><Data ss:Type="String"></Data></Cell><Cell ss:StyleID="s22"><Data ss:Type="String">-0.0183</Data></Cell><Cell ss:StyleID="s22"><Data ss:Type="String">-0.0169</Data></Cell><Cell ss:StyleID="s22"><Data ss:Type="String">-0.0169</Data></Cell></Row><Row><Cell ss:StyleID="s32"><Data ss:Type="String"></Data></Cell><Cell ss:StyleID="s22"><Data ss:Type="String"></Data></Cell><Cell ss:StyleID="s22"><Data ss:Type="String"></Data></Cell><Cell ss:StyleID="s22"><Data ss:Type="String">(0.0312)</Data></Cell><Cell ss:StyleID="s22"><Data ss:Type="String">(0.0305)</Data></Cell><Cell ss:StyleID="s22"><Data ss:Type="String">(0.0304)</Data></Cell></Row><Row><Cell ss:StyleID="s32"><Data ss:Type="String">11.isocodef</Data></Cell><Cell ss:StyleID="s22"><Data ss:Type="String"></Data></Cell><Cell ss:StyleID="s22"><Data ss:Type="String"></Data></Cell><Cell ss:StyleID="s22"><Data ss:Type="String">0.284***</Data></Cell><Cell ss:StyleID="s22"><Data ss:Type="String">0.287***</Data></Cell><Cell ss:StyleID="s22"><Data ss:Type="String">0.285***</Data></Cell></Row><Row><Cell ss:StyleID="s32"><Data ss:Type="String"></Data></Cell><Cell ss:StyleID="s22"><Data ss:Type="String"></Data></Cell><Cell ss:StyleID="s22"><Data ss:Type="String"></Data></Cell><Cell ss:StyleID="s22"><Data ss:Type="String">(0.0379)</Data></Cell><Cell ss:StyleID="s22"><Data ss:Type="String">(0.0388)</Data></Cell><Cell ss:StyleID="s22"><Data ss:Type="String">(0.0403)</Data></Cell></Row><Row><Cell ss:StyleID="s32"><Data ss:Type="String">12.isocodef</Data></Cell><Cell ss:StyleID="s22"><Data ss:Type="String"></Data></Cell><Cell ss:StyleID="s22"><Data ss:Type="String"></Data></Cell><Cell ss:StyleID="s22"><Data ss:Type="String">0.234***</Data></Cell><Cell ss:StyleID="s22"><Data ss:Type="String">0.230***</Data></Cell><Cell ss:StyleID="s22"><Data ss:Type="String">0.229***</Data></Cell></Row><Row><Cell ss:StyleID="s32"><Data ss:Type="String"></Data></Cell><Cell ss:StyleID="s22"><Data ss:Type="String"></Data></Cell><Cell ss:StyleID="s22"><Data ss:Type="String"></Data></Cell><Cell ss:StyleID="s22"><Data ss:Type="String">(0.0505)</Data></Cell><Cell ss:StyleID="s22"><Data ss:Type="String">(0.0497)</Data></Cell><Cell ss:StyleID="s22"><Data ss:Type="String">(0.0500)</Data></Cell></Row><Row><Cell ss:StyleID="s32"><Data ss:Type="String">13.isocodef</Data></Cell><Cell ss:StyleID="s22"><Data ss:Type="String"></Data></Cell><Cell ss:StyleID="s22"><Data ss:Type="String"></Data></Cell><Cell ss:StyleID="s22"><Data ss:Type="String">-0.253***</Data></Cell><Cell ss:StyleID="s22"><Data ss:Type="String">-0.256***</Data></Cell><Cell ss:StyleID="s22"><Data ss:Type="String">-0.256***</Data></Cell></Row><Row><Cell ss:StyleID="s32"><Data ss:Type="String"></Data></Cell><Cell ss:StyleID="s22"><Data ss:Type="String"></Data></Cell><Cell ss:StyleID="s22"><Data ss:Type="String"></Data></Cell><Cell ss:StyleID="s22"><Data ss:Type="String">(0.0432)</Data></Cell><Cell ss:StyleID="s22"><Data ss:Type="String">(0.0452)</Data></Cell><Cell ss:StyleID="s22"><Data ss:Type="String">(0.0452)</Data></Cell></Row><Row><Cell ss:StyleID="s32"><Data ss:Type="String">14.isocodef</Data></Cell><Cell ss:StyleID="s22"><Data ss:Type="String"></Data></Cell><Cell ss:StyleID="s22"><Data ss:Type="String"></Data></Cell><Cell ss:StyleID="s22"><Data ss:Type="String">0.145**</Data></Cell><Cell ss:StyleID="s22"><Data ss:Type="String">0.149**</Data></Cell><Cell ss:StyleID="s22"><Data ss:Type="String">0.148**</Data></Cell></Row><Row><Cell ss:StyleID="s32"><Data ss:Type="String"></Data></Cell><Cell ss:StyleID="s22"><Data ss:Type="String"></Data></Cell><Cell ss:StyleID="s22"><Data ss:Type="String"></Data></Cell><Cell ss:StyleID="s22"><Data ss:Type="String">(0.0654)</Data></Cell><Cell ss:StyleID="s22"><Data ss:Type="String">(0.0694)</Data></Cell><Cell ss:StyleID="s22"><Data ss:Type="String">(0.0700)</Data></Cell></Row><Row><Cell ss:StyleID="s32"><Data ss:Type="String">GameTypeComplexityDummy</Data></Cell><Cell ss:StyleID="s22"><Data ss:Type="String">0.0548</Data></Cell><Cell ss:StyleID="s22"><Data ss:Type="String">0.0191</Data></Cell><Cell ss:StyleID="s22"><Data ss:Type="String">-0.0589**</Data></Cell><Cell ss:StyleID="s22"><Data ss:Type="String"></Data></Cell><Cell ss:StyleID="s22"><Data ss:Type="String"></Data></Cell></Row><Row><Cell ss:StyleID="s32"><Data ss:Type="String"></Data></Cell><Cell ss:StyleID="s22"><Data ss:Type="String">(0.0596)</Data></Cell><Cell ss:StyleID="s22"><Data ss:Type="String">(0.0441)</Data></Cell><Cell ss:StyleID="s22"><Data ss:Type="String">(0.0263)</Data></Cell><Cell ss:StyleID="s22"><Data ss:Type="String"></Data></Cell><Cell ss:StyleID="s22"><Data ss:Type="String"></Data></Cell></Row><Row><Cell ss:StyleID="s32"><Data ss:Type="String">Constant</Data></Cell><Cell ss:StyleID="s22"><Data ss:Type="String">0.651***</Data></Cell><Cell ss:StyleID="s22"><Data ss:Type="String">0.728***</Data></Cell><Cell ss:StyleID="s22"><Data ss:Type="String">0.511***</Data></Cell><Cell ss:StyleID="s22"><Data ss:Type="String">0.471***</Data></Cell><Cell ss:StyleID="s22"><Data ss:Type="String">0.469***</Data></Cell></Row><Row><Cell ss:StyleID="s32"><Data ss:Type="String"></Data></Cell><Cell ss:StyleID="s22"><Data ss:Type="String">(0.0362)</Data></Cell><Cell ss:StyleID="s22"><Data ss:Type="String">(0.0823)</Data></Cell><Cell ss:StyleID="s22"><Data ss:Type="String">(0.0845)</Data></Cell><Cell ss:StyleID="s22"><Data ss:Type="String">(0.0881)</Data></Cell><Cell ss:StyleID="s22"><Data ss:Type="String">(0.0865)</Data></Cell></Row><Row><Cell ss:StyleID="s32"><Data ss:Type="String"></Data></Cell><Cell ss:StyleID="s22"><Data ss:Type="String"></Data></Cell><Cell ss:StyleID="s22"><Data ss:Type="String"></Data></Cell><Cell ss:StyleID="s22"><Data ss:Type="String"></Data></Cell><Cell ss:StyleID="s22"><Data ss:Type="String"></Data></Cell><Cell ss:StyleID="s22"><Data ss:Type="String"></Data></Cell></Row><Row><Cell ss:StyleID="s32"><Data ss:Type="String">Observations</Data></Cell><Cell ss:StyleID="s22"><Data ss:Type="String">3,576</Data></Cell><Cell ss:StyleID="s22"><Data ss:Type="String">2,917</Data></Cell><Cell ss:StyleID="s22"><Data ss:Type="String">2,917</Data></Cell><Cell ss:StyleID="s22"><Data ss:Type="String">2,917</Data></Cell><Cell ss:StyleID="s22"><Data ss:Type="String">2,917</Data></Cell></Row><Row><Cell ss:StyleID="s33"><Data ss:Type="String">R-squared</Data></Cell><Cell ss:StyleID="s23"><Data ss:Type="String">0.003</Data></Cell><Cell ss:StyleID="s23"><Data ss:Type="String">0.307</Data></Cell><Cell ss:StyleID="s23"><Data ss:Type="String">0.349</Data></Cell><Cell ss:StyleID="s23"><Data ss:Type="String">0.350</Data></Cell><Cell ss:StyleID="s23"><Data ss:Type="String">0.350</Data></Cell></Row><Row><Cell ss:StyleID="s24"><Data ss:Type="String">Robust standard errors in parentheses</Data></Cell></Row><Row><Cell ss:StyleID="s24"><Data ss:Type="String">*** p&lt;0.01, ** p&lt;0.05, * p&lt;0.1</Data></Cell></Row></Table><WorksheetOptions xmlns="urn:schemas-microsoft-com:office:excel"><ProtectedObjects>False</ProtectedObjects><ProtectedScenarios>False</ProtectedScenarios></WorksheetOptions></Worksheet></Workbook>
