# Supplementary material for: Mancala board games and origins of entrepreneurship in Africa
Source: PLoS One. 2020 Oct 15;15(10):e0240790. doi: 10.1371/journal.pone.0240790 (PMC7561206; doi:10.1371/journal.pone.0240790)
Supplement: S1 File — This zip file contains the underlying datasets, R code and the STATA do-file used to replicate the results of the manuscript. (ZIP) [file pone.0240790.s004.zip › replicationfiles/tables/tablecsv.csv]

	GameTypeComplexityDummy	Variable	Obs	Missing	Mean	StdDev	Min	Max
1	0	EconomicComplexityDummy	82	18	0.51219512195122	0.502927293643883	0	1
2	0	SocialComplexityDummy	82	18	0.378048780487805	0.487883914103006	0	1
3	1	EconomicComplexityDummy	63	18	0.349206349206349	0.480548415161132	0	1
4	1	SocialComplexityDummy	63	18	0.317460317460317	0.469227121063812	0	1
5	NA	EconomicComplexityDummy	1	0	0	NA	0	0
6	NA	SocialComplexityDummy	1	0	0	NA	0	0
